# Supplementary material for: Genome-Wide Expression Profiling and Phenotypic Analysis of Downstream Targets Identify the Fox Transcription Factor Jumeau as a Master Regulator of Cardiac Progenitor Cell Division
Source: Int J Mol Sci. 2024 Dec 1;25(23):12933. doi: 10.3390/ijms252312933 (PMC11641245; doi:10.3390/ijms252312933)
Supplement: Supplementary file 1 [file ijms-25-12933-s001.zip]

Archive with 8 entries (8 files):
- .DS_Store
- FigureS1.tiff
- FileS1.pdf
- TableS1.xlsx
- TableS2.xlsx
- TableS3.xlsx
- TableS4.xlsx
- TableS5.xlsx
