# Supplementary material for: Genome-Wide Expression Profiling and Phenotypic Analysis of Downstream Targets Identify the Fox Transcription Factor Jumeau as a Master Regulator of Cardiac Progenitor Cell Division
Source: Int J Mol Sci. 2024 Dec 1;25(23):12933. doi: 10.3390/ijms252312933 (PMC11641245; doi:10.3390/ijms252312933)
Supplement: Supplementary file 1 [file ijms-25-12933-s001.zip › TableS1.xlsx]

## Sheet: Key
Key to Table S1: Genes exhibiting differential expression in embryonic mesodermal cells due to loss of function of jumu
Worksheet Name	Description
Table S1	The log2FC (log2FoldChange) column shows the relative change in expression level of each gene in jumu loss of function mesodermal cells compared to wild-type. The P-value and FDR (false discovery rate) columns exhibit the significance of these changes in expression levels. Genes with low counts per million (the bottom 30% with log2CPM after edgeR normalization) are highlighted in green in Table S…

## Sheet: Table S1
		jumu loss-of-function vs wild-type			Repressed by jumu		Activated by jumu
FlyBase ID	Gene	log2FC	P-Value	FDR	Stringent criteria (log2FC>1 and FDR<0.1)	Relaxed criteria (log2FC>0.5 and FDR<0.1)	Stringent criteria (log2FC<-1 and FDR<0.1)	Relaxed criteria (log2FC<-0.5 and FDR<0.1)
FBgn0000056	Adhr	0	1	1	0	0	0	0
FBgn0000277	CecA2	0	1	1	0	0	0	0
FBgn0000281	Cec2	0	1	1	0	0	0	0
FBgn0000359	Cp36	0	1	1	0	0	0	0
FBgn0000392	cup	0	1	1	0	0	0	0
FBgn0000594	Est-P	0	1	1	0	0	0	0
FBgn0001223	Hsp22	0	1	1	0	0	0	0
FBgn0002863	Acp95EF	0	1	1	0	0	0	0
FBgn0002909	mus312	0	1	1	0	0	0	0
FBgn0002936	ninaA	0	1	1	0	0	0	0
FBgn0003067	Pepck	0	1	1	0	0	0	0
FBgn0003313	sala	0	1	1	0	0	0	0
FBgn0003375	Sgs5	0	1	1	0	0	0	0
FBgn0003510	Sry-alpha	0	1	1	0	0	0	0
FBgn0003511	Sry-beta	0	1	1	0	0	0	0
FBgn0004172	Mst84Da	0	1	1	0	0	0	0
FBgn0004173	Mst84Db	0	1	1	0	0	0	0
FBgn0004175	Mst84Dd	0	1	1	0	0	0	0
FBgn0004407	DNApol-gamma35	0	1	1	0	0	0	0
FBgn0004782	Ccp84Ab	0	1	1	0	0	0	0
FBgn0005654	lat	0	1	1	0	0	0	0
FBgn0011273	Acam	0	1	1	0	0	0	0
FBgn0011854	tRNA:E4:62Ad	0	1	1	0	0	0	0
FBgn0013300	ProtA	0	1	1	0	0	0	0
FBgn0013301	ProtB	0	1	1	0	0	0	0
FBgn0014454	Acp1	0	1	1	0	0	0	0
FBgn0014850	Eig71Ej	0	1	1	0	0	0	0
FBgn0015040	Cyp9c1	0	1	1	0	0	0	0
FBgn0016975	stnB	0	1	1	0	0	0	0
FBgn0016976	stnA	0	1	1	0	0	0	0
FBgn0019637	Atu	0	1	1	0	0	0	0
FBgn0023541	Cyp4d14	0	1	1	0	0	0	0
FBgn0024182	waw	0	1	1	0	0	0	0
FBgn0025355	SuUR	0	1	1	0	0	0	0
FBgn0025393	CG14795	0	1	1	0	0	0	0
FBgn0025692	CG3814	0	1	1	0	0	0	0
FBgn0025825	Hdac3	0	1	1	0	0	0	0
FBgn0026063	KP78b	0	1	1	0	0	0	0
FBgn0026064	KP78a	0	1	1	0	0	0	0
FBgn0026388	Or46a	0	1	1	0	0	0	0
FBgn0026778	Rad1	0	1	1	0	0	0	0
FBgn0027358	Tim9b	0	1	1	0	0	0	0
FBgn0027498	CG2061	0	1	1	0	0	0	0
FBgn0027544	CG2217	0	1	1	0	0	0	0
FBgn0027930	MP1	0	1	1	0	0	0	0
FBgn0028377	gdl-ORF39	0	1	1	0	0	0	0
FBgn0028415	Met75Cb	0	1	1	0	0	0	0
FBgn0028416	Met75Ca	0	1	1	0	0	0	0
FBgn0028581	mei-217	0	1	1	0	0	0	0
FBgn0028668	Vha16-2	0	1	1	0	0	0	0
FBgn0028741	fab1	0	1	1	0	0	0	0
FBgn0028850	CG15260	0	1	1	0	0	0	0
FBgn0028910	tRNA:P:35Bc	0	1	1	0	0	0	0
FBgn0028911	tRNA:P:35Bb	0	1	1	0	0	0	0
FBgn0028955	CG8788	0	1	1	0	0	0	0
FBgn0028991	seq	0	1	1	0	0	0	0
FBgn0029153	Menl-2	0	1	1	0	0	0	0
FBgn0029154	Menl-1	0	1	1	0	0	0	0
FBgn0029522	CG13373	0	1	1	0	0	0	0
FBgn0029690	CG6414	0	1	1	0	0	0	0
FBgn0029746	CG15465	0	1	1	0	0	0	0
FBgn0029964	CG1409	0	1	1	0	0	0	0
FBgn0029971	ND-MNLL	0	1	1	0	0	0	0
FBgn0030164	CG1889	0	1	1	0	0	0	0
FBgn0030186	CG2962	0	1	1	0	0	0	0
FBgn0030202	CG12640	0	1	1	0	0	0	0
FBgn0030260	CG1537	0	1	1	0	0	0	0
FBgn0030262	Vago	0	1	1	0	0	0	0
FBgn0030263	CG2076	0	1	1	0	0	0	0
FBgn0030298	Or10a	0	1	1	0	0	0	0
FBgn0030311	CG11699	0	1	1	0	0	0	0
FBgn0030537	CG12480	0	1	1	0	0	0	0
FBgn0030540	CG11581	0	1	1	0	0	0	0
FBgn0030620	CG5662	0	1	1	0	0	0	0
FBgn0030622	CG9101	0	1	1	0	0	0	0
FBgn0030624	CG9106	0	1	1	0	0	0	0
FBgn0030664	CG8119	0	1	1	0	0	0	0
FBgn0030733	UQCR-14	0	1	1	0	0	0	0
FBgn0030795	ppk28	0	1	1	0	0	0	0
FBgn0031038	Tyler	0	1	1	0	0	0	0
FBgn0031039	Shawn	0	1	1	0	0	0	0
FBgn0031041	CG12788	0	1	1	0	0	0	0
FBgn0031103	CG12679	0	1	1	0	0	0	0
FBgn0031146	CG15449	0	1	1	0	0	0	0
FBgn0031159	CG11566	0	1	1	0	0	0	0
FBgn0031261	nAChRbeta3	0	1	1	0	0	0	0
FBgn0031283	CG15880	0	1	1	0	0	0	0
FBgn0031331	CG5440	0	1	1	0	0	0	0
FBgn0031407	CG4270	0	1	1	0	0	0	0
FBgn0031454	CG9960	0	1	1	0	0	0	0
FBgn0031455	Snapin	0	1	1	0	0	0	0
FBgn0031668	CG31917	0	1	1	0	0	0	0
FBgn0031758	Ucp4B	0	1	1	0	0	0	0
FBgn0031831	COX5BL	0	1	1	0	0	0	0
FBgn0031941	ATPsynGL	0	1	1	0	0	0	0
FBgn0032072	CG9483	0	1	1	0	0	0	0
FBgn0032086	CG17906	0	1	1	0	0	0	0
FBgn0032089	Rcd-1r	0	1	1	0	0	0	0
FBgn0032090	CG9582	0	1	1	0	0	0	0
FBgn0032094	CG12439	0	1	1	0	0	0	0
FBgn0032240	CG17768	0	1	1	0	0	0	0
FBgn0032285	CG17108	0	1	1	0	0	0	0
FBgn0032286	CG7300	0	1	1	0	0	0	0
FBgn0032335	CG14915	0	1	1	0	0	0	0
FBgn0032365	CG14929	0	1	1	0	0	0	0
FBgn0032366	CG14930	0	1	1	0	0	0	0
FBgn0032372	CG4988	0	1	1	0	0	0	0
FBgn0032533	CG16888	0	1	1	0	0	0	0
FBgn0032554	CG15278	0	1	1	0	0	0	0
FBgn0032563	CG15258	0	1	1	0	0	0	0
FBgn0032595	CG17996	0	1	1	0	0	0	0
FBgn0032618	CG31743	0	1	1	0	0	0	0
FBgn0032625	CG15136	0	1	1	0	0	0	0
FBgn0032663	CG15153	0	1	1	0	0	0	0
FBgn0032664	CG5755	0	1	1	0	0	0	0
FBgn0032751	CG17343	0	1	1	0	0	0	0
FBgn0032755	CG17344	0	1	1	0	0	0	0
FBgn0032971	ttm3	0	1	1	0	0	0	0
FBgn0033095	CG3409	0	1	1	0	0	0	0
FBgn0033136	Tsp42Eo	0	1	1	0	0	0	0
FBgn0033422	Or45b	0	1	1	0	0	0	0
FBgn0033423	CG1809	0	1	1	0	0	0	0
FBgn0033497	CG12912	0	1	1	0	0	0	0
FBgn0033512	CG12902	0	1	1	0	0	0	0
FBgn0033592	CG13215	0	1	1	0	0	0	0
FBgn0033597	Cpr47Ea	0	1	1	0	0	0	0
FBgn0033614	Obp47b	0	1	1	0	0	0	0
FBgn0033693	CG13175	0	1	1	0	0	0	0
FBgn0033726	Cpr49Ad	0	1	1	0	0	0	0
FBgn0033848	CG13330	0	1	1	0	0	0	0
FBgn0034195	Spn53F	0	1	1	0	0	0	0
FBgn0034205	CG10950	0	1	1	0	0	0	0
FBgn0034206	CG18469	0	1	1	0	0	0	0
FBgn0034225	veil	0	1	1	0	0	0	0
FBgn0034328	IM23	0	1	1	0	0	0	0
FBgn0034330	CG18107	0	1	1	0	0	0	0
FBgn0034350	CG5189	0	1	1	0	0	0	0
FBgn0034372	Gint3	0	1	1	0	0	0	0
FBgn0034471	Obp56e	0	1	1	0	0	0	0
FBgn0034509	Obp57c	0	1	1	0	0	0	0
FBgn0034517	Cpr57A	0	1	1	0	0	0	0
FBgn0034518	CG13430	0	1	1	0	0	0	0
FBgn0034519	CG18065	0	1	1	0	0	0	0
FBgn0034649	CG9865	0	1	1	0	0	0	0
FBgn0034758	CG13510	0	1	1	0	0	0	0
FBgn0034759	CG13511	0	1	1	0	0	0	0
FBgn0034807	CG9897	0	1	1	0	0	0	0
FBgn0034838	CG12782	0	1	1	0	0	0	0
FBgn0034842	Prosbeta5R1	0	1	1	0	0	0	0
FBgn0034931	CG2812	0	1	1	0	0	0	0
FBgn0035004	Pgam5-2	0	1	1	0	0	0	0
FBgn0035197	CG9130	0	1	1	0	0	0	0
FBgn0035239	CG18170	0	1	1	0	0	0	0
FBgn0035240	CG33791	0	1	1	0	0	0	0
FBgn0035550	CG11349	0	1	1	0	0	0	0
FBgn0035552	CG11350	0	1	1	0	0	0	0
FBgn0035661	CG10477	0	1	1	0	0	0	0
FBgn0035786	Tsp66A	0	1	1	0	0	0	0
FBgn0035787	CG8543	0	1	1	0	0	0	0
FBgn0035795	CG16998	0	1	1	0	0	0	0
FBgn0035858	CG13674	0	1	1	0	0	0	0
FBgn0035859	CG13678	0	1	1	0	0	0	0
FBgn0035889	mkg-p	0	1	1	0	0	0	0
FBgn0036056	CG6709	0	1	1	0	0	0	0
FBgn0036057	CG14164	0	1	1	0	0	0	0
FBgn0036169	Fuca	0	1	1	0	0	0	0
FBgn0036170	CG11714	0	1	1	0	0	0	0
FBgn0036176	CG7377	0	1	1	0	0	0	0
FBgn0036327	CG10748	0	1	1	0	0	0	0
FBgn0036389	ssp2	0	1	1	0	0	0	0
FBgn0036403	CG6661	0	1	1	0	0	0	0
FBgn0036585	CG13071	0	1	1	0	0	0	0
FBgn0036586	CG13070	0	1	1	0	0	0	0
FBgn0036589	CG13067	0	1	1	0	0	0	0
FBgn0036599	CG13044	0	1	1	0	0	0	0
FBgn0036655	CG13031	0	1	1	0	0	0	0
FBgn0036706	ND-24L	0	1	1	0	0	0	0
FBgn0036767	CG16775	0	1	1	0	0	0	0
FBgn0036799	CG13380	0	1	1	0	0	0	0
FBgn0036817	CG6865	0	1	1	0	0	0	0
FBgn0036856	CG9666	0	1	1	0	0	0	0
FBgn0036873	CG18294	0	1	1	0	0	0	0
FBgn0036950	CG6996	0	1	1	0	0	0	0
FBgn0037322	Or83a	0	1	1	0	0	0	0
FBgn0037461	CG15177	0	1	1	0	0	0	0
FBgn0037477	CG14610	0	1	1	0	0	0	0
FBgn0037500	CG17944	0	1	1	0	0	0	0
FBgn0037516	CG11286	0	1	1	0	0	0	0
FBgn0037612	CG8112	0	1	1	0	0	0	0
FBgn0037689	CG8135	0	1	1	0	0	0	0
FBgn0037970	GC2	0	1	1	0	0	0	0
FBgn0037997	CG14742	0	1	1	0	0	0	0
FBgn0038001	CG17404	0	1	1	0	0	0	0
FBgn0038032	CG10096	0	1	1	0	0	0	0
FBgn0038033	CG10097	0	1	1	0	0	0	0
FBgn0038089	d-cup	0	1	1	0	0	0	0
FBgn0038107	CG17327	0	1	1	0	0	0	0
FBgn0038291	CG3984	0	1	1	0	0	0	0
FBgn0038357	CG5623	0	1	1	0	0	0	0
FBgn0038479	CG17477	0	1	1	0	0	0	0
FBgn0038568	CG14315	0	1	1	0	0	0	0
FBgn0038570	Prx5	0	1	1	0	0	0	0
FBgn0038571	CG7215	0	1	1	0	0	0	0
FBgn0038589	CG18598	0	1	1	0	0	0	0
FBgn0038749	Xport	0	1	1	0	0	0	0
FBgn0038927	CG6015	0	1	1	0	0	0	0
FBgn0039280	Mocs2	0	1	1	0	0	0	0
FBgn0039308	CG11889	0	1	1	0	0	0	0
FBgn0039309	CG11891	0	1	1	0	0	0	0
FBgn0039341	CG5112	0	1	1	0	0	0	0
FBgn0039366	CG17198	0	1	1	0	0	0	0
FBgn0039367	CG17197	0	1	1	0	0	0	0
FBgn0039374	CG17770	0	1	1	0	0	0	0
FBgn0039405	CG14550	0	1	1	0	0	0	0
FBgn0039440	TwdlJ	0	1	1	0	0	0	0
FBgn0039453	CG6403	0	1	1	0	0	0	0
FBgn0039482	CG14258	0	1	1	0	0	0	0
FBgn0039483	CG14259	0	1	1	0	0	0	0
FBgn0039565	CG4884	0	1	1	0	0	0	0
FBgn0039599	intr	0	1	1	0	0	0	0
FBgn0039625	beta4GalNAcTB	0	1	1	0	0	0	0
FBgn0039945	CG17159	0	1	1	0	0	0	0
FBgn0040076	primo-2	0	1	1	0	0	0	0
FBgn0040077	primo-1	0	1	1	0	0	0	0
FBgn0040291	Roc1b	0	1	1	0	0	0	0
FBgn0040565	CG7606	0	1	1	0	0	0	0
FBgn0040623	Spase12	0	1	1	0	0	0	0
FBgn0040687	CG14645	0	1	1	0	0	0	0
FBgn0040715	CG15386	0	1	1	0	0	0	0
FBgn0040718	CG15353	0	1	1	0	0	0	0
FBgn0040797	CG13066	0	1	1	0	0	0	0
FBgn0040798	CG13069	0	1	1	0	0	0	0
FBgn0040801	CG13053	0	1	1	0	0	0	0
FBgn0040922	CG15036	0	1	1	0	0	0	0
FBgn0040923	CG11368	0	1	1	0	0	0	0
FBgn0040958	Peritrophin-15b	0	1	1	0	0	0	0
FBgn0040972	CG16978	0	1	1	0	0	0	0
FBgn0040992	CG10570	0	1	1	0	0	0	0
FBgn0040993	CG17325	0	1	1	0	0	0	0
FBgn0041232	CG32395	0	1	1	0	0	0	0
FBgn0041719	snRNA:U4:25F	0	1	1	0	0	0	0
FBgn0041720	snRNA:U2:34ABc	0	1	1	0	0	0	0
FBgn0042182	CG18749	0	1	1	0	0	0	0
FBgn0042641	frc	0	1	1	0	0	0	0
FBgn0043533	Obp56f	0	1	1	0	0	0	0
FBgn0043534	Obp57b	0	1	1	0	0	0	0
FBgn0043536	Obp57d	0	1	1	0	0	0	0
FBgn0045477	Gr64c	0	1	1	0	0	0	0
FBgn0045478	Gr64b	0	1	1	0	0	0	0
FBgn0045501	Gr22a	0	1	1	0	0	0	0
FBgn0045502	Gr10a	0	1	1	0	0	0	0
FBgn0045827	CG13245	0	1	1	0	0	0	0
FBgn0046297	CR9284	0	1	1	0	0	0	0
FBgn0047330	CG32235	0	1	1	0	0	0	0
FBgn0050050	CG30050	0	1	1	0	0	0	0
FBgn0050058	CG30058	0	1	1	0	0	0	0
FBgn0050072	Obp50c	0	1	1	0	0	0	0
FBgn0050073	Obp50b	0	1	1	0	0	0	0
FBgn0050080	CG30080	0	1	1	0	0	0	0
FBgn0050087	CG30087	0	1	1	0	0	0	0
FBgn0050088	CG30088	0	1	1	0	0	0	0
FBgn0050100	CG30100	0	1	1	0	0	0	0
FBgn0050120	CG30120	0	1	1	0	0	0	0
FBgn0050269	CG30269	0	1	1	0	0	0	0
FBgn0050273	CG30273	0	1	1	0	0	0	0
FBgn0050290	Ppcdc	0	1	1	0	0	0	0
FBgn0050299	tRNA:CR30299	0	1	1	0	0	0	0
FBgn0050363	cola	0	1	1	0	0	0	0
FBgn0050364	hubl	0	1	1	0	0	0	0
FBgn0050365	spaw	0	1	1	0	0	0	0
FBgn0050366	swif	0	1	1	0	0	0	0
FBgn0050369	CG30369	0	1	1	0	0	0	0
FBgn0050412	CG30412	0	1	1	0	0	0	0
FBgn0050416	CG30416	0	1	1	0	0	0	0
FBgn0050461	CG30461	0	1	1	0	0	0	0
FBgn0050479	CG30479	0	1	1	0	0	0	0
FBgn0050480	CG30480	0	1	1	0	0	0	0
FBgn0050481	mRpL53	0	1	1	0	0	0	0
FBgn0050497	CG30497	0	1	1	0	0	0	0
FBgn0050503	CG30503	0	1	1	0	0	0	0
FBgn0051081	TwdlR	0	1	1	0	0	0	0
FBgn0051086	CG31086	0	1	1	0	0	0	0
FBgn0051206	CG31206	0	1	1	0	0	0	0
FBgn0051266	CG31266	0	1	1	0	0	0	0
FBgn0051267	CG31267	0	1	1	0	0	0	0
FBgn0051269	CG31269	0	1	1	0	0	0	0
FBgn0051465	CG31465	0	1	1	0	0	0	0
FBgn0051542	CG31542	0	1	1	0	0	0	0
FBgn0051639	CG31639	0	1	1	0	0	0	0
FBgn0051713	Apf	0	1	1	0	0	0	0
FBgn0051740	CG31740	0	1	1	0	0	0	0
FBgn0051824	CR31824	0	1	1	0	0	0	0
FBgn0051946	tRNA:CR31946	0	1	1	0	0	0	0
FBgn0051975	CG31975	0	1	1	0	0	0	0
FBgn0051976	CG31976	0	1	1	0	0	0	0
FBgn0052034	tRNA:T:Psi	0	1	1	0	0	0	0
FBgn0052152	CG32152	0	1	1	0	0	0	0
FBgn0052200	tRNA:CR32200	0	1	1	0	0	0	0
FBgn0052224	CR32224	0	1	1	0	0	0	0
FBgn0052248	CG32248	0	1	1	0	0	0	0
FBgn0052249	CG32249	0	1	1	0	0	0	0
FBgn0052269	CG32269	0	1	1	0	0	0	0
FBgn0052270	CG32270	0	1	1	0	0	0	0
FBgn0052298	CG32298	0	1	1	0	0	0	0
FBgn0052304	obst-I	0	1	1	0	0	0	0
FBgn0052391	CG32391	0	1	1	0	0	0	0
FBgn0052462	CG32462	0	1	1	0	0	0	0
FBgn0052573	CG32573	0	1	1	0	0	0	0
FBgn0052643	CG32643	0	1	1	0	0	0	0
FBgn0052660	CR32660	0	1	1	0	0	0	0
FBgn0052736	CG32736	0	1	1	0	0	0	0
FBgn0052801	CG32801	0	1	1	0	0	0	0
FBgn0052983	CG32983	0	1	1	0	0	0	0
FBgn0052986	CG32986	0	1	1	0	0	0	0
FBgn0052987	CG32987	0	1	1	0	0	0	0
FBgn0052988	CG32988	0	1	1	0	0	0	0
FBgn0053095	CG33095	0	1	1	0	0	0	0
FBgn0053238	Ste:CG33238	0	1	1	0	0	0	0
FBgn0053255	CR33255	0	1	1	0	0	0	0
FBgn0053626	CG33626	0	1	1	0	0	0	0
FBgn0053627	CG33627	0	1	1	0	0	0	0
FBgn0053721	CG33721	0	1	1	0	0	0	0
FBgn0053727	snmRNA:430:CR33727	0	1	1	0	0	0	0
FBgn0053728	snmRNA:430:CR33728	0	1	1	0	0	0	0
FBgn0053729	snmRNA:430:CR33729	0	1	1	0	0	0	0
FBgn0053730	snmRNA:430:CR33730	0	1	1	0	0	0	0
FBgn0053731	snmRNA:430:CR33731	0	1	1	0	0	0	0
FBgn0053732	snmRNA:430:CR33732	0	1	1	0	0	0	0
FBgn0053733	snmRNA:430:CR33733	0	1	1	0	0	0	0
FBgn0053734	snmRNA:430:CR33734	0	1	1	0	0	0	0
FBgn0053735	snmRNA:430:CR33735	0	1	1	0	0	0	0
FBgn0053736	snmRNA:430:CR33736	0	1	1	0	0	0	0
FBgn0053737	snmRNA:430:CR33737	0	1	1	0	0	0	0
FBgn0053738	snmRNA:430:CR33738	0	1	1	0	0	0	0
FBgn0053739	snmRNA:430:CR33739	0	1	1	0	0	0	0
FBgn0053740	snmRNA:430:CR33740	0	1	1	0	0	0	0
FBgn0053741	snmRNA:430:CR33741	0	1	1	0	0	0	0
FBgn0053742	snmRNA:430:CR33742	0	1	1	0	0	0	0
FBgn0053743	snmRNA:430:CR33743	0	1	1	0	0	0	0
FBgn0053744	snmRNA:430:CR33744	0	1	1	0	0	0	0
FBgn0053745	snmRNA:430:CR33745	0	1	1	0	0	0	0
FBgn0053746	snmRNA:430:CR33746	0	1	1	0	0	0	0
FBgn0053767	CG33767	0	1	1	0	0	0	0
FBgn0053768	CG33768	0	1	1	0	0	0	0
FBgn0053923	CG33923	0	1	1	0	0	0	0
FBgn0053964	CG33964	0	1	1	0	0	0	0
FBgn0053995	CG33995	0	1	1	0	0	0	0
FBgn0061359	CG33671	0	1	1	0	0	0	0
FBgn0061360	CG33672	0	1	1	0	0	0	0
FBgn0061361	CG33786	0	1	1	0	0	0	0
FBgn0061362	CG33785	0	1	1	0	0	0	0
FBgn0063485	Lasp	0	1	1	0	0	0	0
FBgn0063924	Kaz1-ORFA	0	1	1	0	0	0	0
FBgn0064115	CG33649	0	1	1	0	0	0	0
FBgn0064116	CG33713	0	1	1	0	0	0	0
FBgn0064117	SLIRP1	0	1	1	0	0	0	0
FBgn0064119	CG33934	0	1	1	0	0	0	0
FBgn0064123	stg1	0	1	1	0	0	0	0
FBgn0065059	snoRNA:660	0	1	1	0	0	0	0
FBgn0065080	snoRNA:Me18S-A1374	0	1	1	0	0	0	0
FBgn0065081	snmRNA:838	0	1	1	0	0	0	0
FBgn0065083	snmRNA:765	0	1	1	0	0	0	0
FBgn0065084	snmRNA:763	0	1	1	0	0	0	0
FBgn0065087	snmRNA:649	0	1	1	0	0	0	0
FBgn0065088	snmRNA:641	0	1	1	0	0	0	0
FBgn0065092	snmRNA:438	0	1	1	0	0	0	0
FBgn0065094	snmRNA:419	0	1	1	0	0	0	0
FBgn0065095	snmRNA:400	0	1	1	0	0	0	0
FBgn0065096	snmRNA:359	0	1	1	0	0	0	0
FBgn0065097	snmRNA:357	0	1	1	0	0	0	0
FBgn0065101	snmRNA:204	0	1	1	0	0	0	0
FBgn0065102	snmRNA:184	0	1	1	0	0	0	0
FBgn0065104	snmRNA:158	0	1	1	0	0	0	0
FBgn0065107	snmRNA:128	0	1	1	0	0	0	0
FBgn0066303	CG33932	0	1	1	0	0	0	0
FBgn0066304	Rpp20	0	1	1	0	0	0	0
FBgn0067622	LSm-4	0	1	1	0	0	0	0
FBgn0067782	att-ORFB	0	1	1	0	0	0	0
FBgn0067903	IM18	0	1	1	0	0	0	0
FBgn0082922	snoRNA:Or-aca4	0	1	1	0	0	0	0
FBgn0082924	snoRNA:Or-aca2	0	1	1	0	0	0	0
FBgn0082932	snoRNA:Me28S-G1083d	0	1	1	0	0	0	0
FBgn0082933	snoRNA:Me28S-G1083c	0	1	1	0	0	0	0
FBgn0082934	snoRNA:Me28S-G1083b	0	1	1	0	0	0	0
FBgn0082935	snoRNA:Me28S-G1083a	0	1	1	0	0	0	0
FBgn0082936	snoRNA:Me28S-C2645c	0	1	1	0	0	0	0
FBgn0082938	snoRNA:Me28S-C2645a	0	1	1	0	0	0	0
FBgn0082944	snoRNA:Me28S-A2634c	0	1	1	0	0	0	0
FBgn0083942	CG34106	0	1	1	0	0	0	0
FBgn0083952	CG34116	0	1	1	0	0	0	0
FBgn0083967	Muted	0	1	1	0	0	0	0
FBgn0083971	CG34135	0	1	1	0	0	0	0
FBgn0083976	CG34140	0	1	1	0	0	0	0
FBgn0085191	CG34162	0	1	1	0	0	0	0
FBgn0085193	CG34164	0	1	1	0	0	0	0
FBgn0085206	CG34177	0	1	1	0	0	0	0
FBgn0085207	CG34178	0	1	1	0	0	0	0
FBgn0085208	CG34179	0	1	1	0	0	0	0
FBgn0085231	CG34202	0	1	1	0	0	0	0
FBgn0085240	CG34211	0	1	1	0	0	0	0
FBgn0085256	CG34227	0	1	1	0	0	0	0
FBgn0085264	CG34235	0	1	1	0	0	0	0
FBgn0085277	CG34248	0	1	1	0	0	0	0
FBgn0085292	CG34263	0	1	1	0	0	0	0
FBgn0085294	CG34265	0	1	1	0	0	0	0
FBgn0085306	CG34277	0	1	1	0	0	0	0
FBgn0085340	CR34311	0	1	1	0	0	0	0
FBgn0085342	CG34313	0	1	1	0	0	0	0
FBgn0085343	CG34314	0	1	1	0	0	0	0
FBgn0085344	CG34315	0	1	1	0	0	0	0
FBgn0085346	CG34317	0	1	1	0	0	0	0
FBgn0085470	lmgB	0	1	1	0	0	0	0
FBgn0085692	CG41561	0	1	1	0	0	0	0
FBgn0085765	2SrRNA-Psi:CR40677	0	1	1	0	0	0	0
FBgn0085802	18SrRNA:CR41548	0	1	1	0	0	0	0
FBgn0086026	snoRNA:Me28S-G2596	0	1	1	0	0	0	0
FBgn0086030	snoRNA:Me18S-G393	0	1	1	0	0	0	0
FBgn0086033	snoRNA:Me28S-A2486	0	1	1	0	0	0	0
FBgn0086034	snoRNA:Me28S-G2743	0	1	1	0	0	0	0
FBgn0086051	snoRNA:Me28S-U2134a	0	1	1	0	0	0	0
FBgn0086055	snoRNA:Me18S-C1096	0	1	1	0	0	0	0
FBgn0086056	snoRNA:Me18S-A425	0	1	1	0	0	0	0
FBgn0086066	snoRNA:Me5.8S-G74	0	1	1	0	0	0	0
FBgn0086075	snoRNA:Me28S-G3253	0	1	1	0	0	0	0
FBgn0086603	snoRNA:Or-CD2	0	1	1	0	0	0	0
FBgn0087041	CG42231	0	1	1	0	0	0	0
FBgn0250731	5.8SrRNA:CR40454	0	1	1	0	0	0	0
FBgn0250837	dUTPase	0	1	1	0	0	0	0
FBgn0250849	CG32388	0	1	1	0	0	0	0
FBgn0250851	CG33981	0	1	1	0	0	0	0
FBgn0250903	lmgA	0	1	1	0	0	0	0
FBgn0250911	CG42245	0	1	1	0	0	0	0
FBgn0259198	CG42302	0	1	1	0	0	0	0
FBgn0259199	Snup	0	1	1	0	0	0	0
FBgn0259200	CG42304	0	1	1	0	0	0	0
FBgn0259201	CG42305	0	1	1	0	0	0	0
FBgn0259202	CG42306	0	1	1	0	0	0	0
FBgn0259204	CG42308	0	1	1	0	0	0	0
FBgn0259699	CG42353	0	1	1	0	0	0	0
FBgn0259708	CG42362	0	1	1	0	0	0	0
FBgn0259709	CG42363	0	1	1	0	0	0	0
FBgn0259717	CG42371	0	1	1	0	0	0	0
FBgn0259718	CG42372	0	1	1	0	0	0	0
FBgn0259720	CG42374	0	1	1	0	0	0	0
FBgn0259721	CG42375	0	1	1	0	0	0	0
FBgn0259725	CG42379	0	1	1	0	0	0	0
FBgn0259726	CG42380	0	1	1	0	0	0	0
FBgn0259727	CG42381	0	1	1	0	0	0	0
FBgn0259729	CG42383	0	1	1	0	0	0	0
FBgn0259730	tal-1A	0	1	1	0	0	0	0
FBgn0259731	tal-2A	0	1	1	0	0	0	0
FBgn0259732	tal-3A	0	1	1	0	0	0	0
FBgn0259733	tal-AA	0	1	1	0	0	0	0
FBgn0259932	CG42455	0	1	1	0	0	0	0
FBgn0259933	CG42456	0	1	1	0	0	0	0
FBgn0259950	CG42460	0	1	1	0	0	0	0
FBgn0259959	Sfp26Ac	0	1	1	0	0	0	0
FBgn0259961	CG42471	0	1	1	0	0	0	0
FBgn0259962	Sfp33A1	0	1	1	0	0	0	0
FBgn0259965	Sfp35C	0	1	1	0	0	0	0
FBgn0259989	CG42486	0	1	1	0	0	0	0
FBgn0259990	CG42487	0	1	1	0	0	0	0
FBgn0259991	CG42488	0	1	1	0	0	0	0
FBgn0259996	CR40341	0	1	1	0	0	0	0
FBgn0260222	CG42496	0	1	1	0	0	0	0
FBgn0260223	CG42497	0	1	1	0	0	0	0
FBgn0260224	CG42498	0	1	1	0	0	0	0
FBgn0260228	CG42502	0	1	1	0	0	0	0
FBgn0260229	CG42503	0	1	1	0	0	0	0
FBgn0260230	CG42504	0	1	1	0	0	0	0
FBgn0260231	CG42505	0	1	1	0	0	0	0
FBgn0260233	CG42507	0	1	1	0	0	0	0
FBgn0260237	CG42511	0	1	1	0	0	0	0
FBgn0260390	CG42516	0	1	1	0	0	0	0
FBgn0260398	Pbp49	0	1	1	0	0	0	0
FBgn0260401	MED9	0	1	1	0	0	0	0
FBgn0260436	CG42531	0	1	1	0	0	0	0
FBgn0260451	CG14042	0	1	1	0	0	0	0
FBgn0260453	CG17140	0	1	1	0	0	0	0
FBgn0260454	CG17139	0	1	1	0	0	0	0
FBgn0260455	CG10332	0	1	1	0	0	0	0
FBgn0260464	CG9288	0	1	1	0	0	0	0
FBgn0260466	Indy-2	0	1	1	0	0	0	0
FBgn0260470	SP555	0	1	1	0	0	0	0
FBgn0260759	CG42557	0	1	1	0	0	0	0
FBgn0260760	CG42558	0	1	1	0	0	0	0
FBgn0260767	CG42565	0	1	1	0	0	0	0
FBgn0260770	CG42568	0	1	1	0	0	0	0
FBgn0260775	DnaJ-60	0	1	1	0	0	0	0
FBgn0260873	CG42583	0	1	1	0	0	0	0
FBgn0261019	moi	0	1	1	0	0	0	0
FBgn0261061	Sfp96F	0	1	1	0	0	0	0
FBgn0261353	Ccdc56	0	1	1	0	0	0	0
FBgn0261357	CG42634	0	1	1	0	0	0	0
FBgn0261358	CG42635	0	1	1	0	0	0	0
FBgn0261381	mtTFB1	0	1	1	0	0	0	0
FBgn0261399	Pp1-Y1	0	1	1	0	0	0	0
FBgn0261502	CG42650	0	1	1	0	0	0	0
FBgn0261531	CG42659	0	1	1	0	0	0	0
FBgn0261536	CG42660	0	1	1	0	0	0	0
FBgn0261537	CG42661	0	1	1	0	0	0	0
FBgn0261538	CG42662	0	1	1	0	0	0	0
FBgn0261568	CG42682	0	1	1	0	0	0	0
FBgn0261580	CG42690	0	1	1	0	0	0	0
FBgn0261582	CG42692	0	1	1	0	0	0	0
FBgn0261627	CG42710	0	1	1	0	0	0	0
FBgn0261630	CG42713	0	1	1	0	0	0	0
FBgn0261679	CG42726	0	1	1	0	0	0	0
FBgn0261680	CG42727	0	1	1	0	0	0	0
FBgn0261683	B9d2	0	1	1	0	0	0	0
FBgn0261686	CG42733	0	1	1	0	0	0	0
FBgn0261697	tectonic	0	1	1	0	0	0	0
FBgn0261704	CG42740	0	1	1	0	0	0	0
FBgn0261707	CR42743	0	1	1	0	0	0	0
FBgn0261837	pre-mod(mdg4)-T	0	1	1	0	0	0	0
FBgn0261838	pre-mod(mdg4)-Z	0	1	1	0	0	0	0
FBgn0261839	pre-mod(mdg4)-Y	0	1	1	0	0	0	0
FBgn0261840	pre-mod(mdg4)-X	0	1	1	0	0	0	0
FBgn0261841	pre-mod(mdg4)-AD	0	1	1	0	0	0	0
FBgn0261842	pre-mod(mdg4)-AE	0	1	1	0	0	0	0
FBgn0261843	pre-mod(mdg4)-W	0	1	1	0	0	0	0
FBgn0261844	pre-mod(mdg4)-V	0	1	1	0	0	0	0
FBgn0261845	pre-mod(mdg4)-U	0	1	1	0	0	0	0
FBgn0261973	snoRNA:Or-CD9a	0	1	1	0	0	0	0
FBgn0261974	snoRNA:Or-CD9b	0	1	1	0	0	0	0
FBgn0262026	CG42837	0	1	1	0	0	0	0
FBgn0262105	CR42858	0	1	1	0	0	0	0
FBgn0262485	CG43075	0	1	1	0	0	0	0
FBgn0262572	CG43112	0	1	1	0	0	0	0
FBgn0262608	CG43134	0	1	1	0	0	0	0
FBgn0262786	CG43167	0	1	1	0	0	0	0
FBgn0262790	CG43171	0	1	1	0	0	0	0
FBgn0262791	CG43172	0	1	1	0	0	0	0
FBgn0262807	CG43178	0	1	1	0	0	0	0
FBgn0262823	CG43194	0	1	1	0	0	0	0
FBgn0262824	CG43195	0	1	1	0	0	0	0
FBgn0262836	CG43200	0	1	1	0	0	0	0
FBgn0262837	CG43201	0	1	1	0	0	0	0
FBgn0262846	CG43210	0	1	1	0	0	0	0
FBgn0262882	CG43237	0	1	1	0	0	0	0
FBgn0262894	CG43249	0	1	1	0	0	0	0
FBgn0262968	CR43279	0	1	1	0	0	0	0
FBgn0262984	CG43292	0	1	1	0	0	0	0
FBgn0262988	CG43296	0	1	1	0	0	0	0
FBgn0263031	CG43326	0	1	1	0	0	0	0
FBgn0263032	CG43327	0	1	1	0	0	0	0
FBgn0263033	CG43328	0	1	1	0	0	0	0
FBgn0263036	CG43331	0	1	1	0	0	0	0
FBgn0263046	CG43341	0	1	1	0	0	0	0
FBgn0263050	CG43345	0	1	1	0	0	0	0
FBgn0263051	CG43346	0	1	1	0	0	0	0
FBgn0263087	CG43355	0	1	1	0	0	0	0
FBgn0263217	CR43387	0	1	1	0	0	0	0
FBgn0263271	CG43397	0	1	1	0	0	0	0
FBgn0263322	CG43403	0	1	1	0	0	0	0
FBgn0263331	CR43412	0	1	1	0	0	0	0
FBgn0263332	CR43413	0	1	1	0	0	0	0
FBgn0263335	CR43416	0	1	1	0	0	0	0
FBgn0263342	CR43423	0	1	1	0	0	0	0
FBgn0263344	CR43425	0	1	1	0	0	0	0
FBgn0263377	CR43429	0	1	1	0	0	0	0
FBgn0263378	CR43430	0	1	1	0	0	0	0
FBgn0263386	CG43438	0	1	1	0	0	0	0
FBgn0263387	CG43439	0	1	1	0	0	0	0
FBgn0263409	CR43455	0	1	1	0	0	0	0
FBgn0263410	CR43456	0	1	1	0	0	0	0
FBgn0263411	CR43457	0	1	1	0	0	0	0
FBgn0263412	CR43458	0	1	1	0	0	0	0
FBgn0263442	CR43465	0	1	1	0	0	0	0
FBgn0263454	CR43477	0	1	1	0	0	0	0
FBgn0263458	snoRNA:CG43051-a	0	1	1	0	0	0	0
FBgn0263627	CR43636	0	1	1	0	0	0	0
FBgn0263757	Rpb4	0	1	1	0	0	0	0
FBgn0263976	CR43728	0	1	1	0	0	0	0
FBgn0263982	CG43731	0	1	1	0	0	0	0
FBgn0263983	CG43732	0	1	1	0	0	0	0
FBgn0263996	CG43739	0	1	1	0	0	0	0
FBgn0264264	CR43764	0	1	1	0	0	0	0
FBgn0264297	CG43775	0	1	1	0	0	0	0
FBgn0264298	CG43776	0	1	1	0	0	0	0
FBgn0264299	CG43777	0	1	1	0	0	0	0
FBgn0264301	CG43779	0	1	1	0	0	0	0
FBgn0264302	CG43780	0	1	1	0	0	0	0
FBgn0264303	CG43781	0	1	1	0	0	0	0
FBgn0264364	CG43816	0	1	1	0	0	0	0
FBgn0264428	CR43846	0	1	1	0	0	0	0
FBgn0264430	CR43848	0	1	1	0	0	0	0
FBgn0264440	CR43858	0	1	1	0	0	0	0
FBgn0264477	CG43885	0	1	1	0	0	0	0
FBgn0264509	CR43908	0	1	1	0	0	0	0
FBgn0264600	CR43949	0	1	1	0	0	0	0
FBgn0264605	CG43954	0	1	1	0	0	0	0
FBgn0264696	CG43965	0	1	1	0	0	0	0
FBgn0264710	CR43979	0	1	1	0	0	0	0
FBgn0264742	CG44000	0	1	1	0	0	0	0
FBgn0264743	CG44001	0	1	1	0	0	0	0
FBgn0264837	CR44045	0	1	1	0	0	0	0
FBgn0264893	CR44084	0	1	1	0	0	0	0
FBgn0264906	CR44097	0	1	1	0	0	0	0
FBgn0264941	CR44110	0	1	1	0	0	0	0
FBgn0264983	CR44134	0	1	1	0	0	0	0
FBgn0264993	CR44144	0	1	1	0	0	0	0
FBgn0264994	CR44145	0	1	1	0	0	0	0
FBgn0264996	CR44147	0	1	1	0	0	0	0
FBgn0265070	CR44181	0	1	1	0	0	0	0
FBgn0265083	CG44194	0	1	1	0	0	0	0
FBgn0265088	CR44199	0	1	1	0	0	0	0
FBgn0265103	CR44205	0	1	1	0	0	0	0
FBgn0265105	CR44207	0	1	1	0	0	0	0
FBgn0265150	CR44219	0	1	1	0	0	0	0
FBgn0265159	CR44228	0	1	1	0	0	0	0
FBgn0265165	CR44234	0	1	1	0	0	0	0
FBgn0265166	CR44235	0	1	1	0	0	0	0
FBgn0265169	CR44238	0	1	1	0	0	0	0
FBgn0265178	CG44243	0	1	1	0	0	0	0
FBgn0265304	CR44277	0	1	1	0	0	0	0
FBgn0265307	CR44280	0	1	1	0	0	0	0
FBgn0265314	CR44287	0	1	1	0	0	0	0
FBgn0265367	CR44308	0	1	1	0	0	0	0
FBgn0265374	CR44315	0	1	1	0	0	0	0
FBgn0265422	CR44334	0	1	1	0	0	0	0
FBgn0265423	CG44335	0	1	1	0	0	0	0
FBgn0265424	CR44336	0	1	1	0	0	0	0
FBgn0265429	CG44341	0	1	1	0	0	0	0
FBgn0265452	CR44352	0	1	1	0	0	0	0
FBgn0265455	CG44355	0	1	1	0	0	0	0
FBgn0265538	CR44388	0	1	1	0	0	0	0
FBgn0265539	CR44389	0	1	1	0	0	0	0
FBgn0265583	CR44410	0	1	1	0	0	0	0
FBgn0265589	CR44416	0	1	1	0	0	0	0
FBgn0265607	beat-IIIa	0	1	1	0	0	0	0
FBgn0265612	CR44430	0	1	1	0	0	0	0
FBgn0265626	CG44434	0	1	1	0	0	0	0
FBgn0265627	CG44435	0	1	1	0	0	0	0
FBgn0265640	CR44447	0	1	1	0	0	0	0
FBgn0265642	CR44449	0	1	1	0	0	0	0
FBgn0265643	CR44450	0	1	1	0	0	0	0
FBgn0265652	CR44459	0	1	1	0	0	0	0
FBgn0265657	CR44464	0	1	1	0	0	0	0
FBgn0265672	CR44479	0	1	1	0	0	0	0
FBgn0265673	CR44480	0	1	1	0	0	0	0
FBgn0265674	CR44481	0	1	1	0	0	0	0
FBgn0265676	CR44483	0	1	1	0	0	0	0
FBgn0265677	CR44484	0	1	1	0	0	0	0
FBgn0265684	CR44491	0	1	1	0	0	0	0
FBgn0265687	CR44494	0	1	1	0	0	0	0
FBgn0265688	CR44495	0	1	1	0	0	0	0
FBgn0265690	CR44497	0	1	1	0	0	0	0
FBgn0265712	CR44519	0	1	1	0	0	0	0
FBgn0265720	CR44527	0	1	1	0	0	0	0
FBgn0265735	CR44542	0	1	1	0	0	0	0
FBgn0265739	CR44546	0	1	1	0	0	0	0
FBgn0265744	CR44551	0	1	1	0	0	0	0
FBgn0265755	CR44562	0	1	1	0	0	0	0
FBgn0265789	CR44578	0	1	1	0	0	0	0
FBgn0265790	CR44579	0	1	1	0	0	0	0
FBgn0265796	CR44585	0	1	1	0	0	0	0
FBgn0265820	CR44609	0	1	1	0	0	0	0
FBgn0265828	CR44617	0	1	1	0	0	0	0
FBgn0265855	CR44644	0	1	1	0	0	0	0
FBgn0265856	CR44645	0	1	1	0	0	0	0
FBgn0265858	CR44647	0	1	1	0	0	0	0
FBgn0265860	CR44649	0	1	1	0	0	0	0
FBgn0265864	CR44653	0	1	1	0	0	0	0
FBgn0265869	CR44658	0	1	1	0	0	0	0
FBgn0265870	CR44659	0	1	1	0	0	0	0
FBgn0265872	CR44661	0	1	1	0	0	0	0
FBgn0265874	CR44663	0	1	1	0	0	0	0
FBgn0265875	CR44664	0	1	1	0	0	0	0
FBgn0265883	CR44672	0	1	1	0	0	0	0
FBgn0265891	CR44680	0	1	1	0	0	0	0
FBgn0265924	CR44713	0	1	1	0	0	0	0
FBgn0265927	CR44716	0	1	1	0	0	0	0
FBgn0265930	CR44719	0	1	1	0	0	0	0
FBgn0265933	CR44722	0	1	1	0	0	0	0
FBgn0265955	CR44742	0	1	1	0	0	0	0
FBgn0265960	CR44747	0	1	1	0	0	0	0
FBgn0265968	Tfb5	0	1	1	0	0	0	0
FBgn0266010	CR44783	0	1	1	0	0	0	0
FBgn0266023	CR44788	0	1	1	0	0	0	0
FBgn0266065	CR44818	0	1	1	0	0	0	0
FBgn0266067	CR44820	0	1	1	0	0	0	0
FBgn0266114	CR44840	0	1	1	0	0	0	0
FBgn0266153	CR44859	0	1	1	0	0	0	0
FBgn0266154	CR44860	0	1	1	0	0	0	0
FBgn0266157	CR44863	0	1	1	0	0	0	0
FBgn0266159	CR44865	0	1	1	0	0	0	0
FBgn0266166	CR44872	0	1	1	0	0	0	0
FBgn0266170	pre-mod(mdg4)-C	0	1	1	0	0	0	0
FBgn0266171	pre-mod(mdg4)-AB	0	1	1	0	0	0	0
FBgn0266173	pre-mod(mdg4)-K	0	1	1	0	0	0	0
FBgn0266174	pre-mod(mdg4)-L	0	1	1	0	0	0	0
FBgn0266175	pre-mod(mdg4)-P	0	1	1	0	0	0	0
FBgn0266176	pre-mod(mdg4)-J	0	1	1	0	0	0	0
FBgn0266177	pre-mod(mdg4)-I	0	1	1	0	0	0	0
FBgn0266181	CRG	0	1	1	0	0	0	0
FBgn0266195	Tgs1	0	1	1	0	0	0	0
FBgn0266196	CR44891	0	1	1	0	0	0	0
FBgn0266213	CR44908	0	1	1	0	0	0	0
FBgn0266215	CR44910	0	1	1	0	0	0	0
FBgn0266305	CR44970	0	1	1	0	0	0	0
FBgn0266306	CR44971	0	1	1	0	0	0	0
FBgn0266317	CR44982	0	1	1	0	0	0	0
FBgn0266321	CR44986	0	1	1	0	0	0	0
FBgn0266325	CR44990	0	1	1	0	0	0	0
FBgn0266330	CR44995	0	1	1	0	0	0	0
FBgn0266357	CR45005	0	1	1	0	0	0	0
FBgn0266358	CR45006	0	1	1	0	0	0	0
FBgn0266362	CR45010	0	1	1	0	0	0	0
FBgn0266393	CR45033	0	1	1	0	0	0	0
FBgn0266400	CR45040	0	1	1	0	0	0	0
FBgn0266401	CR45041	0	1	1	0	0	0	0
FBgn0266428	CR43463	0	1	1	0	0	0	0
FBgn0266434	CG45064	0	1	1	0	0	0	0
FBgn0266435	CG45065	0	1	1	0	0	0	0
FBgn0266438	CG45068	0	1	1	0	0	0	0
FBgn0266439	CG45069	0	1	1	0	0	0	0
FBgn0266445	CG45075	0	1	1	0	0	0	0
FBgn0266459	CG45084	0	1	1	0	0	0	0
FBgn0266486	CG45085	0	1	1	0	0	0	0
FBgn0266487	CG45086	0	1	1	0	0	0	0
FBgn0266488	CG45087	0	1	1	0	0	0	0
FBgn0266489	CG45088	0	1	1	0	0	0	0
FBgn0266490	CG45089	0	1	1	0	0	0	0
FBgn0266491	SclA	0	1	1	0	0	0	0
FBgn0266525	CG45092	0	1	1	0	0	0	0
FBgn0266526	CG45093	0	1	1	0	0	0	0
FBgn0266538	CG45099	0	1	1	0	0	0	0
FBgn0266539	CG45100	0	1	1	0	0	0	0
FBgn0266540	CG45101	0	1	1	0	0	0	0
FBgn0266578	CR45109	0	1	1	0	0	0	0
FBgn0266648	CR45155	0	1	1	0	0	0	0
FBgn0266654	CR45161	0	1	1	0	0	0	0
FBgn0266683	CR45173	0	1	1	0	0	0	0
FBgn0266707	CR45197	0	1	1	0	0	0	0
FBgn0266731	CR45204	0	1	1	0	0	0	0
FBgn0266752	CR45225	0	1	1	0	0	0	0
FBgn0266764	CR45229	0	1	1	0	0	0	0
FBgn0266798	CR45260	0	1	1	0	0	0	0
FBgn0266806	CR45268	0	1	1	0	0	0	0
FBgn0266823	CR45285	0	1	1	0	0	0	0
FBgn0266826	CR45288	0	1	1	0	0	0	0
FBgn0266830	CR45292	0	1	1	0	0	0	0
FBgn0266838	CR45300	0	1	1	0	0	0	0
FBgn0266840	CR45302	0	1	1	0	0	0	0
FBgn0266845	CG45307	0	1	1	0	0	0	0
FBgn0266855	CR45316	0	1	1	0	0	0	0
FBgn0266856	CR45317	0	1	1	0	0	0	0
FBgn0266861	CR45322	0	1	1	0	0	0	0
FBgn0266862	CR45323	0	1	1	0	0	0	0
FBgn0266876	CR45337	0	1	1	0	0	0	0
FBgn0266881	CR45342	0	1	1	0	0	0	0
FBgn0266888	CR45349	0	1	1	0	0	0	0
FBgn0266896	CR45356	0	1	1	0	0	0	0
FBgn0266897	CR45357	0	1	1	0	0	0	0
FBgn0266944	CR45395	0	1	1	0	0	0	0
FBgn0266968	CR45419	0	1	1	0	0	0	0
FBgn0266979	CR45430	0	1	1	0	0	0	0
FBgn0266987	CR45438	0	1	1	0	0	0	0
FBgn0266991	CR45442	0	1	1	0	0	0	0
FBgn0266992	CR45443	0	1	1	0	0	0	0
FBgn0267009	CR45453	0	1	1	0	0	0	0
FBgn0267010	CR45454	0	1	1	0	0	0	0
FBgn0267012	CR45456	0	1	1	0	0	0	0
FBgn0267016	CR45460	0	1	1	0	0	0	0
FBgn0267018	CR45462	0	1	1	0	0	0	0
FBgn0267068	CR45512	0	1	1	0	0	0	0
FBgn0267098	CR45538	0	1	1	0	0	0	0
FBgn0267110	CR45550	0	1	1	0	0	0	0
FBgn0267120	CR45560	0	1	1	0	0	0	0
FBgn0267141	CR45581	0	1	1	0	0	0	0
FBgn0267147	CR45587	0	1	1	0	0	0	0
FBgn0267161	CR45601	0	1	1	0	0	0	0
FBgn0267174	CR45614	0	1	1	0	0	0	0
FBgn0267182	CR45622	0	1	1	0	0	0	0
FBgn0267188	CR45628	0	1	1	0	0	0	0
FBgn0267223	CR45663	0	1	1	0	0	0	0
FBgn0267231	CR45671	0	1	1	0	0	0	0
FBgn0267232	CR45672	0	1	1	0	0	0	0
FBgn0267249	CR45689	0	1	1	0	0	0	0
FBgn0267254	CG45690	0	1	1	0	0	0	0
FBgn0267256	CR45692	0	1	1	0	0	0	0
FBgn0267261	CR45697	0	1	1	0	0	0	0
FBgn0267282	CR45718	0	1	1	0	0	0	0
FBgn0267288	CR45724	0	1	1	0	0	0	0
FBgn0267291	CR45727	0	1	1	0	0	0	0
FBgn0267292	CR45728	0	1	1	0	0	0	0
FBgn0267303	CR45739	0	1	1	0	0	0	0
FBgn0267305	CR45741	0	1	1	0	0	0	0
FBgn0267312	CR45748	0	1	1	0	0	0	0
FBgn0267418	CR45771	0	1	1	0	0	0	0
FBgn0267420	CR45773	0	1	1	0	0	0	0
FBgn0267422	CR45775	0	1	1	0	0	0	0
FBgn0267447	CR45797	0	1	1	0	0	0	0
FBgn0267456	CR45806	0	1	1	0	0	0	0
FBgn0267478	CR45828	0	1	1	0	0	0	0
FBgn0267489	PRY	0	1	1	0	0	0	0
FBgn0267494	Mst77Y-8Psi	0	1	1	0	0	0	0
FBgn0267496	2SrRNA:CR45836	0	1	1	0	0	0	0
FBgn0267497	28SrRNA:CR45837	0	1	1	0	0	0	0
FBgn0267498	18SrRNA:CR45838	0	1	1	0	0	0	0
FBgn0267499	5.8SrRNA:CR45839	0	1	1	0	0	0	0
FBgn0267500	2SrRNA:CR45840	0	1	1	0	0	0	0
FBgn0267501	18SrRNA:CR45841	0	1	1	0	0	0	0
FBgn0267502	5.8SrRNA:CR45842	0	1	1	0	0	0	0
FBgn0267503	2SrRNA:CR45843	0	1	1	0	0	0	0
FBgn0267504	28SrRNA:CR45844	0	1	1	0	0	0	0
FBgn0267510	2SrRNA-Psi:CR45850	0	1	1	0	0	0	0
FBgn0267512	5.8SrRNA:CR45852	0	1	1	0	0	0	0
FBgn0267518	2SrRNA-Psi:CR45858	0	1	1	0	0	0	0
FBgn0267521	18SrRNA-Psi:CR45861	0	1	1	0	0	0	0
FBgn0267522	28SrRNA-Psi:CR45862	0	1	1	0	0	0	0
FBgn0267525	CR45865	0	1	1	0	0	0	0
FBgn0267529	CR45869	0	1	1	0	0	0	0
FBgn0267532	CR45872	0	1	1	0	0	0	0
FBgn0267535	CR45875	0	1	1	0	0	0	0
FBgn0267540	CR45880	0	1	1	0	0	0	0
FBgn0267543	CR45883	0	1	1	0	0	0	0
FBgn0267550	CR45890	0	1	1	0	0	0	0
FBgn0267551	CR45891	0	1	1	0	0	0	0
FBgn0267553	CR45893	0	1	1	0	0	0	0
FBgn0267589	CR45927	0	1	1	0	0	0	0
FBgn0267592	CCY	0	1	1	0	0	0	0
FBgn0267593	CR45931	0	1	1	0	0	0	0
FBgn0267595	CR45933	0	1	1	0	0	0	0
FBgn0267596	CR45934	0	1	1	0	0	0	0
FBgn0267605	CR45943	0	1	1	0	0	0	0
FBgn0267610	CR45948	0	1	1	0	0	0	0
FBgn0267612	CR45950	0	1	1	0	0	0	0
FBgn0267630	CR45968	0	1	1	0	0	0	0
FBgn0267636	CR45974	0	1	1	0	0	0	0
FBgn0267637	CR45975	0	1	1	0	0	0	0
FBgn0267648	pre-mod(mdg4)-G	0	1	1	0	0	0	0
FBgn0267649	pre-mod(mdg4)-H	0	1	1	0	0	0	0
FBgn0267650	pre-mod(mdg4)-AA	0	1	1	0	0	0	0
FBgn0267651	pre-mod(mdg4)-O	0	1	1	0	0	0	0
FBgn0267652	pre-mod(mdg4)-N	0	1	1	0	0	0	0
FBgn0267657	CR45995	0	1	1	0	0	0	0
FBgn0267676	CR46012	0	1	1	0	0	0	0
FBgn0267701	CR46034	0	1	1	0	0	0	0
FBgn0267721	CR46054	0	1	1	0	0	0	0
FBgn0267725	CR46058	0	1	1	0	0	0	0
FBgn0267740	CR46071	0	1	1	0	0	0	0
FBgn0267743	CR46074	0	1	1	0	0	0	0
FBgn0267746	CR46077	0	1	1	0	0	0	0
FBgn0267747	CR46078	0	1	1	0	0	0	0
FBgn0267748	CR46079	0	1	1	0	0	0	0
FBgn0267749	CR46080	0	1	1	0	0	0	0
FBgn0267750	CR46081	0	1	1	0	0	0	0
FBgn0267805	CR46130	0	1	1	0	0	0	0
FBgn0267807	CR46132	0	1	1	0	0	0	0
FBgn0267893	CR46181	0	1	1	0	0	0	0
FBgn0267925	CR46206	0	1	1	0	0	0	0
FBgn0267937	CR46217	0	1	1	0	0	0	0
FBgn0267942	CR46222	0	1	1	0	0	0	0
FBgn0267944	CR46224	0	1	1	0	0	0	0
FBgn0267955	CR46235	0	1	1	0	0	0	0
FBgn0267962	CR46242	0	1	1	0	0	0	0
FBgn0267964	CG46244	0	1	1	0	0	0	0
FBgn0278599	CR46269	0	1	1	0	0	0	0
FBgn0263002	CR43310	0	1	1	0	0	0	0
FBgn0031279	CG3544	0	1	1	0	0	0	0
FBgn0031723	CG7251	0	1	1	0	0	0	0
FBgn0266852	CR45313	0	1	1	0	0	0	0
FBgn0267190	CR45630	0	1	1	0	0	0	0
FBgn0028880	CG15256	0	1	1	0	0	0	0
FBgn0260761	CG42559	0	1	1	0	0	0	0
FBgn0262033	CR42844	0	1	1	0	0	0	0
FBgn0263090	CR43358	0	1	1	0	0	0	0
FBgn0264992	CR44143	0	1	1	0	0	0	0
FBgn0265146	CR44215	0	1	1	0	0	0	0
FBgn0266035	CR44800	0	1	1	0	0	0	0
FBgn0266253	CR44948	0	1	1	0	0	0	0
FBgn0266773	CR45238	0	1	1	0	0	0	0
FBgn0266853	CR45314	0	1	1	0	0	0	0
FBgn0266868	CR45329	0	1	1	0	0	0	0
FBgn0267737	CR46068	0	1	1	0	0	0	0
FBgn0000442	Pkg21D	0	1	1	0	0	0	0
FBgn0035546	CG11345	0	1	1	0	0	0	0
FBgn0036588	CG13068	0	1	1	0	0	0	0
FBgn0039443	TwdlS	0	1	1	0	0	0	0
FBgn0040733	CG15068	0	1	1	0	0	0	0
FBgn0044809	TotZ	0	1	1	0	0	0	0
FBgn0051358	CG31358	0	1	1	0	0	0	0
FBgn0052449	tRNA:CR32449	0	1	1	0	0	0	0
FBgn0054049	CG34049	0	1	1	0	0	0	0
FBgn0260721	CR42548	0	1	1	0	0	0	0
FBgn0262486	CG43076	0	1	1	0	0	0	0
FBgn0266382	CR45024	0	1	1	0	0	0	0
FBgn0266965	CR45416	0	1	1	0	0	0	0
FBgn0004174	Mst84Dc	0	1	1	0	0	0	0
FBgn0011832	Ser12	0	1	1	0	0	0	0
FBgn0032577	CG13244	0	1	1	0	0	0	0
FBgn0034196	CG15605	0	1	1	0	0	0	0
FBgn0035709	eIF4E-4	0	1	1	0	0	0	0
FBgn0036605	CG13041	0	1	1	0	0	0	0
FBgn0038481	CG17475	0	1	1	0	0	0	0
FBgn0039438	TwdlO	0	1	1	0	0	0	0
FBgn0040725	CG13946	0	1	1	0	0	0	0
FBgn0040832	CG8012	0	1	1	0	0	0	0
FBgn0085254	CG34225	0	1	1	0	0	0	0
FBgn0086052	snoRNA:Me18S-G423	0	1	1	0	0	0	0
FBgn0262536	CG43090	0	1	1	0	0	0	0
FBgn0263406	CR43452	0	1	1	0	0	0	0
FBgn0264346	CR43802	0	1	1	0	0	0	0
FBgn0264916	CR44107	0	1	1	0	0	0	0
FBgn0265368	CR44309	0	1	1	0	0	0	0
FBgn0265816	CR44605	0	1	1	0	0	0	0
FBgn0265859	CR44648	0	1	1	0	0	0	0
FBgn0266039	CR44804	0	1	1	0	0	0	0
FBgn0266825	CR45287	0	1	1	0	0	0	0
FBgn0266877	CR45338	0	1	1	0	0	0	0
FBgn0031440	CG15395	0	1	1	0	0	0	0
FBgn0033598	Cpr47Eb	0	1	1	0	0	0	0
FBgn0039452	CG14245	0	1	1	0	0	0	0
FBgn0051870	CG31870	0	1	1	0	0	0	0
FBgn0265306	CR44279	0	1	1	0	0	0	0
FBgn0267258	CR45694	0	1	1	0	0	0	0
FBgn0003249	Rh3	1.59093	1	1	0	0	0	0
FBgn0026391	Or33b	1.59093	1	1	0	0	0	0
FBgn0030832	CG10597	1.59093	1	1	0	0	0	0
FBgn0032709	CG15167	1.59093	1	1	0	0	0	0
FBgn0033594	CG13226	1.59093	1	1	0	0	0	0
FBgn0034510	CG13426	1.59093	1	1	0	0	0	0
FBgn0035012	CG13590	1.59093	1	1	0	0	0	0
FBgn0036598	CG4982	1.59093	1	1	0	0	0	0
FBgn0036793	CG4174	1.59093	1	1	0	0	0	0
FBgn0037462	sunz	1.59093	1	1	0	0	0	0
FBgn0040608	CG14246	1.59093	1	1	0	0	0	0
FBgn0085477	CG34448	1.59093	1	1	0	0	0	0
FBgn0086046	snoRNA:Me28S-A1705	1.59093	1	1	0	0	0	0
FBgn0262875	CG43230	1.59093	1	1	0	0	0	0
FBgn0263249	CG43392	1.59093	1	1	0	0	0	0
FBgn0263455	CR43478	1.59093	1	1	0	0	0	0
FBgn0264271	CR43771	1.59093	1	1	0	0	0	0
FBgn0265085	CR44196	1.59093	1	1	0	0	0	0
FBgn0265443	CR44343	1.59093	1	1	0	0	0	0
FBgn0265579	CG44406	1.59093	1	1	0	0	0	0
FBgn0265711	CR44518	1.59093	1	1	0	0	0	0
FBgn0265815	CR44604	1.59093	1	1	0	0	0	0
FBgn0266037	CR44802	1.59093	1	1	0	0	0	0
FBgn0266074	CR44827	1.59093	1	1	0	0	0	0
FBgn0267772	CR46103	1.59093	1	1	0	0	0	0
FBgn0267804	CR46129	1.59093	1	1	0	0	0	0
FBgn0030623	PPYR1	0	1	1	0	0	0	0
FBgn0035486	Gr64d	0	1	1	0	0	0	0
FBgn0036590	CG13065	0	1	1	0	0	0	0
FBgn0085311	CG34282	0	1	1	0	0	0	0
FBgn0085324	CG34295	0	1	1	0	0	0	0
FBgn0261706	CR42742	0	1	1	0	0	0	0
FBgn0264483	CR43891	0	1	1	0	0	0	0
FBgn0264719	CR43987	0	1	1	0	0	0	0
FBgn0265949	CR44736	0	1	1	0	0	0	0
FBgn0266022	CR44787	0	1	1	0	0	0	0
FBgn0266843	CR45305	0	1	1	0	0	0	0
FBgn0267224	CR45664	0	1	1	0	0	0	0
FBgn0267591	CR45929	0	1	1	0	0	0	0
FBgn0053922	CG33922	1.59858	0.501111	0.789313	0	0	0	0
FBgn0265155	CR44224	1.59858	0.501111	0.789313	0	0	0	0
FBgn0265675	CR44482	1.59858	0.501111	0.789313	0	0	0	0
FBgn0266870	CR45331	1.59858	0.501111	0.789313	0	0	0	0
FBgn0267493	Mst77Y-9	1.59858	0.501111	0.789313	0	0	0	0
FBgn0267921	CR46202	1.59858	0.501111	0.789313	0	0	0	0
FBgn0028948	CG15253	0	1	1	0	0	0	0
FBgn0047000	CG33946	0	1	1	0	0	0	0
FBgn0265797	CR44586	0	1	1	0	0	0	0
FBgn0030830	CG5172	0	1	1	0	0	0	0
FBgn0038157	CG12538	0	1	1	0	0	0	0
FBgn0266025	CR44790	0	1	1	0	0	0	0
FBgn0266913	CR45373	0	1	1	0	0	0	0
FBgn0267069	CR45513	0	1	1	0	0	0	0
FBgn0267440	CR45790	0	1	1	0	0	0	0
FBgn0267552	CR45892	0	1	1	0	0	0	0
FBgn0267940	CR46220	0	1	1	0	0	0	0
FBgn0035554	CG13721	0	1	1	0	0	0	0
FBgn0259960	CG42470	0	1	1	0	0	0	0
FBgn0264741	CG43999	0	1	1	0	0	0	0
FBgn0265425	CR44337	0	1	1	0	0	0	0
FBgn0266770	CR45235	0	1	1	0	0	0	0
FBgn0267716	CR46049	0	1	1	0	0	0	0
FBgn0014851	Eig71Ek	1.59446	1	1	0	0	0	0
FBgn0030441	CG2209	1.59446	1	1	0	0	0	0
FBgn0031722	CG14011	1.59446	1	1	0	0	0	0
FBgn0035255	RabX5	1.59446	1	1	0	0	0	0
FBgn0050457	CG30457	1.59446	1	1	0	0	0	0
FBgn0051326	CG31326	1.59446	1	1	0	0	0	0
FBgn0052198	CG32198	1.59446	1	1	0	0	0	0
FBgn0053929	CR33929	1.59446	1	1	0	0	0	0
FBgn0058172	CR40172	1.59446	1	1	0	0	0	0
FBgn0262682	CR43152	1.59446	1	1	0	0	0	0
FBgn0265550	CR44400	1.59446	1	1	0	0	0	0
FBgn0265609	CR44427	1.59446	1	1	0	0	0	0
FBgn0265702	CR44509	1.59446	1	1	0	0	0	0
FBgn0032370	CG12307	0	1	1	0	0	0	0
FBgn0032624	CG6304	0	1	1	0	0	0	0
FBgn0033301	CG12780	0	1	1	0	0	0	0
FBgn0036832	CG18223	0	1	1	0	0	0	0
FBgn0038159	CG14369	0	1	1	0	0	0	0
FBgn0038523	CG7587	0	1	1	0	0	0	0
FBgn0044810	TotX	0	1	1	0	0	0	0
FBgn0262944	CR43263	0	1	1	0	0	0	0
FBgn0265845	CR44634	0	1	1	0	0	0	0
FBgn0266656	CR45163	0	1	1	0	0	0	0
FBgn0266914	CR45374	0	1	1	0	0	0	0
FBgn0026386	Or47a	0	1	1	0	0	0	0
FBgn0030542	CG12481	0	1	1	0	0	0	0
FBgn0032280	CG17105	0	1	1	0	0	0	0
FBgn0035788	CG8541	0	1	1	0	0	0	0
FBgn0036597	CG4962	0	1	1	0	0	0	0
FBgn0051286	CG31286	0	1	1	0	0	0	0
FBgn0051544	CG31544	0	1	1	0	0	0	0
FBgn0058441	CR40441	0	1	1	0	0	0	0
FBgn0085202	CG34173	0	1	1	0	0	0	0
FBgn0262025	CR42836	0	1	1	0	0	0	0
FBgn0262844	CG43208	0	1	1	0	0	0	0
FBgn0264359	CR43811	0	1	1	0	0	0	0
FBgn0264473	CR43881	0	1	1	0	0	0	0
FBgn0265204	CR44264	0	1	1	0	0	0	0
FBgn0265265	CG32727	0	1	1	0	0	0	0
FBgn0265788	CR44577	0	1	1	0	0	0	0
FBgn0265847	CR44636	0	1	1	0	0	0	0
FBgn0266402	CR45042	0	1	1	0	0	0	0
FBgn0266893	CR45353	0	1	1	0	0	0	0
FBgn0267105	CG45545	0	1	1	0	0	0	0
FBgn0278600	CG46270	0	1	1	0	0	0	0
FBgn0003060	CG9757	1.59236	1	1	0	0	0	0
FBgn0004779	Ccp84Ae	1.59236	1	1	0	0	0	0
FBgn0028946	Or35a	1.59236	1	1	0	0	0	0
FBgn0032065	CG12438	1.59236	1	1	0	0	0	0
FBgn0033593	Listericin	1.59236	1	1	0	0	0	0
FBgn0036325	CG10752	1.59236	1	1	0	0	0	0
FBgn0038820	CG4000	1.59236	1	1	0	0	0	0
FBgn0038942	CG13862	1.59236	1	1	0	0	0	0
FBgn0041622	Or69a	1.59236	1	1	0	0	0	0
FBgn0051205	CG31205	1.59236	1	1	0	0	0	0
FBgn0052603	CG32603	1.59236	1	1	0	0	0	0
FBgn0261846	CG42778	1.59236	1	1	0	0	0	0
FBgn0262838	CG43202	1.59236	1	1	0	0	0	0
FBgn0263590	CR43615	1.59236	1	1	0	0	0	0
FBgn0264382	CR43834	1.59236	1	1	0	0	0	0
FBgn0264843	CR44051	1.59236	1	1	0	0	0	0
FBgn0265649	CR44456	1.59236	1	1	0	0	0	0
FBgn0265861	CR44650	1.59236	1	1	0	0	0	0
FBgn0266846	CR45308	1.59236	1	1	0	0	0	0
FBgn0266952	CR45403	1.59236	1	1	0	0	0	0
FBgn0267122	CR45562	1.59236	1	1	0	0	0	0
FBgn0267413	CG45766	1.59236	1	1	0	0	0	0
FBgn0267537	CR45877	1.59236	1	1	0	0	0	0
FBgn0267642	CR45980	1.59236	1	1	0	0	0	0
FBgn0267738	CR46069	1.59236	1	1	0	0	0	0
FBgn0267958	CR46238	1.59236	1	1	0	0	0	0
FBgn0000280	Cec-Psi1	-1.57887	1	1	0	0	0	0
FBgn0003140	PpY-55A	-1.57625	1	1	0	0	0	0
FBgn0014076	Vm32E	-1.57579	1	1	0	0	0	0
FBgn0028847	CG9014	-1.57579	1	1	0	0	0	0
FBgn0028858	CG10839	-1.57625	1	1	0	0	0	0
FBgn0028944	Semp1	-1.57625	1	1	0	0	0	0
FBgn0030280	CG11106	-1.57579	1	1	0	0	0	0
FBgn0030439	CG12716	-1.57625	1	1	0	0	0	0
FBgn0030663	CG8117	-1.57625	1	1	0	0	0	0
FBgn0031731	CG14007	-1.57579	1	1	0	0	0	0
FBgn0032503	CG16825	-1.57887	1	1	0	0	0	0
FBgn0033278	CG14759	-1.57579	1	1	0	0	0	0
FBgn0034545	CG13438	-1.57887	1	1	0	0	0	0
FBgn0034840	CG3124	-1.57887	1	1	0	0	0	0
FBgn0035548	CG15023	-1.57579	1	1	0	0	0	0
FBgn0035970	CG4483	-1.57579	1	1	0	0	0	0
FBgn0037456	CG1138	-1.58276	0.501111	0.789313	0	0	0	0
FBgn0038127	CG8476	-1.57887	1	1	0	0	0	0
FBgn0038356	CG12784	-1.57887	1	1	0	0	0	0
FBgn0038626	CG7691	-1.57625	1	1	0	0	0	0
FBgn0039045	CG17119	-1.57887	1	1	0	0	0	0
FBgn0039480	Cpr97Ea	-1.57579	1	1	0	0	0	0
FBgn0039511	CG3330	-1.57579	1	1	0	0	0	0
FBgn0039820	CG15554	-1.57887	1	1	0	0	0	0
FBgn0040828	CG13306	-1.57625	1	1	0	0	0	0
FBgn0040871	CG12479	-1.57625	1	1	0	0	0	0
FBgn0045498	Gr22d	-1.57625	1	1	0	0	0	0
FBgn0045500	Gr22b	-1.57579	1	1	0	0	0	0
FBgn0046323	ORY	-1.57579	1	1	0	0	0	0
FBgn0050211	tRNA:CR30211	-1.57625	1	1	0	0	0	0
FBgn0051128	CG31128	-1.57579	1	1	0	0	0	0
FBgn0051609	CG31609	-1.57887	1	1	0	0	0	0
FBgn0051944	tRNA:CR31944	-1.57625	1	1	0	0	0	0
FBgn0052588	CG32588	-1.57625	1	1	0	0	0	0
FBgn0086029	snoRNA:Me18S-A1597	-1.57887	1	1	0	0	0	0
FBgn0260871	CG42581	-1.57625	1	1	0	0	0	0
FBgn0260969	CG42592	-1.57887	1	1	0	0	0	0
FBgn0261395	Prosalpha3T	-1.57625	1	1	0	0	0	0
FBgn0262827	CG43198	-1.57887	1	1	0	0	0	0
FBgn0262995	CR43303	-1.57887	1	1	0	0	0	0
FBgn0263247	CG43390	-1.58276	0.501111	0.789313	0	0	0	0
FBgn0263778	CR43695	-1.57579	1	1	0	0	0	0
FBgn0264367	CR43819	-1.57579	1	1	0	0	0	0
FBgn0264383	CR43835	-1.57579	1	1	0	0	0	0
FBgn0265138	Gr22c	-1.57625	1	1	0	0	0	0
FBgn0265371	CR44312	-1.57887	1	1	0	0	0	0
FBgn0265537	CR44387	-1.57887	1	1	0	0	0	0
FBgn0265551	CR44401	-1.57579	1	1	0	0	0	0
FBgn0265591	CR44418	-1.57625	1	1	0	0	0	0
FBgn0265670	CG44477	-1.57625	1	1	0	0	0	0
FBgn0265683	CR44490	-1.57625	1	1	0	0	0	0
FBgn0265723	CR44530	-1.57887	1	1	0	0	0	0
FBgn0265884	CR44673	-1.57625	1	1	0	0	0	0
FBgn0266655	CR45162	-1.57625	1	1	0	0	0	0
FBgn0266957	CR45408	-1.57625	1	1	0	0	0	0
FBgn0267013	CR45457	-1.57887	1	1	0	0	0	0
FBgn0267159	CR45599	-1.57887	1	1	0	0	0	0
FBgn0267273	CR45709	-1.57579	1	1	0	0	0	0
FBgn0267755	CR46086	-1.57887	1	1	0	0	0	0
FBgn0267875	CR46163	-1.57625	1	1	0	0	0	0
FBgn0267926	CR46207	-1.57579	1	1	0	0	0	0
FBgn0004778	Ccp84Af	0	1	1	0	0	0	0
FBgn0031444	CG9879	0	1	1	0	0	0	0
FBgn0033650	CG13193	0	1	1	0	0	0	0
FBgn0036328	CG10749	0	1	1	0	0	0	0
FBgn0037039	CG10587	0	1	1	0	0	0	0
FBgn0038482	CG4053	0	1	1	0	0	0	0
FBgn0040735	CG16836	0	1	1	0	0	0	0
FBgn0051862	CG31862	0	1	1	0	0	0	0
FBgn0054023	CG34023	0	1	1	0	0	0	0
FBgn0262889	CG43244	0	1	1	0	0	0	0
FBgn0265458	CR44358	0	1	1	0	0	0	0
FBgn0265734	CR44541	0	1	1	0	0	0	0
FBgn0265795	CR44584	0	1	1	0	0	0	0
FBgn0266038	CR44803	0	1	1	0	0	0	0
FBgn0266071	CR44824	0	1	1	0	0	0	0
FBgn0266205	CR44900	0	1	1	0	0	0	0
FBgn0267015	CR45459	0	1	1	0	0	0	0
FBgn0267417	CG45770	0	1	1	0	0	0	0
FBgn0267491	Mst77Y-13	0	1	1	0	0	0	0
FBgn0267943	CR46223	0	1	1	0	0	0	0
FBgn0267953	CR46233	0	1	1	0	0	0	0
FBgn0275432	CR46264	0	1	1	0	0	0	0
FBgn0028856	CG18063	0	1	1	0	0	0	0
FBgn0031176	CG1678	0	1	1	0	0	0	0
FBgn0033599	CG13223	0	1	1	0	0	0	0
FBgn0039521	CG5402	0	1	1	0	0	0	0
FBgn0051940	tRNA:CR31940	0	1	1	0	0	0	0
FBgn0262795	CR43176	0	1	1	0	0	0	0
FBgn0264716	CR43984	0	1	1	0	0	0	0
FBgn0264890	CR44081	0	1	1	0	0	0	0
FBgn0265069	CR44180	0	1	1	0	0	0	0
FBgn0265543	CR44393	0	1	1	0	0	0	0
FBgn0265825	CR44614	0	1	1	0	0	0	0
FBgn0265920	CR44709	0	1	1	0	0	0	0
FBgn0265932	CR44721	0	1	1	0	0	0	0
FBgn0267658	CR45996	0	1	1	0	0	0	0
FBgn0267756	CR46087	0	1	1	0	0	0	0
FBgn0267945	CR46225	0	1	1	0	0	0	0
FBgn0031472	CG2983	0	1	1	0	0	0	0
FBgn0052511	CR32511	0	1	1	0	0	0	0
FBgn0260713	CG42544	0	1	1	0	0	0	0
FBgn0265317	CG44290	0	1	1	0	0	0	0
FBgn0265363	CR44304	0	1	1	0	0	0	0
FBgn0266956	CR45407	0	1	1	0	0	0	0
FBgn0266962	CG45413	0	1	1	0	0	0	0
FBgn0267265	CR45701	0	1	1	0	0	0	0
FBgn0267479	CR45829	0	1	1	0	0	0	0
FBgn0011239	ms(2)35Ci	0	1	1	0	0	0	0
FBgn0038158	CG14370	0	1	1	0	0	0	0
FBgn0038539	Atg8b	0	1	1	0	0	0	0
FBgn0046698	Pp1-Y2	0	1	1	0	0	0	0
FBgn0263992	CR43735	0	1	1	0	0	0	0
FBgn0264476	CR43884	0	1	1	0	0	0	0
FBgn0264842	CR44050	0	1	1	0	0	0	0
FBgn0265641	CR44448	0	1	1	0	0	0	0
FBgn0266068	CR44821	0	1	1	0	0	0	0
FBgn0267202	CR45642	0	1	1	0	0	0	0
FBgn0086610	CG33342	0	1	1	0	0	0	0
FBgn0028950	CG15255	0	1	1	0	0	0	0
FBgn0262351	CG43049	1.59093	1	1	0	0	0	0
FBgn0265587	CR44414	0	1	1	0	0	0	0
FBgn0026390	Or33c	0	1	1	0	0	0	0
FBgn0032404	RpL7-like	0	1	1	0	0	0	0
FBgn0261294	CheB74a	0	1	1	0	0	0	0
FBgn0267705	CR46038	0	1	1	0	0	0	0
FBgn0264518	CR43917	1.59093	1	1	0	0	0	0
FBgn0266026	CR44791	1.59093	1	1	0	0	0	0
FBgn0267218	CR45658	1.59093	1	1	0	0	0	0
FBgn0036594	CG13047	0	1	1	0	0	0	0
FBgn0004780	Ccp84Ad	1.59236	1	1	0	0	0	0
FBgn0041240	Gr57a	-1.57579	1	1	0	0	0	0
FBgn0263588	CR43613	-1.57887	1	1	0	0	0	0
FBgn0039435	TwdlP	1.59093	1	1	0	0	0	0
FBgn0041247	Gr28a	1.59093	1	1	0	0	0	0
FBgn0265148	CR44217	1.59858	0.501111	0.789313	0	0	0	0
FBgn0263030	CG43325	0	1	1	0	0	0	0
FBgn0262564	CR43104	1.59446	1	1	0	0	0	0
FBgn0034122	CG15711	-1.58276	0.501111	0.789313	0	0	0	0
FBgn0263399	CG43445	-1.57887	1	1	0	0	0	0
FBgn0267946	CR46226	0	1	1	0	0	0	0
FBgn0263401	CG43447	0	1	1	0	0	0	0
FBgn0034461	CG15124	0	1	1	0	0	0	0
FBgn0263842	CG43703	0	1	1	0	0	0	0
FBgn0266799	CR45261	1.59236	1	1	0	0	0	0
FBgn0265897	CR44686	-1.57625	1	1	0	0	0	0
FBgn0030951	CG6873	0	1	1	0	0	0	0
FBgn0032839	CG10659	0	1	1	0	0	0	0
FBgn0038643	CG14300	0	1	1	0	0	0	0
FBgn0050029	CR30029	0	1	1	0	0	0	0
FBgn0039395	CG14546	0	1	1	0	0	0	0
FBgn0052762	CG32762	2.32762	1	1	0	0	0	0
FBgn0265925	CR44714	2.32762	1	1	0	0	0	0
FBgn0267085	CR45529	2.32762	1	1	0	0	0	0
FBgn0267127	CR45567	2.32762	1	1	0	0	0	0
FBgn0028884	CG4892	0	1	1	0	0	0	0
FBgn0050374	CR30374	0	1	1	0	0	0	0
FBgn0031277	CG13947	1.59093	1	1	0	0	0	0
FBgn0035003	CG15873	1.59093	1	1	0	0	0	0
FBgn0265636	CR44443	1.59093	1	1	0	0	0	0
FBgn0265741	CR44548	1.59093	1	1	0	0	0	0
FBgn0265994	CR44769	1.59093	1	1	0	0	0	0
FBgn0011294	a5	1.59093	1	1	0	0	0	0
FBgn0032111	CG13110	0	1	1	0	0	0	0
FBgn0261702	CR42738	0	1	1	0	0	0	0
FBgn0265791	CR44580	0	1	1	0	0	0	0
FBgn0028583	lcs	0	1	1	0	0	0	0
FBgn0033280	CG12126	0	1	1	0	0	0	0
FBgn0043535	Obp57a	1.59093	1	1	0	0	0	0
FBgn0051806	CG31806	1.59093	1	1	0	0	0	0
FBgn0263034	CG43329	1.59093	1	1	0	0	0	0
FBgn0051741	CG31741	1.59858	0.501111	0.789313	0	0	0	0
FBgn0265648	CR44455	1.59858	0.501111	0.789313	0	0	0	0
FBgn0051735	CG31735	0	1	1	0	0	0	0
FBgn0266973	CR45424	0	1	1	0	0	0	0
FBgn0085197	CG34168	0	1	1	0	0	0	0
FBgn0263094	CG43362	0	1	1	0	0	0	0
FBgn0250841	CG17242	0	1	1	0	0	0	0
FBgn0053476	CG33476	-1.57625	1	1	0	0	0	0
FBgn0085476	CG34447	-1.57625	1	1	0	0	0	0
FBgn0261714	Cpn	-1.58276	0.501111	0.789313	0	0	0	0
FBgn0266140	CR44846	-1.57625	1	1	0	0	0	0
FBgn0266829	CR45291	-1.57625	1	1	0	0	0	0
FBgn0266980	CR45431	-1.57887	1	1	0	0	0	0
FBgn0267638	CR45976	1.59446	1	1	0	0	0	0
FBgn0250834	CG33308	0	1	1	0	0	0	0
FBgn0263741	CG43666	0	1	1	0	0	0	0
FBgn0030541	CG11584	1.59236	1	1	0	0	0	0
FBgn0265073	CR44184	1.59236	1	1	0	0	0	0
FBgn0265802	CR44591	1.59236	1	1	0	0	0	0
FBgn0264573	CR43945	2.33524	0.501111	0.789313	0	0	0	0
FBgn0051225	Ir94f	1.59093	1	1	0	0	0	0
FBgn0267745	CR46076	2.33113	0.501111	0.789313	0	0	0	0
FBgn0036807	CG6893	1.59093	1	1	0	0	0	0
FBgn0266165	CR44871	1.59093	1	1	0	0	0	0
FBgn0035551	CG7465	1.59093	1	1	0	0	0	0
FBgn0264603	CR43952	1.59093	1	1	0	0	0	0
FBgn0267674	CR46010	1.59093	1	1	0	0	0	0
FBgn0037038	CG11037	2.32904	1	1	0	0	0	0
FBgn0038002	CG12256	2.32904	1	1	0	0	0	0
FBgn0040063	yip3	2.32904	1	1	0	0	0	0
FBgn0260007	CG42493	2.32904	1	1	0	0	0	0
FBgn0265803	CR44592	2.32904	1	1	0	0	0	0
FBgn0267426	CR45779	2.32904	1	1	0	0	0	0
FBgn0267710	CR46043	2.32904	1	1	0	0	0	0
FBgn0034460	CG18367	0.0151392	1	1	0	0	0	0
FBgn0039481	Cpr97Eb	0.00816896	1	1	0	0	0	0
FBgn0041579	AttC	0.0151392	1	1	0	0	0	0
FBgn0051327	CG31327	0.0151392	1	1	0	0	0	0
FBgn0085274	CG34245	0.0151392	1	1	0	0	0	0
FBgn0265850	CR44639	0.0151392	1	1	0	0	0	0
FBgn0266355	CR45003	0.0151392	1	1	0	0	0	0
FBgn0266833	CR45295	0.0151392	1	1	0	0	0	0
FBgn0267752	CR46083	0.0151392	1	1	0	0	0	0
FBgn0028947	CG11865	0	1	1	0	0	0	0
FBgn0267071	CR45515	0	1	1	0	0	0	0
FBgn0262358	CG43056	1.59446	1	1	0	0	0	0
FBgn0039439	TwdlK	0	1	1	0	0	0	0
FBgn0030952	CG12609	0	1	1	0	0	0	0
FBgn0038280	CG14861	0	1	1	0	0	0	0
FBgn0264882	CR44073	0	1	1	0	0	0	0
FBgn0265896	CR44685	0	1	1	0	0	0	0
FBgn0267424	CR45777	1.59236	1	1	0	0	0	0
FBgn0030438	CG15721	1.59858	0.501111	0.789313	0	0	0	0
FBgn0039342	CG5107	1.59858	0.501111	0.789313	0	0	0	0
FBgn0083941	CG34105	1.59858	0.501111	0.789313	0	0	0	0
FBgn0052644	Mur11Da	2.33666	0.251667	0.508514	0	0	0	0
FBgn0266797	CR45259	0.0197086	1	1	0	0	0	0
FBgn0275433	CR46265	0.0227879	1	1	0	0	0	0
FBgn0032553	CG4480	1.59446	1	1	0	0	0	0
FBgn0046689	Takl1	0	1	1	0	0	0	0
FBgn0036606	CG13060	1.59236	1	1	0	0	0	0
FBgn0266259	CG44954	1.59236	1	1	0	0	0	0
FBgn0036078	Or67c	0	1	1	0	0	0	0
FBgn0050098	CG30098	0	1	1	0	0	0	0
FBgn0267074	CR45518	0	1	1	0	0	0	0
FBgn0051533	CG31533	-1.57579	1	1	0	0	0	0
FBgn0266908	CR45368	0	1	1	0	0	0	0
FBgn0267741	CR46072	0	1	1	0	0	0	0
FBgn0028935	CG7653	-1.57579	1	1	0	0	0	0
FBgn0032371	CG4983	0	1	1	0	0	0	0
FBgn0034882	CG5398	0	1	1	0	0	0	0
FBgn0266066	CR44819	-1.57579	1	1	0	0	0	0
FBgn0040531	CG11741	2.33045	0.501111	0.789313	0	0	0	0
FBgn0259949	Sfp23F	2.33045	0.501111	0.789313	0	0	0	0
FBgn0267492	Mst77Y-7	2.33045	0.501111	0.789313	0	0	0	0
FBgn0011270	Pglym87	1.59446	1	1	0	0	0	0
FBgn0262361	CG43059	1.59446	1	1	0	0	0	0
FBgn0263004	CG43312	1.59446	1	1	0	0	0	0
FBgn0031082	CG17003	2.33255	0.501111	0.789313	0	0	0	0
FBgn0040799	CG13051	2.33255	0.501111	0.789313	0	0	0	0
FBgn0265898	CR44687	2.33255	0.501111	0.789313	0	0	0	0
FBgn0266161	CR44867	2.33255	0.501111	0.789313	0	0	0	0
FBgn0266221	CR44916	0	1	1	0	0	0	0
FBgn0266378	CR45020	0	1	1	0	0	0	0
FBgn0267797	CR46122	1.59236	1	1	0	0	0	0
FBgn0250817	CR40465	1.59236	1	1	0	0	0	0
FBgn0264394	CR43842	1.59236	1	1	0	0	0	0
FBgn0265863	CR44652	0.0182099	1	1	0	0	0	0
FBgn0040637	CG11458	-1.57579	1	1	0	0	0	0
FBgn0042201	Nplp3	-1.57887	1	1	0	0	0	0
FBgn0263585	CR43610	-1.57625	1	1	0	0	0	0
FBgn0265857	CR44646	-1.57625	1	1	0	0	0	0
FBgn0267056	CR45500	-1.57625	1	1	0	0	0	0
FBgn0002855	Acp26Aa	-1.57579	1	1	0	0	0	0
FBgn0002856	Acp26Ab	-1.57625	1	1	0	0	0	0
FBgn0011554	etaTry	-1.57579	1	1	0	0	0	0
FBgn0032457	CG15483	-1.57579	1	1	0	0	0	0
FBgn0033703	CG13170	-1.57625	1	1	0	0	0	0
FBgn0052761	tRNA:CR32761:Psi	-1.57887	1	1	0	0	0	0
FBgn0261616	CG42705	-1.57625	1	1	0	0	0	0
FBgn0263270	CG43396	-1.57625	1	1	0	0	0	0
FBgn0263407	CR43453	-1.57579	1	1	0	0	0	0
FBgn0266885	CR45346	-1.57625	1	1	0	0	0	0
FBgn0267123	CR45563	-1.58276	0.501111	0.789313	0	0	0	0
FBgn0267799	CR46124	-1.57887	1	1	0	0	0	0
FBgn0033279	CG2291	0.0161013	1	1	0	0	0	0
FBgn0259998	CG17571	0.0161013	1	1	0	0	0	0
FBgn0263333	CR43414	0.0134839	1	1	0	0	0	0
FBgn0265164	CR44233	0.0165633	1	1	0	0	0	0
FBgn0265904	CR44693	0.00959304	1	1	0	0	0	0
FBgn0004784	inaC	-2.31592	0.501111	0.789313	0	0	0	0
FBgn0031276	CG12506	-2.31673	0.501111	0.789313	0	0	0	0
FBgn0035789	mthl6	-2.31331	0.501111	0.789313	0	0	0	0
FBgn0045476	Gr64e	-2.30979	0.501111	0.789313	0	0	0	0
FBgn0045497	Gr22e	-2.31025	1	1	0	0	0	0
FBgn0052726	CG32726	-2.3107	0.501111	0.789313	0	0	0	0
FBgn0053770	CG33770	-2.31331	0.501111	0.789313	0	0	0	0
FBgn0259098	CG42246	-2.31719	0.501111	0.789313	0	0	0	0
FBgn0263021	CG43316	-2.31719	0.501111	0.789313	0	0	0	0
FBgn0263082	CG43350	-2.3107	0.501111	0.789313	0	0	0	0
FBgn0266008	CR44781	-2.3107	0.501111	0.789313	0	0	0	0
FBgn0266024	CR44789	-2.3107	0.501111	0.789313	0	0	0	0
FBgn0033868	S-Lap7	0	1	1	0	0	0	0
FBgn0266784	CR45249	0	1	1	0	0	0	0
FBgn0051948	CG31948	0	1	1	0	0	0	0
FBgn0032311	CG12517	0	1	1	0	0	0	0
FBgn0051933	CG31933	0	1	1	0	0	0	0
FBgn0264347	CR43803	0	1	1	0	0	0	0
FBgn0265646	CR44453	0	1	1	0	0	0	0
FBgn0014849	Eig71Ei	1.59093	1	1	0	0	0	0
FBgn0267938	CR46218	1.59093	1	1	0	0	0	0
FBgn0037502	wa-cup	0	1	1	0	0	0	0
FBgn0038125	CG8141	1.59858	0.501111	0.789313	0	0	0	0
FBgn0085318	CG34289	0	1	1	0	0	0	0
FBgn0053333	CG33333	0	1	1	0	0	0	0
FBgn0267423	CR45776	0	1	1	0	0	0	0
FBgn0036158	CG6149	0	1	1	0	0	0	0
FBgn0037764	CG9459	1.59446	1	1	0	0	0	0
FBgn0267542	CR45882	0	1	1	0	0	0	0
FBgn0085491	CG34462	0	1	1	0	0	0	0
FBgn0262097	CR42850	0	1	1	0	0	0	0
FBgn0053329	Sp212	1.59236	1	1	0	0	0	0
FBgn0265693	CR44500	1.59236	1	1	0	0	0	0
FBgn0032462	CG16800	-1.57579	1	1	0	0	0	0
FBgn0050458	CG30458	-1.57579	1	1	0	0	0	0
FBgn0265793	CR44582	-1.57625	1	1	0	0	0	0
FBgn0265846	CR44635	-1.57625	1	1	0	0	0	0
FBgn0267283	CR45719	-1.57887	1	1	0	0	0	0
FBgn0262966	CG43277	0	1	1	0	0	0	0
FBgn0262683	CG43153	0	1	1	0	0	0	0
FBgn0265742	CR44549	0	1	1	0	0	0	0
FBgn0266158	CR44864	0	1	1	0	0	0	0
FBgn0036603	CG13062	1.59093	1	1	0	0	0	0
FBgn0266970	CR45421	1.59093	1	1	0	0	0	0
FBgn0031442	Prosbeta4R1	1.59858	0.501111	0.789313	0	0	0	0
FBgn0267672	CR46008	0	1	1	0	0	0	0
FBgn0031467	Cpr23B	1.59446	1	1	0	0	0	0
FBgn0263625	CR43634	1.59446	1	1	0	0	0	0
FBgn0267267	CR45703	0	1	1	0	0	0	0
FBgn0026141	Cdlc2	1.59236	1	1	0	0	0	0
FBgn0265922	CR44711	1.59236	1	1	0	0	0	0
FBgn0031130	CG15452	-1.57579	1	1	0	0	0	0
FBgn0032966	CG1421	-1.58276	0.501111	0.789313	0	0	0	0
FBgn0036495	CG33259	-1.57579	1	1	0	0	0	0
FBgn0038484	CG5246	-1.57625	1	1	0	0	0	0
FBgn0264985	CR44136	-1.58276	0.501111	0.789313	0	0	0	0
FBgn0267412	CG45765	-1.57887	1	1	0	0	0	0
FBgn0261615	CG42704	0	1	1	0	0	0	0
FBgn0052268	Drsl6	0	1	1	0	0	0	0
FBgn0266810	CR45272	0	1	1	0	0	0	0
FBgn0033601	Cpr47Ed	1.59093	1	1	0	0	0	0
FBgn0267948	CR46228	1.59093	1	1	0	0	0	0
FBgn0262613	CG43139	1.59858	0.501111	0.789313	0	0	0	0
FBgn0033516	CG12898	0	1	1	0	0	0	0
FBgn0034331	CG15067	0	1	1	0	0	0	0
FBgn0264840	CR44048	0	1	1	0	0	0	0
FBgn0038090	CG10909	1.59446	1	1	0	0	0	0
FBgn0267956	CR46236	0	1	1	0	0	0	0
FBgn0085366	CG34337	-1.57887	1	1	0	0	0	0
FBgn0266381	CR45023	-1.57579	1	1	0	0	0	0
FBgn0086047	snoRNA:Me18S-G894	0	1	1	0	0	0	0
FBgn0264715	CR43983	0	1	1	0	0	0	0
FBgn0038281	RpL10Aa	0	1	1	0	0	0	0
FBgn0267144	CR45584	0	1	1	0	0	0	0
FBgn0263389	CG43441	1.59446	1	1	0	0	0	0
FBgn0033600	Cpr47Ec	0	1	1	0	0	0	0
FBgn0029701	CG12691	-1.57625	1	1	0	0	0	0
FBgn0036160	CG12289	-1.57887	1	1	0	0	0	0
FBgn0261614	CG42703	0	1	1	0	0	0	0
FBgn0038186	CG14362	0	1	1	0	0	0	0
FBgn0013693	mt:tRNA:F	0	1	1	0	0	0	0
FBgn0032315	CG14069	1.59093	1	1	0	0	0	0
FBgn0264363	CG43815	0	1	1	0	0	0	0
FBgn0266827	CR45289	-1.57887	1	1	0	0	0	0
FBgn0265995	CR44770	0	1	1	0	0	0	0
FBgn0038797	Dic2	0	1	1	0	0	0	0
FBgn0260226	CG42500	0	1	1	0	0	0	0
FBgn0033729	Cpr49Af	0	1	1	0	0	0	0
FBgn0046873	Pif2	1.59093	1	1	0	0	0	0
FBgn0266875	CR45336	0.0151392	1	1	0	0	0	0
FBgn0265080	CR44191	-1.57625	1	1	0	0	0	0
FBgn0266588	CR45113	-1.57579	1	1	0	0	0	0
FBgn0266781	CR45246	2.32904	1	1	0	0	0	0
FBgn0266594	CR45119	0	1	1	0	0	0	0
FBgn0037987	CG14739	0	1	1	0	0	0	0
FBgn0259953	CG42463	1.59236	1	1	0	0	0	0
FBgn0266834	CR45296	0.0161013	1	1	0	0	0	0
FBgn0030384	CG2577	0	1	1	0	0	0	0
FBgn0034869	CG13558	-1.57625	1	1	0	0	0	0
FBgn0038440	Gr89a	1.59093	1	1	0	0	0	0
FBgn0264915	CR44106	1.59858	0.501111	0.789313	0	0	0	0
FBgn0062411	Ctr1C	1.59236	1	1	0	0	0	0
FBgn0038945	CG5386	0.0186718	1	1	0	0	0	0
FBgn0262528	CG43082	-1.57625	1	1	0	0	0	0
FBgn0266774	CR45239	1.59446	1	1	0	0	0	0
FBgn0264391	CR43839	-1.57579	1	1	0	0	0	0
FBgn0054047	CR34047	2.81331	0.501111	0.789313	0	0	0	0
FBgn0034824	Klp59C	0.75137	1	1	0	0	0	0
FBgn0036707	CG13724	0.748753	1	1	0	0	0	0
FBgn0053477	CG33477	1.59093	1	1	0	0	0	0
FBgn0263502	CR43491	1.59446	1	1	0	0	0	0
FBgn0265992	CR44767	0	1	1	0	0	0	0
FBgn0039839	ppk24	1.59093	1	1	0	0	0	0
FBgn0032266	CG18302	2.33113	0.501111	0.789313	0	0	0	0
FBgn0026392	Or33a	1.59093	1	1	0	0	0	0
FBgn0039805	Cpr100A	2.32904	1	1	0	0	0	0
FBgn0025821	I-t	0.0151392	1	1	0	0	0	0
FBgn0040674	CG9445	0.0146772	1	1	0	0	0	0
FBgn0262814	CG43185	0.0151392	1	1	0	0	0	0
FBgn0041183	Tep1	1.59093	1	1	0	0	0	0
FBgn0035068	CG12849	0.0120599	1	1	0	0	0	0
FBgn0261853	CG42782	0.0146772	1	1	0	0	0	0
FBgn0261833	CR42765	1.59093	1	1	0	0	0	0
FBgn0035667	Jon65Ai	2.32904	1	1	0	0	0	0
FBgn0028945	CG7631	0.0120599	1	1	0	0	0	0
FBgn0040816	CG12521	0	1	1	0	0	0	0
FBgn0263341	CR43422	0	1	1	0	0	0	0
FBgn0037283	CG14658	1.59236	1	1	0	0	0	0
FBgn0037763	CG16904	2.33045	0.501111	0.789313	0	0	0	0
FBgn0266839	CR45301	2.33045	0.501111	0.789313	0	0	0	0
FBgn0032626	CG12620	1.59446	1	1	0	0	0	0
FBgn0263089	CR43357	2.33255	0.501111	0.789313	0	0	0	0
FBgn0052237	CG32237	1.59236	1	1	0	0	0	0
FBgn0265750	CR44557	0.00959304	1	1	0	0	0	0
FBgn0263083	CG43351	-2.31285	0.501111	0.789313	0	0	0	0
FBgn0262845	CG43209	0	1	1	0	0	0	0
FBgn0037460	sowi	1.59236	1	1	0	0	0	0
FBgn0265106	CR44208	2.33255	0.501111	0.789313	0	0	0	0
FBgn0265854	CR44643	-1.57625	1	1	0	0	0	0
FBgn0033861	CG12464	0.0134839	1	1	0	0	0	0
FBgn0264330	CG43789	-2.31285	0.501111	0.789313	0	0	0	0
FBgn0054011	CG34011	0.0151392	1	1	0	0	0	0
FBgn0265072	CR44183	0.0146772	1	1	0	0	0	0
FBgn0052188	CG32188	0.0151392	1	1	0	0	0	0
FBgn0004783	Ccp84Aa	2.32904	1	1	0	0	0	0
FBgn0038775	CG17199	1.59093	1	1	0	0	0	0
FBgn0259179	CG42284	2.81471	0.501111	0.789313	0	0	0	0
FBgn0039519	Cyp6a18	1.59093	1	1	0	0	0	0
FBgn0028853	CG15263	0.754879	1	1	0	0	0	0
FBgn0031942	CG7203	0.0146772	1	1	0	0	0	0
FBgn0267751	CR46082	0.753245	1	1	0	0	0	0
FBgn0040989	CG5693	-0.724983	1	1	0	0	0	0
FBgn0262806	CR43177	-1.57887	1	1	0	0	0	0
FBgn0259970	Sfp70A4	0	1	1	0	0	0	0
FBgn0264486	CG43894	-1.57625	1	1	0	0	0	0
FBgn0267240	CR45680	-1.57579	1	1	0	0	0	0
FBgn0029726	CG15471	0	1	1	0	0	0	0
FBgn0052061	CG32061	2.82232	0.251667	0.508514	0	0	0	0
FBgn0260996	CG42597	0.0197086	1	1	0	0	0	0
FBgn0052241	CG32241	-0.714268	1	1	0	0	0	0
FBgn0264870	CR44061	2.82239	0.251667	0.508514	0	0	0	0
FBgn0264944	CR44113	0	1	1	0	0	0	0
FBgn0267620	CR45958	0	1	1	0	0	0	0
FBgn0265958	CR44745	-1.57887	1	1	0	0	0	0
FBgn0036766	CG5506	0	1	1	0	0	0	0
FBgn0031746	CG9029	0.0155925	1	1	0	0	0	0
FBgn0266007	CR44780	0.0117016	1	1	0	0	0	0
FBgn0265383	CR44324	1.59236	1	1	0	0	0	0
FBgn0263849	CG43710	-1.57625	1	1	0	0	0	0
FBgn0265885	CR44674	-1.57625	1	1	0	0	0	0
FBgn0034825	CG3215	0.0134839	1	1	0	0	0	0
FBgn0038773	CG10887	-2.31285	0.501111	0.789313	0	0	0	0
FBgn0085233	CG34204	-2.31025	1	1	0	0	0	0
FBgn0264261	CR43761	-2.31981	0.251667	0.508514	0	0	0	0
FBgn0267785	CR46116	2.33045	0.501111	0.789313	0	0	0	0
FBgn0036177	CG33268	1.59446	1	1	0	0	0	0
FBgn0036596	CG13045	2.33255	0.501111	0.789313	0	0	0	0
FBgn0039518	CG13978	-1.57625	1	1	0	0	0	0
FBgn0250832	Dup99B	2.33255	0.501111	0.789313	0	0	0	0
FBgn0266978	CR45429	2.33255	0.501111	0.789313	0	0	0	0
FBgn0261057	Sfp36F	0.0182099	1	1	0	0	0	0
FBgn0034900	CG12491	-0.718384	1	1	0	0	0	0
FBgn0046874	Pif1B	-2.31285	0.501111	0.789313	0	0	0	0
FBgn0029700	CG15576	-0.71789	1	1	0	0	0	0
FBgn0034104	CG15705	-0.724378	1	1	0	0	0	0
FBgn0053242	Ste:CG33242	-2.79923	0.251667	0.508514	0	0	0	0
FBgn0053244	Ste:CG33244	-2.79923	0.251667	0.508514	0	0	0	0
FBgn0053245	Ste:CG33245	-2.79664	0.501111	0.789313	0	0	0	0
FBgn0261807	CG42753	-1.57579	1	1	0	0	0	0
FBgn0039059	CG13829	-1.57579	1	1	0	0	0	0
FBgn0085521	CG40813	-1.57625	1	1	0	0	0	0
FBgn0266252	CR44947	0	1	1	0	0	0	0
FBgn0265799	CR44588	-1.57887	1	1	0	0	0	0
FBgn0267017	CR45461	-1.57579	1	1	0	0	0	0
FBgn0033969	CG10202	2.32762	1	1	0	0	0	0
FBgn0265669	CG44476	1.59093	1	1	0	0	0	0
FBgn0033820	CG4716	0	1	1	0	0	0	0
FBgn0039568	CG4815	0	1	1	0	0	0	0
FBgn0053109	CG33109	1.59093	1	1	0	0	0	0
FBgn0034204	CG10953	2.33113	0.501111	0.789313	0	0	0	0
FBgn0037765	CG9458	1.59093	1	1	0	0	0	0
FBgn0085315	CG34286	1.59093	1	1	0	0	0	0
FBgn0267536	CR45876	1.59093	1	1	0	0	0	0
FBgn0031940	CG7214	0.0146772	1	1	0	0	0	0
FBgn0263765	CR43682	0	1	1	0	0	0	0
FBgn0025378	CG3795	1.59236	1	1	0	0	0	0
FBgn0267268	CR45704	-1.57579	1	1	0	0	0	0
FBgn0265996	CR44771	0.0227879	1	1	0	0	0	0
FBgn0085331	CG34302	0	1	1	0	0	0	0
FBgn0085252	CG34223	-1.58276	0.501111	0.789313	0	0	0	0
FBgn0014466	Cp7Fc	1.59236	1	1	0	0	0	0
FBgn0035971	CG4477	-1.57579	1	1	0	0	0	0
FBgn0062565	Or19b	-1.57579	1	1	0	0	0	0
FBgn0266009	CR44782	0	1	1	0	0	0	0
FBgn0034901	CG11300	1.59236	1	1	0	0	0	0
FBgn0035792	CG7548	0.0165633	1	1	0	0	0	0
FBgn0260762	CG42560	0.0134839	1	1	0	0	0	0
FBgn0264869	CR44060	0.0165633	1	1	0	0	0	0
FBgn0030911	CR15061	-2.31285	0.501111	0.789313	0	0	0	0
FBgn0053240	Ste:CG33240	-2.31592	0.501111	0.789313	0	0	0	0
FBgn0085356	CG34327	0	1	1	0	0	0	0
FBgn0263760	CG43677	-1.57625	1	1	0	0	0	0
FBgn0266144	CR44850	1.59446	1	1	0	0	0	0
FBgn0042187	CG17234	1.59236	1	1	0	0	0	0
FBgn0036591	CG13050	-1.57887	1	1	0	0	0	0
FBgn0039520	Gr98a	0	1	1	0	0	0	0
FBgn0265849	CR44638	1.59236	1	1	0	0	0	0
FBgn0263339	CR43420	-1.57579	1	1	0	0	0	0
FBgn0086076	snoRNA:MeU2-A31	0.0151392	1	1	0	0	0	0
FBgn0263596	CG43618	-1.57887	1	1	0	0	0	0
FBgn0266963	CR45414	1.59858	0.501111	0.789313	0	0	0	0
FBgn0267082	CR45526	2.33666	0.251667	0.508514	0	0	0	0
FBgn0267950	CR46230	0	1	1	0	0	0	0
FBgn0265449	CR44349	0	1	1	0	0	0	0
FBgn0004588	Eig71Ea	-1.57887	1	1	0	0	0	0
FBgn0031430	CG3528	1.59446	1	1	0	0	0	0
FBgn0034899	CG13560	-1.58276	0.501111	0.789313	0	0	0	0
FBgn0085367	CG34338	-1.57579	1	1	0	0	0	0
FBgn0264740	CG43998	-1.58276	0.501111	0.789313	0	0	0	0
FBgn0267918	CR46199	-1.57887	1	1	0	0	0	0
FBgn0262567	CG43107	0.0134839	1	1	0	0	0	0
FBgn0264604	CR43953	0.0165633	1	1	0	0	0	0
FBgn0261386	Gpa2	0	1	1	0	0	0	0
FBgn0264717	CR43985	0	1	1	0	0	0	0
FBgn0041626	Or19a	0	1	1	0	0	0	0
FBgn0267675	CR46011	1.59236	1	1	0	0	0	0
FBgn0032281	CG17107	-1.57887	1	1	0	0	0	0
FBgn0033047	CG7882	1.59093	1	1	0	0	0	0
FBgn0050192	CG30192	1.59093	1	1	0	0	0	0
FBgn0265527	CR44377	1.59093	1	1	0	0	0	0
FBgn0267949	CR46229	1.59093	1	1	0	0	0	0
FBgn0000279	CecC	-1.57887	1	1	0	0	0	0
FBgn0051226	CG31226	0	1	1	0	0	0	0
FBgn0261567	CG42681	-2.31025	1	1	0	0	0	0
FBgn0030543	CG11585	0	1	1	0	0	0	0
FBgn0037418	Osi11	0	1	1	0	0	0	0
FBgn0261293	CheB53b	-1.57887	1	1	0	0	0	0
FBgn0037520	CG18268	0	1	1	0	0	0	0
FBgn0267173	CR45613	-1.57625	1	1	0	0	0	0
FBgn0034841	CG13541	1.59446	1	1	0	0	0	0
FBgn0051942	tRNA:CR31942	0	1	1	0	0	0	0
FBgn0033770	wuc	1.59236	1	1	0	0	0	0
FBgn0036497	Ran-like	2.32762	1	1	0	0	0	0
FBgn0266964	CR45415	2.32762	1	1	0	0	0	0
FBgn0260869	CG42579	1.59093	1	1	0	0	0	0
FBgn0013706	mt:tRNA:S:UCN	1.59093	1	1	0	0	0	0
FBgn0264358	CR43810	1.59446	1	1	0	0	0	0
FBgn0267212	CR45652	-1.57887	1	1	0	0	0	0
FBgn0266232	CR44927	1.59236	1	1	0	0	0	0
FBgn0037036	Sems	-1.57625	1	1	0	0	0	0
FBgn0264267	CR43767	-2.3107	0.501111	0.789313	0	0	0	0
FBgn0267951	CR46231	0	1	1	0	0	0	0
FBgn0265305	CR44278	-1.57625	1	1	0	0	0	0
FBgn0267211	CR45651	-1.57625	1	1	0	0	0	0
FBgn0267270	CR45706	1.59093	1	1	0	0	0	0
FBgn0265754	CR44561	0	1	1	0	0	0	0
FBgn0261806	CG42752	1.59093	1	1	0	0	0	0
FBgn0034658	Grx-1	0	1	1	0	0	0	0
FBgn0267427	CR45780	0	1	1	0	0	0	0
FBgn0267419	CR45772	1.59446	1	1	0	0	0	0
FBgn0038209	CG9722	0	1	1	0	0	0	0
FBgn0262355	CR43053	0	1	1	0	0	0	0
FBgn0038790	MtnC	0.0165633	1	1	0	0	0	0
FBgn0264544	CG43923	0	1	1	0	0	0	0
FBgn0266887	CR45348	-1.57625	1	1	0	0	0	0
FBgn0267961	CR46241	-1.57579	1	1	0	0	0	0
FBgn0264368	CR43820	2.32762	1	1	0	0	0	0
FBgn0267079	CR45523	2.32762	1	1	0	0	0	0
FBgn0265914	CR44703	0.75137	1	1	0	0	0	0
FBgn0264889	CR44080	2.32904	1	1	0	0	0	0
FBgn0266615	CG45122	0	1	1	0	0	0	0
FBgn0053629	CR33629	0	1	1	0	0	0	0
FBgn0266644	CR45151	-1.57625	1	1	0	0	0	0
FBgn0029811	Cpr5C	1.23565	1	1	0	0	0	0
FBgn0011933	tRNA:N5:42Ac	2.33465	0.501111	0.789313	0	0	0	0
FBgn0267706	CR46039	2.33255	0.501111	0.789313	0	0	0	0
FBgn0263385	CR43437	-1.57625	1	1	0	0	0	0
FBgn0051080	TwdlH	0.749787	1	1	0	0	0	0
FBgn0267304	CR45740	0.0151392	1	1	0	0	0	0
FBgn0267278	CR45714	2.32904	1	1	0	0	0	0
FBgn0266070	CR44823	0.752783	1	1	0	0	0	0
FBgn0054028	CG34028	0.0165633	1	1	0	0	0	0
FBgn0039582	Or98b	1.59446	1	1	0	0	0	0
FBgn0035611	CG13285	-2.80052	0.251667	0.508514	0	0	0	0
FBgn0064126	CG33722	-2.80052	0.251667	0.508514	0	0	0	0
FBgn0037284	CG14659	0	1	1	0	0	0	0
FBgn0264828	CR44036	-1.57887	1	1	0	0	0	0
FBgn0265967	CR44754	0.0165633	1	1	0	0	0	0
FBgn0267896	CR46184	0.0108906	1	1	0	0	0	0
FBgn0034551	CG15225	1.59093	1	1	0	0	0	0
FBgn0033727	Or49a	2.32904	1	1	0	0	0	0
FBgn0085276	CG34247	2.32904	1	1	0	0	0	0
FBgn0061188	Yu	0.00816896	1	1	0	0	0	0
FBgn0040607	CG14244	1.59093	1	1	0	0	0	0
FBgn0036046	Ilp2	1.59236	1	1	0	0	0	0
FBgn0264872	CR44063	2.33524	0.501111	0.789313	0	0	0	0
FBgn0053309	CG33309	2.82091	0.251667	0.508514	0	0	0	0
FBgn0035555	CG13720	0.0155925	1	1	0	0	0	0
FBgn0262546	CR43100	2.81471	0.501111	0.789313	0	0	0	0
FBgn0033701	CG13171	-0.718856	1	1	0	0	0	0
FBgn0039370	CG4956	0.0197086	1	1	0	0	0	0
FBgn0030247	CG15208	0	1	1	0	0	0	0
FBgn0263742	CG43667	-1.58276	0.501111	0.789313	0	0	0	0
FBgn0264084	CR43753	0.0155925	1	1	0	0	0	0
FBgn0052493	tRNA:CR32493	-2.31025	1	1	0	0	0	0
FBgn0035384	CG2113	-2.31285	0.501111	0.789313	0	0	0	0
FBgn0263035	CG43330	2.33255	0.501111	0.789313	0	0	0	0
FBgn0051526	CG31526	-2.79664	0.501111	0.789313	0	0	0	0
FBgn0037988	CG14740	2.823	0.251667	0.508514	0	0	0	0
FBgn0032314	CG7309	0.756372	1	1	0	0	0	0
FBgn0266771	CR45236	2.32904	1	1	0	0	0	0
FBgn0265785	CG44574	-0.721916	1	1	0	0	0	0
FBgn0015571	alpha-Est3	0.755341	1	1	0	0	0	0
FBgn0266492	SclB	1.24054	1	1	0	0	0	0
FBgn0267608	CR45946	-1.20571	1	1	0	0	0	0
FBgn0034660	lox2	0.0182099	1	1	0	0	0	0
FBgn0031086	fd19B	1.59446	1	1	0	0	0	0
FBgn0040734	CG15065	2.33255	0.501111	0.789313	0	0	0	0
FBgn0035545	CG12607	0.0186718	1	1	0	0	0	0
FBgn0266249	CR44944	-2.7936	0.501111	0.789313	0	0	0	0
FBgn0263622	CR43631	0	1	1	0	0	0	0
FBgn0267167	CR45607	-1.58276	0.501111	0.789313	0	0	0	0
FBgn0028949	CG15254	0.762517	0.626662	0.904102	0	0	0	0
FBgn0051822	CR31822	0.0134839	1	1	0	0	0	0
FBgn0028570	robl22E	-1.57625	1	1	0	0	0	0
FBgn0038558	CG12347	0.0223259	1	1	0	0	0	0
FBgn0039421	CG6036	0	1	1	0	0	0	0
FBgn0036870	CG14095	0.0268763	0.626662	0.904102	0	0	0	0
FBgn0040996	CG12617	0.0264179	0.626662	0.904102	0	0	0	0
FBgn0036609	CG13039	1.59446	1	1	0	0	0	0
FBgn0038124	CG14380	0	1	1	0	0	0	0
FBgn0261849	CG42781	0	1	1	0	0	0	0
FBgn0262612	CG43138	0	1	1	0	0	0	0
FBgn0264349	CR43805	0	1	1	0	0	0	0
FBgn0267059	CR45503	1.59236	1	1	0	0	0	0
FBgn0029729	CG12682	-1.57887	1	1	0	0	0	0
FBgn0036161	CG7551	1.24032	1	1	0	0	0	0
FBgn0000276	CecA1	0.754197	1	1	0	0	0	0
FBgn0031441	CG9962	0.0127404	1	1	0	0	0	0
FBgn0263092	CR43360	-2.7971	0.501111	0.789313	0	0	0	0
FBgn0034092	CG7798	-2.31025	1	1	0	0	0	0
FBgn0266872	CR45333	0	1	1	0	0	0	0
FBgn0050045	Cpr49Aa	0.0134839	1	1	0	0	0	0
FBgn0051802	CG31802	0	1	1	0	0	0	0
FBgn0265468	CR44361	-2.3107	0.501111	0.789313	0	0	0	0
FBgn0050215	tRNA:CR30215	1.59236	1	1	0	0	0	0
FBgn0000358	Cp19	-1.58276	0.501111	0.789313	0	0	0	0
FBgn0040069	vanin-like	0.0165633	1	1	0	0	0	0
FBgn0035873	CG13670	0	1	1	0	0	0	0
FBgn0037030	CG3288	0	1	1	0	0	0	0
FBgn0265882	CR44671	1.59093	1	1	0	0	0	0
FBgn0265871	CR44660	0.0151392	1	1	0	0	0	0
FBgn0265801	CR44590	-1.57625	1	1	0	0	0	0
FBgn0267959	CR46239	1.59236	1	1	0	0	0	0
FBgn0264374	CR43826	1.59446	1	1	0	0	0	0
FBgn0040764	CG13230	0.0134839	1	1	0	0	0	0
FBgn0263248	CG43391	1.59093	1	1	0	0	0	0
FBgn0267646	CR45984	2.32904	1	1	0	0	0	0
FBgn0267234	CR45674	-2.31981	0.251667	0.508514	0	0	0	0
FBgn0265792	CR44581	-2.30979	0.501111	0.789313	0	0	0	0
FBgn0266031	CR44796	0.754659	1	1	0	0	0	0
FBgn0000356	Cp16	-0.71789	1	1	0	0	0	0
FBgn0264379	CR43831	0	1	1	0	0	0	0
FBgn0264328	CR43787	2.81191	0.501111	0.789313	0	0	0	0
FBgn0036361	CG10154	1.59093	1	1	0	0	0	0
FBgn0033723	CG13155	-1.57887	1	1	0	0	0	0
FBgn0034288	CG5084	0.0161013	1	1	0	0	0	0
FBgn0266832	CR45294	1.59093	1	1	0	0	0	0
FBgn0085693	CG41562	2.33255	0.501111	0.789313	0	0	0	0
FBgn0036708	CG13725	0	1	1	0	0	0	0
FBgn0032505	CG16826	0	1	1	0	0	0	0
FBgn0250846	glob2	0.0151392	1	1	0	0	0	0
FBgn0004589	Eig71Eb	-2.31025	1	1	0	0	0	0
FBgn0031135	CR11235	2.33524	0.501111	0.789313	0	0	0	0
FBgn0266747	CR45220	0	1	1	0	0	0	0
FBgn0029725	CG2871	0.0165633	1	1	0	0	0	0
FBgn0265743	CR44550	0.0158177	1	1	0	0	0	0
FBgn0039368	CG17196	1.59236	1	1	0	0	0	0
FBgn0030905	CG15059	-2.3107	0.501111	0.789313	0	0	0	0
FBgn0266203	CR44898	1.59446	1	1	0	0	0	0
FBgn0050417	tbrd-3	0.0161013	1	1	0	0	0	0
FBgn0264433	CG43851	-2.31025	1	1	0	0	0	0
FBgn0038530	AttD	1.59236	1	1	0	0	0	0
FBgn0038123	CG8508	-1.57579	1	1	0	0	0	0
FBgn0259223	CG42323	1.59446	1	1	0	0	0	0
FBgn0032492	Prosalpha6T	1.59236	1	1	0	0	0	0
FBgn0038211	CG9649	-1.57887	1	1	0	0	0	0
FBgn0266795	CR45257	2.82713	0.126669	0.315813	0	0	0	0
FBgn0267062	CR45506	0.753245	1	1	0	0	0	0
FBgn0053772	CG33772	0.0161013	1	1	0	0	0	0
FBgn0262030	CG42841	0	1	1	0	0	0	0
FBgn0263868	CR43715	1.59093	1	1	0	0	0	0
FBgn0005633	fln	0	1	1	0	0	0	0
FBgn0083994	CR41352	-1.57579	1	1	0	0	0	0
FBgn0047338	CG32148	1.59093	1	1	0	0	0	0
FBgn0000120	Arr1	0	1	1	0	0	0	0
FBgn0026565	CG1315	-1.58276	0.501111	0.789313	0	0	0	0
FBgn0267090	CR45534	-1.57887	1	1	0	0	0	0
FBgn0265829	CR44618	0.0146772	1	1	0	0	0	0
FBgn0034472	CG8517	0	1	1	0	0	0	0
FBgn0036709	Or74a	-2.31025	1	1	0	0	0	0
FBgn0034478	CG10822	-0.71789	1	1	0	0	0	0
FBgn0264883	CR44074	1.59236	1	1	0	0	0	0
FBgn0033369	CG8197	1.59236	1	1	0	0	0	0
FBgn0266645	CR45152	-1.57579	1	1	0	0	0	0
FBgn0267004	CR45448	-1.57887	1	1	0	0	0	0
FBgn0038122	CG8138	-1.57579	1	1	0	0	0	0
FBgn0085361	CG34332	0	1	1	0	0	0	0
FBgn0053237	Ste:CG33237	0.0146772	1	1	0	0	0	0
FBgn0053458	CG33458	0.00816896	1	1	0	0	0	0
FBgn0035544	CG15021	0	1	1	0	0	0	0
FBgn0267229	CR45669	-2.30979	0.501111	0.789313	0	0	0	0
FBgn0267077	CR45521	-1.57887	1	1	0	0	0	0
FBgn0265837	CR44626	1.59446	1	1	0	0	0	0
FBgn0267471	CR45821	0.00959304	1	1	0	0	0	0
FBgn0053771	CG33771	-2.31025	1	1	0	0	0	0
FBgn0262609	CG43135	-2.31673	0.501111	0.789313	0	0	0	0
FBgn0260870	CG42580	0.0120599	1	1	0	0	0	0
FBgn0266778	CR45243	2.33666	0.251667	0.508514	0	0	0	0
FBgn0035568	CG18418	-1.57625	1	1	0	0	0	0
FBgn0030258	CG1552	2.33113	0.501111	0.789313	0	0	0	0
FBgn0037514	CG10919	0	1	1	0	0	0	0
FBgn0264480	CR43888	0	1	1	0	0	0	0
FBgn0003057	CG10598	0	1	1	0	0	0	0
FBgn0037761	CG8534	0	1	1	0	0	0	0
FBgn0011556	zetaTry	1.59093	1	1	0	0	0	0
FBgn0267289	CR45725	2.81191	0.501111	0.789313	0	0	0	0
FBgn0015300	Ssl	-1.57625	1	1	0	0	0	0
FBgn0262874	CG43229	0.0182099	1	1	0	0	0	0
FBgn0266947	CR45398	3.17306	0.251667	0.508514	0	0	0	0
FBgn0037167	CG11425	1.59858	0.501111	0.789313	0	0	0	0
FBgn0051242	tRNA:CR31242	-0.723559	1	1	0	0	0	0
FBgn0265269	CG15425	0.751832	1	1	0	0	0	0
FBgn0266703	CR45193	0.0173788	1	1	0	0	0	0
FBgn0265347	CR44301	2.81331	0.501111	0.789313	0	0	0	0
FBgn0053766	CG33766	-1.57579	1	1	0	0	0	0
FBgn0033587	CG13218	0.0165633	1	1	0	0	0	0
FBgn0265943	CR44730	-0.715781	1	1	0	0	0	0
FBgn0260953	CG42585	1.59093	1	1	0	0	0	0
FBgn0035479	CG14983	0.0146772	1	1	0	0	0	0
FBgn0039029	CG4704	0.0151392	1	1	0	0	0	0
FBgn0051706	CG31706	2.33877	0.251667	0.508514	0	0	0	0
FBgn0267645	CR45983	0	1	1	0	0	0	0
FBgn0265890	CR44679	-2.31025	1	1	0	0	0	0
FBgn0264819	CR44027	-2.31719	0.501111	0.789313	0	0	0	0
FBgn0263624	CR43633	0	1	1	0	0	0	0
FBgn0263503	CR43492	0.754659	1	1	0	0	0	0
FBgn0266842	CR45304	0.0223039	1	1	0	0	0	0
FBgn0034166	CG6472	0.76711	0.626662	0.904102	0	0	0	0
FBgn0267129	CR45569	0.0155925	1	1	0	0	0	0
FBgn0267003	CR45447	0.0165633	1	1	0	0	0	0
FBgn0038203	Or88a	1.59093	1	1	0	0	0	0
FBgn0037449	CG15185	2.82239	0.251667	0.508514	0	0	0	0
FBgn0266702	CR45192	-0.719314	1	1	0	0	0	0
FBgn0266029	CR44794	-0.725802	1	1	0	0	0	0
FBgn0011668	Mst57Da	0.0139392	1	1	0	0	0	0
FBgn0265728	CR44535	0.0155925	1	1	0	0	0	0
FBgn0262828	CR43199	-2.79451	0.501111	0.789313	0	0	0	0
FBgn0264677	CR43962	0.0151392	1	1	0	0	0	0
FBgn0011962	tRNA:R2:84Fd	0	1	1	0	0	0	0
FBgn0036593	CG13048	-2.79923	0.251667	0.508514	0	0	0	0
FBgn0267169	CR45609	-2.80052	0.251667	0.508514	0	0	0	0
FBgn0039811	CG15550	0.756757	1	1	0	0	0	0
FBgn0265804	CR44593	1.23892	1	1	0	0	0	0
FBgn0036938	CG14187	3.18139	0.251667	0.508514	0	0	0	0
FBgn0046879	Obp56c	1.24101	1	1	0	0	0	0
FBgn0045471	Gr92a	-0.720492	1	1	0	0	0	0
FBgn0264474	CR43882	-1.20263	1	1	0	0	0	0
FBgn0267193	CR45633	0.764031	0.626662	0.904102	0	0	0	0
FBgn0264468	CR43876	1.59236	1	1	0	0	0	0
FBgn0034295	CG10911	0	1	1	0	0	0	0
FBgn0034560	CG9235	0.0238155	1	1	0	0	0	0
FBgn0267135	CR45575	2.33465	0.501111	0.789313	0	0	0	0
FBgn0030539	CG1368	3.18487	0.126669	0.315813	0	0	0	0
FBgn0267215	CR45655	0.0186718	1	1	0	0	0	0
FBgn0262990	CR43298	0.0165633	1	1	0	0	0	0
FBgn0266946	CR45397	-1.55992	0.626666	0.904102	0	0	0	0
FBgn0051769	CG31769	-3.16091	0.251667	0.508514	0	0	0	0
FBgn0266961	CR45412	0.0151392	1	1	0	0	0	0
FBgn0264371	CR43823	0.0223259	1	1	0	0	0	0
FBgn0038789	Ir92a	0	1	1	0	0	0	0
FBgn0267055	CR45499	0	1	1	0	0	0	0
FBgn0267260	CR45696	1.59236	1	1	0	0	0	0
FBgn0265919	CR44708	-2.31331	0.501111	0.789313	0	0	0	0
FBgn0259918	inaF-B	-1.57625	1	1	0	0	0	0
FBgn0051562	CR31562	0.0146772	1	1	0	0	0	0
FBgn0036757	Ir75a	2.32904	1	1	0	0	0	0
FBgn0038918	CG6690	-2.31981	0.251667	0.508514	0	0	0	0
FBgn0267309	CR45745	2.81471	0.501111	0.789313	0	0	0	0
FBgn0052081	CG32081	2.33465	0.501111	0.789313	0	0	0	0
FBgn0000094	Anp	0.0182856	1	1	0	0	0	0
FBgn0028900	CG18518	0.749787	1	1	0	0	0	0
FBgn0039369	CG17195	0	1	1	0	0	0	0
FBgn0266027	CR44792	2.33045	0.501111	0.789313	0	0	0	0
FBgn0267609	CR45947	0.0155925	1	1	0	0	0	0
FBgn0035478	CG10853	0	1	1	0	0	0	0
FBgn0032312	CG14071	2.32904	1	1	0	0	0	0
FBgn0265879	CR44668	0.756295	1	1	0	0	0	0
FBgn0050083	CG30083	0.748753	1	1	0	0	0	0
FBgn0000278	CecB	0.0165633	1	1	0	0	0	0
FBgn0267689	CG46025	2.33113	0.501111	0.789313	0	0	0	0
FBgn0036329	CG11262	1.59446	1	1	0	0	0	0
FBgn0051432	tRNA:CR31432	-0.71789	1	1	0	0	0	0
FBgn0265051	CR44166	-2.80007	0.251667	0.508514	0	0	0	0
FBgn0261290	CheA84a	1.59093	1	1	0	0	0	0
FBgn0267236	CG45676	-0.721916	1	1	0	0	0	0
FBgn0265764	CR44571	0.0120599	1	1	0	0	0	0
FBgn0036756	cln3	-2.31285	0.501111	0.789313	0	0	0	0
FBgn0029501	Crtp	-0.723559	1	1	0	0	0	0
FBgn0267259	CR45695	0.0161013	1	1	0	0	0	0
FBgn0265162	CR44231	0.0161013	1	1	0	0	0	0
FBgn0267032	CR45476	0.0182099	1	1	0	0	0	0
FBgn0034582	Cht9	2.32762	1	1	0	0	0	0
FBgn0265631	CG44438	0.755341	1	1	0	0	0	0
FBgn0267287	CR45723	0	1	1	0	0	0	0
FBgn0052102	CG32102	3.17445	0.251667	0.508514	0	0	0	0
FBgn0035663	CG6462	1.59236	1	1	0	0	0	0
FBgn0266151	CR44857	0.0161013	1	1	0	0	0	0
FBgn0030283	CG15198	2.33255	0.501111	0.789313	0	0	0	0
FBgn0039707	CG15510	1.59093	1	1	0	0	0	0
FBgn0267166	CR45606	-1.57625	1	1	0	0	0	0
FBgn0040717	Nplp4	1.59446	1	1	0	0	0	0
FBgn0050042	Cpr49Ab	2.33524	0.501111	0.789313	0	0	0	0
FBgn0050376	CG30376	-1.57887	1	1	0	0	0	0
FBgn0264329	CG43788	-2.31331	0.501111	0.789313	0	0	0	0
FBgn0044051	Ilp1	0.752262	1	1	0	0	0	0
FBgn0036217	CG5906	1.59236	1	1	0	0	0	0
FBgn0263211	CR43381	0.0134839	1	1	0	0	0	0
FBgn0265526	CR44376	-1.57887	1	1	0	0	0	0
FBgn0263323	CR43404	-2.7936	0.501111	0.789313	0	0	0	0
FBgn0267482	CR45832	-1.57625	1	1	0	0	0	0
FBgn0053371	5SrRNA-Psi:CR33371	2.32904	1	1	0	0	0	0
FBgn0040569	CG14310	-2.31025	1	1	0	0	0	0
FBgn0267274	CR45710	0.0151392	1	1	0	0	0	0
FBgn0050232	tRNA:CR30232	0	1	1	0	0	0	0
FBgn0265309	CR44282	0.756295	1	1	0	0	0	0
FBgn0035585	ATPsynCF6L	0.0151392	1	1	0	0	0	0
FBgn0029717	CG12684	-1.57625	1	1	0	0	0	0
FBgn0035011	CG13589	0	1	1	0	0	0	0
FBgn0031861	CG17375	0.0165633	1	1	0	0	0	0
FBgn0033330	CG8746	0.0134839	1	1	0	0	0	0
FBgn0266905	CR45365	-1.57625	1	1	0	0	0	0
FBgn0265058	CR44169	-2.3107	0.501111	0.789313	0	0	0	0
FBgn0261700	CR42736	1.59446	1	1	0	0	0	0
FBgn0051730	CG31730	0	1	1	0	0	0	0
FBgn0036808	Dic4	2.33255	0.501111	0.789313	0	0	0	0
FBgn0264601	CR43950	1.59236	1	1	0	0	0	0
FBgn0034284	CG14491	0.0223259	1	1	0	0	0	0
FBgn0264296	CG43774	0	1	1	0	0	0	0
FBgn0036394	CG9040	-2.31025	1	1	0	0	0	0
FBgn0029961	Ir7a	1.59236	1	1	0	0	0	0
FBgn0267143	CR45583	1.59858	0.501111	0.789313	0	0	0	0
FBgn0039077	CG17380	0	1	1	0	0	0	0
FBgn0266307	CR44972	0	1	1	0	0	0	0
FBgn0264714	CG43982	-1.57579	1	1	0	0	0	0
FBgn0086022	snoRNA:Me28S-U1130	0	1	1	0	0	0	0
FBgn0051265	CG31265	-1.57887	1	1	0	0	0	0
FBgn0265364	CR44305	0	1	1	0	0	0	0
FBgn0033952	Adgf-E	-2.31025	1	1	0	0	0	0
FBgn0052487	CG32487	2.33113	0.501111	0.789313	0	0	0	0
FBgn0029965	Ir7b	-1.57625	1	1	0	0	0	0
FBgn0031409	CG4271	3.17306	0.251667	0.508514	0	0	0	0
FBgn0263214	CR43384	3.17306	0.251667	0.508514	0	0	0	0
FBgn0031786	CG13989	0	1	1	0	0	0	0
FBgn0036602	CG13042	-1.57579	1	1	0	0	0	0
FBgn0050274	CG30274	-1.2056	0.626662	0.904102	0	0	0	0
FBgn0002869	MtnB	1.59236	1	1	0	0	0	0
FBgn0038944	CG5388	3.70523	0.063894	0.192368	0	0	0	0
FBgn0265686	CR44493	-0.717335	1	1	0	0	0	0
FBgn0265168	CR44237	0.0182099	1	1	0	0	0	0
FBgn0038000	CG10014	-1.563	0.626647	0.904102	0	0	0	0
FBgn0266380	CR45022	1.23611	1	1	0	0	0	0
FBgn0051835	CG31835	0.0151392	1	1	0	0	0	0
FBgn0038003	CG3916	3.17652	0.251667	0.508514	0	0	0	0
FBgn0039195	CG17782	3.17445	0.251667	0.508514	0	0	0	0
FBgn0266647	CG45154	1.23611	1	1	0	0	0	0
FBgn0033970	CG10205	2.81471	0.501111	0.789313	0	0	0	0
FBgn0036490	CG6888	0.752262	1	1	0	0	0	0
FBgn0264444	CR43862	-1.57579	1	1	0	0	0	0
FBgn0052834	CG32834	-2.31285	0.501111	0.789313	0	0	0	0
FBgn0040905	CG15578	0.756372	1	1	0	0	0	0
FBgn0029812	Prosbeta2R1	3.17445	0.251667	0.508514	0	0	0	0
FBgn0266155	CR44861	0	1	1	0	0	0	0
FBgn0029963	CG10920	0.0161013	1	1	0	0	0	0
FBgn0052833	CG32833	0.0197015	1	1	0	0	0	0
FBgn0266783	CR45248	0.754879	1	1	0	0	0	0
FBgn0266198	CR44893	1.23846	1	1	0	0	0	0
FBgn0263080	CG43348	-0.719314	1	1	0	0	0	0
FBgn0262816	CG43187	0.0120599	1	1	0	0	0	0
FBgn0041248	Gr23a	-1.20525	1	1	0	0	0	0
FBgn0033303	Cyp6a15Psi	1.59093	1	1	0	0	0	0
FBgn0031406	Send1	3.17862	0.251667	0.508514	0	0	0	0
FBgn0265876	CR44665	-1.57402	0.377888	0.667015	0	0	0	0
FBgn0262529	CG43083	0.0219363	1	1	0	0	0	0
FBgn0264512	CR43911	0.00816896	1	1	0	0	0	0
FBgn0265907	CR44696	0.755341	1	1	0	0	0	0
FBgn0053769	CG33769	2.32904	1	1	0	0	0	0
FBgn0086916	snky	0.50142	1	1	0	0	0	0
FBgn0266734	CR45207	0.750165	1	1	0	0	0	0
FBgn0086073	snoRNA:Me18S-A1494	0.752783	1	1	0	0	0	0
FBgn0266244	CR44939	-0.826267	0.626663	0.904102	0	0	0	0
FBgn0264873	CR44064	1.59236	1	1	0	0	0	0
FBgn0265963	CR44750	-0.469634	1	1	0	0	0	0
FBgn0039079	Ir94g	0	1	1	0	0	0	0
FBgn0031729	CG12511	-1.57625	1	1	0	0	0	0
FBgn0030982	CG7423	1.59446	1	1	0	0	0	0
FBgn0039469	TwdlC	0.758859	1	1	0	0	0	0
FBgn0265986	CR44765	3.47208	0.126674	0.315813	0	0	0	0
FBgn0038083	CG5999	-2.79664	0.501111	0.789313	0	0	0	0
FBgn0028526	CG15293	0.0161013	1	1	0	0	0	0
FBgn0000564	Eh	0.756757	1	1	0	0	0	0
FBgn0250840	CG12907	-1.56554	0.626647	0.904102	0	0	0	0
FBgn0267168	CR45608	-0.827913	1	1	0	0	0	0
FBgn0035491	Dpy-30L2	-1.85296	0.377752	0.667015	0	0	0	0
FBgn0264370	CR43822	-3.68418	0.0639281	0.192368	0	0	0	0
FBgn0265844	CR44633	0	1	1	0	0	0	0
FBgn0264436	CR43854	0	1	1	0	0	0	0
FBgn0038838	TotB	1.22914	1	1	0	0	0	0
FBgn0085808	CR41591	-1.57579	1	1	0	0	0	0
FBgn0262027	CR42838	-0.718348	1	1	0	0	0	0
FBgn0267766	CR46097	0.753245	1	1	0	0	0	0
FBgn0264478	CG43886	-0.718384	1	1	0	0	0	0
FBgn0036595	CG13046	0.0187914	1	1	0	0	0	0
FBgn0262819	CG43190	0.0165633	1	1	0	0	0	0
FBgn0032313	CG14070	3.18696	0.126669	0.315813	0	0	0	0
FBgn0267554	CR45894	0.0197468	1	1	0	0	0	0
FBgn0260392	CG42518	0	1	1	0	0	0	0
FBgn0264545	CG43924	0	1	1	0	0	0	0
FBgn0266813	CR45275	0.495864	1	1	0	0	0	0
FBgn0265880	CR44669	0.750165	1	1	0	0	0	0
FBgn0037133	CG7370	1.24054	1	1	0	0	0	0
FBgn0034884	CG17662	2.33255	0.501111	0.789313	0	0	0	0
FBgn0267022	CR45466	0	1	1	0	0	0	0
FBgn0085205	CG34176	-2.31025	1	1	0	0	0	0
FBgn0038447	CG14892	2.81471	0.501111	0.789313	0	0	0	0
FBgn0267297	CR45733	-2.31285	0.501111	0.789313	0	0	0	0
FBgn0263338	CR43419	1.59446	1	1	0	0	0	0
FBgn0036768	CG7402	-1.20771	0.626662	0.904102	0	0	0	0
FBgn0265421	CR44333	-3.15743	0.251667	0.508514	0	0	0	0
FBgn0030536	CG11068	-3.45623	0.0639219	0.192368	0	0	0	0
FBgn0052189	CG32189	0	1	1	0	0	0	0
FBgn0035070	CG3650	-1.57579	1	1	0	0	0	0
FBgn0036010	Ir67a	2.33255	0.501111	0.789313	0	0	0	0
FBgn0265382	CR44323	-1.20571	1	1	0	0	0	0
FBgn0265581	CR44408	-1.20617	1	1	0	0	0	0
FBgn0265692	CR44499	-1.57579	1	1	0	0	0	0
[truncated: 15,478 more rows]
