# Supplementary material for: Genome-Wide Expression Profiling and Phenotypic Analysis of Downstream Targets Identify the Fox Transcription Factor Jumeau as a Master Regulator of Cardiac Progenitor Cell Division
Source: Int J Mol Sci. 2024 Dec 1;25(23):12933. doi: 10.3390/ijms252312933 (PMC11641245; doi:10.3390/ijms252312933)
Supplement: Supplementary file 1 [file ijms-25-12933-s001.zip › TableS2.xlsx]

## Sheet: Key
Key to Table S2: Functional annotation enrichment analysis of jumu-regulated genes
Worksheet Tab	Description
Table S2A	List of jumu-repressed genes (relaxed criteria: log2FC>0.5 and FDR <0.1) used to query the DAVID knowledgebase
Table S2B	Enriched functional annotation clusters obtained by querying the DAVID knowledgebase with the jumu-repressed genes in Table S2A
Table S2C	List of jumu-activated genes (relaxed criteria: log2FC<-0.5 and FDR <0.1) used to query the DAVID knowledgebase
Table S2D	Enriched functional annotation clusters obtained by querying the DAVID knowledgebase with the jumu-activated genes in Table S2C
Table S2E	List of 21 jumu-activated genes selected for phenotypic analysis from Table S2C along with the functional annotation clusters thery appear in. Annotation clusters associated with aspects of cell dvision are marked in red

## Sheet: Table S2A
FlyBase ID	Gene
FBgn0266457	CR45082
FBgn0034153	Acp53C14b
FBgn0266414	CR45054
FBgn0011859	tRNA:G3:22BCa
FBgn0052191	CG32191
FBgn0023091	dimm
FBgn0083028	snoRNA:Psi18S-525k
FBgn0263381	CR43433
FBgn0267803	CR46128
FBgn0030261	CG15203
FBgn0050234	tRNA:CR30234
FBgn0267428	CG45781
FBgn0034484	CG11044
FBgn0040648	CG11666
FBgn0050227	tRNA:CR30227
FBgn0011980	tRNA:S774:12Ec
FBgn0053469	CG33469
FBgn0050471	CG30471
FBgn0004171	Mst98Cb
FBgn0034151	CG15617
FBgn0036382	CG13737
FBgn0037870	CG18577
FBgn0038354	CG5404
FBgn0039648	CG14515
FBgn0267301	CR45737
FBgn0266391	CR45031
FBgn0038084	beat-Vc
FBgn0031462	CG2964
FBgn0026399	Or85e
FBgn0261927	CR42794
FBgn0263235	Phae2
FBgn0050158	CG30158
FBgn0050254	tRNA:CR30254
FBgn0263851	snoRNA:CD-24
FBgn0033628	CG13203
FBgn0063496	GstE4
FBgn0053272	CG33272
FBgn0030563	betaNACtes2
FBgn0035711	CG8519
FBgn0039151	CG13607
FBgn0030614	CG9072
FBgn0265197	CG44257
FBgn0052117	CG32117
FBgn0083963	Nlg3
FBgn0052115	CG32115
FBgn0036880	Cpr76Bc
FBgn0025645	CG3598
FBgn0032549	CG4650
FBgn0039031	CG17244
FBgn0265160	CR44229
FBgn0265650	CR44457
FBgn0053412	5SrRNA:CR33412
FBgn0039595	AstA-R2
FBgn0050238	tRNA:CR30238
FBgn0043550	Tsp68C
FBgn0031000	Muc18B
FBgn0262366	CG43064
FBgn0051418	CG31418
FBgn0011975	tRNA:S4:12Ea
FBgn0037412	Osi4
FBgn0040365	CG14628
FBgn0265315	CR44288
FBgn0039686	CG15506
FBgn0051419	CG31419
FBgn0050419	CG30419
FBgn0029584	CG11509
FBgn0053965	CG33965
FBgn0020280	laf
FBgn0264087	Slob
FBgn0266206	CR44901
FBgn0267033	mamo
FBgn0033821	CG10799
FBgn0267563	CR45903
FBgn0035176	CG13905
FBgn0035265	CG18173
FBgn0052421	tRNA:CR32421
FBgn0011582	Dop1R1
FBgn0264793	CR44023
FBgn0051642	CG31642
FBgn0262532	CR43086
FBgn0264466	CR43874
FBgn0085244	CG34215
FBgn0036324	CG12520
FBgn0051436	CG31436
FBgn0051680	CG31680
FBgn0030409	CG15728
FBgn0266257	CR44952
FBgn0039799	CG15543
FBgn0037562	CG11671
FBgn0032057	CG9287
FBgn0038018	Tim17a1
FBgn0039217	CG13627
FBgn0023179	amon
FBgn0266314	CR44979
FBgn0261675	Npc1b
FBgn0038695	CG14280
FBgn0030634	CG9164
FBgn0050208	tRNA:CR30208
FBgn0259192	CG42296
FBgn0010040	GstD4
FBgn0011982	tRNA:S7:12Ed
FBgn0266095	CR44832
FBgn0036822	NijB
FBgn0031542	CG15414
FBgn0029642	CG3592
FBgn0053399	5SrRNA:CR33399
FBgn0267783	CR46114
FBgn0033928	Arc2
FBgn0025879	Timp
FBgn0015034	Cyp4e1
FBgn0050240	tRNA:CR30240
FBgn0039028	CG13840
FBgn0030544	CG13403
FBgn0053365	5SrRNA:CR33365
FBgn0265765	CR44572
FBgn0035733	CG8641
FBgn0033292	Cyp4ad1
FBgn0035934	TrpA1
FBgn0265161	CR44230
FBgn0005659	Ets98B
FBgn0004580	Cbp53E
FBgn0040601	CG13643
FBgn0038931	CG13407
FBgn0030494	Cpr12A
FBgn0040658	CG13516
FBgn0032857	CG10947
FBgn0015714	Cyp6a17
FBgn0025595	AkhR
FBgn0267264	CR45700
FBgn0035982	CG4461
FBgn0004619	GluRIA
FBgn0266860	CR45321
FBgn0029838	CG4666
FBgn0263327	CR43408
FBgn0031397	CG15385
FBgn0266822	CR45284
FBgn0032464	Vha68-3
FBgn0264443	CG43861
FBgn0051424	Ir94b
FBgn0050413	CG30413
FBgn0025644	CG14424
FBgn0029814	CG15765
FBgn0034387	Cyp12b2
FBgn0036454	CG17839
FBgn0264739	CG43997
FBgn0002533	Lcp2
FBgn0267008	CR45452
FBgn0034887	St1
FBgn0266627	CR45134
FBgn0052289	tRNA:CR32289
FBgn0023496	Lip1
FBgn0030051	spirit
FBgn0028943	CG15638
FBgn0263029	CG43324
FBgn0034497	CG9090
FBgn0262605	CG43131
FBgn0067052	Rab9D
FBgn0267322	CR45758
FBgn0261925	CG42792
FBgn0260955	CG42587
FBgn0266687	CR45177
FBgn0030493	CG15756
FBgn0033869	Cpr50Cb
FBgn0012026	tRNA:Y1:85Ac
FBgn0086604	CG12484
FBgn0031617	CG15635
FBgn0027585	CG8740
FBgn0053366	5SrRNA:CR33366
FBgn0039584	beat-VI
FBgn0264954	fd3F
FBgn0035620	CG5150
FBgn0028909	tRNA:Q:34E
FBgn0036349	SNCF
FBgn0052333	CG32333
FBgn0051446	CG31446
FBgn0031801	CG9498
FBgn0039816	CG11317
FBgn0261804	CG42750
FBgn0085232	CG34203
FBgn0264000	GluRIB
FBgn0031910	CG15818
FBgn0263325	CR43406
FBgn0266258	CR44953
FBgn0040794	CG13056
FBgn0030367	Cyp311a1
FBgn0051221	CG31221
FBgn0030160	CG9691
FBgn0053535	tRNA:CR33535
FBgn0067905	IM14
FBgn0036367	CG10116
FBgn0033141	CG12831
FBgn0053423	5SrRNA:CR33423
FBgn0259821	CG42402
FBgn0052656	Muc11A
FBgn0041105	nerfin-2
FBgn0033835	IM10
FBgn0015569	alpha-Est10
FBgn0052695	CG32695
FBgn0035969	CG4476
FBgn0033904	CG18327
FBgn0032024	CG14273
FBgn0032075	Tsp29Fb
FBgn0010014	CanB
FBgn0037974	CG12224
FBgn0040805	CG12355
FBgn0031559	CG3513
FBgn0036789	AstC-R2
FBgn0053470	CG33470
FBgn0040299	Myo28B1
FBgn0025680	cry
FBgn0038460	CG18622
FBgn0063495	GstE5
FBgn0051423	Ir94c
FBgn0050454	tRNA:CR30454
FBgn0037428	Osi18
FBgn0029702	CG15572
FBgn0050333	tRNA:CR30333
FBgn0031939	CG13796
FBgn0039503	CG14262
FBgn0265376	CR44317
FBgn0051164	Ir94a
FBgn0036750	CG6034
FBgn0267757	CR46088
FBgn0003366	sev
FBgn0052330	tRNA:CR32330
FBgn0085419	Rgk2
FBgn0263379	CR43431
FBgn0085380	CG34351
FBgn0064237	Idgf5
FBgn0265310	CR44283
FBgn0028379	fan
FBgn0267299	CR45735
FBgn0033221	CG12825
FBgn0035670	CG10472
FBgn0264738	CG43996
FBgn0028912	tRNA:P:35Ba
FBgn0266243	CR44938
FBgn0032652	CG6870
FBgn0267433	kl-5
FBgn0263980	CG43729
FBgn0033679	CG8888
FBgn0038795	CG4335
FBgn0053500	CG33500
FBgn0051901	Mur29B
FBgn0003377	Sgs7
FBgn0031973	Spn28Dc
FBgn0036224	Rpt4R
FBgn0042110	CG18765
FBgn0033958	CG12858
FBgn0263582	CR43607
FBgn0031561	CG16712
FBgn0063127	pncr002:3R
FBgn0037786	CG5361
FBgn0040354	CG14418
FBgn0267076	CR45520
FBgn0037295	dpr16
FBgn0052814	CG32814
FBgn0085488	CG34459
FBgn0038282	dpr9
FBgn0262985	CG43293
FBgn0036310	CG10969
FBgn0039598	aqrs
FBgn0013972	Gycalpha99B
FBgn0086913	Rab26
FBgn0040551	CG11686
FBgn0050235	tRNA:CR30235
FBgn0265199	CG44259
FBgn0030041	CG12116
FBgn0085282	CG34253
FBgn0265851	CR44640
FBgn0039647	CG14509
FBgn0038144	CG8870
FBgn0266238	CR44933
FBgn0035187	Trh
FBgn0033108	CG15236
FBgn0035170	dpr20
FBgn0266278	CR44963
FBgn0032083	CG9541
FBgn0051956	pgant4
FBgn0038143	CG9813
FBgn0051665	wry
FBgn0050257	tRNA:CR30257
FBgn0083974	CG34138
FBgn0085329	CG34300
FBgn0042104	CG18747
FBgn0030746	CG9981
FBgn0033484	CG2269
FBgn0003683	term
FBgn0031100	CG1504
FBgn0039238	CG7016
FBgn0039264	CG11786
FBgn0034413	CG15115
FBgn0260429	CG42524
FBgn0034279	CG18635
FBgn0003710	tipE
FBgn0039597	CG9997
FBgn0032835	CG16772
FBgn0029839	CG4660
FBgn0029694	CG15375
FBgn0032282	CG7299
FBgn0085461	CG34432
FBgn0039596	CG10000
FBgn0063498	GstE2
FBgn0266100	CG44837
FBgn0038839	Ktl
FBgn0039104	CG10252
FBgn0025118	tRNA:P:3E
FBgn0015801	Reg-5
FBgn0046876	Obp83ef
FBgn0033132	Tsp42Ej
FBgn0262969	CR43280
FBgn0004431	LysX
FBgn0017561	Ork1
FBgn0051300	CG31300
FBgn0051690	CG31690
FBgn0033725	Cpr49Ac
FBgn0033579	CG13229
FBgn0039801	Npc2h
FBgn0262581	CG43121
FBgn0035736	Cpr65Eb
FBgn0004244	Rdl
FBgn0085462	CG34433
FBgn0016660	H15
FBgn0053468	CG33468
FBgn0051075	CG31075
FBgn0266279	CR44964
FBgn0036941	CG7335
FBgn0035359	CG1143
FBgn0267666	CR46004
FBgn0052329	tRNA:CR32329
FBgn0035696	Best2
FBgn0266984	CR45435
FBgn0051778	CG31778
FBgn0034737	CG11362
FBgn0035623	mthl2
FBgn0036704	CG6497
FBgn0051914	tRNA:CR31914
FBgn0032271	CG7329
FBgn0086040	snoRNA:Me28S-A3365
FBgn0037668	CG16736
FBgn0036351	CG14107
FBgn0034162	CG6426
FBgn0000024	Ace
FBgn0265253	CR44267
FBgn0030369	Cyp318a1
FBgn0260482	CG32599
FBgn0050202	tRNA:CR30202
FBgn0266116	CR44842
FBgn0032770	CG13086
FBgn0037697	GstZ2
FBgn0035760	CG8607
FBgn0043783	CG32444
FBgn0050409	CG30409
FBgn0037223	TwdlU
FBgn0034286	dpr13
FBgn0029573	CG14770
FBgn0266911	CR45371
FBgn0011849	tRNA:E4:56Fb
FBgn0262018	CadN2
FBgn0262972	CR43283
FBgn0034156	CG5348
FBgn0030332	CG9360
FBgn0031327	CG5397
FBgn0051143	tRNA:CR31143
FBgn0086691	UK114
FBgn0052106	CG32106
FBgn0262574	CG43114
FBgn0265316	CR44289
FBgn0033791	Drl-2
FBgn0027578	CG14526
FBgn0259680	Pkcdelta
FBgn0263608	l(3)72Dr
FBgn0030443	CG12715
FBgn0035131	mthl9
FBgn0035430	CG12009
FBgn0029647	CG17959
FBgn0011283	Obp28a
FBgn0038581	CG14314
FBgn0266152	CR44858
FBgn0028868	CG4701
FBgn0083026	snoRNA:Psi18S-640a
FBgn0051216	Naam
FBgn0004516	Gad1
FBgn0265658	CR44465
FBgn0265416	Neto
FBgn0011296	l(2)efl
FBgn0262149	CR42875
FBgn0011977	tRNA:S4:12Ee
FBgn0037181	CG11370
FBgn0265450	CR44350
FBgn0086778	nAChRalpha7
FBgn0085486	CG34457
FBgn0035496	CG14990
FBgn0002939	ninaD
FBgn0052445	CG32445
FBgn0037323	CG2663
FBgn0267986	CR46253
FBgn0037107	CG7166
FBgn0265730	CR44537
FBgn0039593	Sid
FBgn0038725	CG6184
FBgn0054027	CG34027
FBgn0000038	nAChRbeta1
FBgn0038966	pinta
FBgn0028863	CG4587
FBgn0044046	Ilp7
FBgn0030377	CG1924
FBgn0266681	CR45171
FBgn0024315	Picot
FBgn0010329	Tbh
FBgn0032023	CG14274
FBgn0038511	CG5873
FBgn0265710	CR44517
FBgn0039754	CG9747
FBgn0029968	Ir7g
FBgn0037224	TwdlF
FBgn0261871	dpr2
FBgn0004573	5-HT7
FBgn0035904	GstO3
FBgn0037016	CG13252
FBgn0261058	Sfp38D
FBgn0011910	tRNA:L3:49Fb
FBgn0015577	alpha-Est9
FBgn0030876	CG6762
FBgn0039085	CG10170
FBgn0083975	Nlg4
FBgn0052793	CG32793
FBgn0052358	tRNA:CR32358
FBgn0031424	VGlut
FBgn0266354	CG45002
FBgn0003965	v
FBgn0000928	fs(1)Yb
FBgn0083945	CG34109
FBgn0030396	CG2556
FBgn0052127	tRNA:CR32127
FBgn0267936	CR46216
FBgn0042206	GstD10
FBgn0026385	Or47b
FBgn0036940	obst-J
FBgn0036612	CG4998
FBgn0031689	Cyp28d1
FBgn0267539	CR45879
FBgn0024740	Lip2
FBgn0040102	lectin-24Db
FBgn0037427	Osi17
FBgn0040355	CG3526
FBgn0040099	lectin-28C
FBgn0040377	Vha36-3
FBgn0260446	GABA-B-R1
FBgn0053645	CG33645
FBgn0266199	CR44894
FBgn0040352	CG14416
FBgn0051798	CG31798
FBgn0032025	CG7778
FBgn0259878	Fs
FBgn0266098	rg
FBgn0031461	daw
FBgn0033127	Tsp42Ef
FBgn0267086	CR45530
FBgn0038946	rdhB
FBgn0267693	CR46029
FBgn0011944	tRNA:P:90Ca
FBgn0037518	CG2641
FBgn0025814	Mgstl
FBgn0038894	CG15497
FBgn0036350	CG14111
FBgn0034335	GstE1
FBgn0031081	Nep3
FBgn0267723	CR46056
FBgn0053644	CG33644
FBgn0037130	Syn1
FBgn0033214	CG1941
FBgn0035040	CG4741
FBgn0027073	CG4302
FBgn0040376	CG13759
FBgn0038237	Pde6
FBgn0032414	CG17211
FBgn0261529	ms(2)34Fe
FBgn0034951	CG3860
FBgn0032981	CG3635
FBgn0029894	CG14440
FBgn0032719	CG17321
FBgn0039779	PH4alphaSG2
FBgn0040732	CG16926
FBgn0028936	NimB5
FBgn0037326	CG14669
FBgn0032603	CG17928
FBgn0000092	CG2650
FBgn0028940	Cyp28a5
FBgn0037005	CG5078
FBgn0052679	CG32679
FBgn0036416	CG7924
FBgn0050223	tRNA:H:56E
FBgn0039656	CG11951
FBgn0022359	Sodh-2
FBgn0037003	CG18281
FBgn0036288	CG10660
FBgn0038299	Spn88Eb
FBgn0025679	Bteb2
FBgn0015576	alpha-Est8
FBgn0026176	SkpB
FBgn0030574	CG9413
FBgn0266211	CR44906
FBgn0051896	tRNA:CR31896
FBgn0027843	CAH2
FBgn0036436	CG4914
FBgn0052206	CG32206
FBgn0028906	CG17341
FBgn0030994	HP1D3csd
FBgn0051272	CG31272
FBgn0063649	CG6006
FBgn0004511	dy
FBgn0061356	CG18003
FBgn0031182	Cyp6t1
FBgn0046878	Obp83cd
FBgn0046302	CG10650
FBgn0264490	Eip93F
FBgn0028838	CSN1a
FBgn0263493	CR43482
FBgn0035538	DopEcR
FBgn0052647	CG32647
FBgn0053120	CG33120
FBgn0032268	CG6138
FBgn0034821	CG9876
FBgn0029898	CG14439
FBgn0032772	CG17350
FBgn0035171	CG12502
FBgn0035735	Cpr65Ea
FBgn0034638	CG10433
FBgn0263456	nwk
FBgn0083037	snoRNA:Psi18S-525b
FBgn0028481	CG4341
FBgn0003378	Sgs8
FBgn0001120	gnu
FBgn0034985	CG3328
FBgn0030925	Hayan
FBgn0034126	CG4398
FBgn0050198	tRNA:CR30198
FBgn0053547	Rim
FBgn0267548	CR45888
FBgn0267692	CR46028
FBgn0262057	Spn77Ba
FBgn0030899	Her
FBgn0259099	DCX-EMAP
FBgn0052481	tRNA:CR32481
FBgn0033945	CG12868
FBgn0029681	CG15239
FBgn0266691	CR45181
FBgn0036727	CG7589
FBgn0083949	CG34113
FBgn0250910	Octbeta3R
FBgn0053642	CG33642
FBgn0034085	Ptp52F
FBgn0040353	CG14417
FBgn0043578	PGRP-SB1
FBgn0267237	CR45677
FBgn0032375	CG14932
FBgn0050091	CG30091
FBgn0053643	CG33643
FBgn0038113	CG11668
FBgn0023535	arg
FBgn0052396	CG32396
FBgn0038437	Sdhaf3
FBgn0063497	GstE3
FBgn0028544	CG16884
FBgn0037004	CG17637
FBgn0041097	robo3
FBgn0260475	CG30059
FBgn0053493	CG33493
FBgn0066365	dyl
FBgn0032749	Phlpp
FBgn0030027	CG1632
FBgn0053552	CG33552
FBgn0030120	CG17440
FBgn0040364	CG11378
FBgn0033321	CG8738
FBgn0267160	CR45600
FBgn0041712	yellow-d
FBgn0033134	Tsp42El
FBgn0264006	dysc
FBgn0051324	CG31324
FBgn0267618	CR45956
FBgn0036760	CG5567
FBgn0036868	ms(3)76Ba
FBgn0052816	CG32816
FBgn0052017	CG32017
FBgn0262840	CG43204
FBgn0032685	CG10211
FBgn0038466	CG8907
FBgn0031322	CG5001
FBgn0030040	CG15347
FBgn0036285	toe
FBgn0011985	tRNA:S7:23Eb
FBgn0028499	CG7985
FBgn0265508	CR44370
FBgn0033763	CG8646
FBgn0029896	CG3168
FBgn0052706	CG32706
FBgn0259896	NimC1
FBgn0001089	Gal
FBgn0052582	CR32582
FBgn0027552	CG10863
FBgn0031888	Pvf2
FBgn0266758	Esyt2
FBgn0267130	CR45570
FBgn0039527	CG5639
FBgn0028482	bdl
FBgn0261584	CG42694
FBgn0032100	CG13108
FBgn0051253	CG31253
FBgn0050414	CG30414
FBgn0036348	CG17687
FBgn0032535	Ance-2
FBgn0030005	CG2120
FBgn0038290	CG6912
FBgn0052564	CG32564
FBgn0038975	Nrx-1
FBgn0033359	CG8213
FBgn0020907	Scp2
FBgn0035049	Mmp1
FBgn0004425	LysB
FBgn0031902	Wnt6
FBgn0053443	5SrRNA:CR33443
FBgn0030725	CG8958
FBgn0025643	CG3588
FBgn0010383	Cyp18a1
FBgn0030823	CG8918
FBgn0047351	CG31468
FBgn0036942	CG7328
FBgn0036639	CG4229
FBgn0043005	prt
FBgn0052082	CG32082
FBgn0085414	dpr12
FBgn0267934	CR46214
FBgn0011746	ana
FBgn0036977	CG5665
FBgn0039006	Cyp6d4
FBgn0259164	CG42269
FBgn0036181	Muc68Ca
FBgn0039564	CG5527
FBgn0046885	Gr98d
FBgn0004428	LysE
FBgn0037829	CG14691
FBgn0040351	CG11638
FBgn0270928	VAChT
FBgn0259175	ome
FBgn0085391	CG34362
FBgn0020414	Idgf3
FBgn0039084	CG10175
FBgn0035146	CG13893
FBgn0259697	nvd
FBgn0051601	CG31601
FBgn0011769	Fdxh
FBgn0261703	gce
FBgn0032436	CG5418
FBgn0028540	CG9008
FBgn0087012	5-HT2A
FBgn0053382	5SrRNA:CR33382
FBgn0050360	Mal-A6
FBgn0035977	PGRP-LF
FBgn0050289	CG30289
FBgn0053359	5SrRNA:CR33359
FBgn0038353	CG5399
FBgn0053417	5SrRNA:CR33417
FBgn0050181	ppk3
FBgn0037398	CG15580
FBgn0003312	sad
FBgn0032945	CG8665
FBgn0030595	CG14406
FBgn0032022	CG14275
FBgn0037828	tomboy20
FBgn0036410	CG8100
FBgn0034406	Jheh3
FBgn0004575	Syn
FBgn0052109	CG32109
FBgn0015766	Msr-110
FBgn0264386	Ca-alpha1T
FBgn0037973	CG18547
FBgn0032670	CG5783
FBgn0037935	CG6834
FBgn0263220	Hk
FBgn0053358	5SrRNA:CR33358
FBgn0039611	CG14528
FBgn0036891	CG9372
FBgn0083035	snoRNA:Psi18S-525d
FBgn0267252	Ggamma30A
FBgn0000406	Cyt-b5-r
FBgn0052694	CG32694
FBgn0052173	tRNA:CR32173
FBgn0039915	Gat
FBgn0259682	Jabba
FBgn0262028	CR42839
FBgn0014000	Hf
FBgn0029507	Tsp42Ed
FBgn0262531	CG43085
FBgn0053474	CG33474
FBgn0266417	CG45057
FBgn0038017	CG4115
FBgn0033836	CG18278
FBgn0014396	tim
FBgn0033659	Damm
FBgn0085385	CG34356
FBgn0016684	NaPi-T
FBgn0041233	Gr59e
FBgn0033980	Cyp6a20
FBgn0036551	CG17029
FBgn0037230	CG9780
FBgn0000287	salr
FBgn0046886	Gr98c
FBgn0013342	nSyb
FBgn0035750	CG14826
FBgn0037140	CG7442
FBgn0032946	nrv3
FBgn0264462	CR43870
FBgn0051115	CG31115
FBgn0033387	CG8008
FBgn0013673	mt:ATPase8
FBgn0060296	pain
FBgn0260954	CG42586
FBgn0083036	snoRNA:Psi18S-525c
FBgn0033320	CG8586
FBgn0038072	CG6225
FBgn0004242	Syt1
FBgn0038279	Sdr
FBgn0010497	dmGlut
FBgn0262620	CR43144
FBgn0039431	plum
FBgn0016032	lbm
FBgn0015781	P5cr
FBgn0038842	hdly
FBgn0033268	Obp44a
FBgn0000036	nAChRalpha1
FBgn0035751	CG14829
FBgn0028956	mthl3
FBgn0032428	CG6405
FBgn0034627	EfSec
FBgn0020372	TM4SF
FBgn0035676	ssp6
FBgn0032076	CG9510
FBgn0010039	GstD3
FBgn0031974	CG12560
FBgn0262111	f
FBgn0028870	CG4691
FBgn0029167	Hml
FBgn0051004	mesh
FBgn0031055	et
FBgn0267633	CR45971
FBgn0053926	CG33926
FBgn0001253	ImpE1
FBgn0039498	CG17991
FBgn0004427	LysD
FBgn0028394	CG17834
FBgn0085382	CG34353
FBgn0053494	CG33494
FBgn0043841	vir-1
FBgn0262483	Rbp
FBgn0035839	CG7550
FBgn0010223	Galphaf
FBgn0000451	ect
FBgn0038339	CG6118
FBgn0038250	CG3505
FBgn0052506	CG32506
FBgn0265576	CG44403
FBgn0033554	Lsm10
FBgn0030839	CG5613
FBgn0034479	CG8654
FBgn0037448	CG15186
FBgn0051015	PH4alphaPV
FBgn0034885	CG4019
FBgn0035673	CG6602
FBgn0260660	Mp
FBgn0263072	CG43347
FBgn0004882	orb
FBgn0260768	CG42566
FBgn0034365	CG5335
FBgn0011274	Dif
FBgn0051463	CG31463
FBgn0259246	brp
FBgn0040467	Dip1
FBgn0263483	snoRNA:lola-d
FBgn0032435	Oatp33Eb
FBgn0261625	CG42708
FBgn0028537	CG31775
FBgn0024232	gprs
FBgn0029531	CG13362
FBgn0035186	CG13912
FBgn0032773	fon
FBgn0039844	CG1607
FBgn0034070	SP2353
FBgn0035090	CG2736
FBgn0034200	CG11395
FBgn0030309	CG1572
FBgn0051176	CG31176
FBgn0054010	CG34010
FBgn0034191	CG6984
FBgn0086533	snoRNA:Me18S-C419
FBgn0028490	CG31705
FBgn0030575	CG5321
FBgn0050187	CG30187
FBgn0053557	CG33557
FBgn0053276	CG33276
FBgn0266521	stai
FBgn0034352	CG17669
FBgn0034294	Muc55B
FBgn0265052	St3
FBgn0035976	PGRP-LC
FBgn0264273	Sema-2b
FBgn0020506	Amyrel
FBgn0052843	Dh31-R
FBgn0030613	Rab3-GEF
FBgn0033864	CG18368
FBgn0259150	CG42265
FBgn0261041	stj
FBgn0031762	CG9098
FBgn0026077	Gasp
FBgn0040333	brv3
FBgn0032213	CG5390
FBgn0265017	CR43751
FBgn0004650	fs(1)N
FBgn0264351	CR43807
FBgn0003495	spz
FBgn0032402	CG14945
FBgn0030013	GIIIspla2
FBgn0063667	CG32335
FBgn0053147	Hs3st-A
FBgn0034636	twz
FBgn0036485	FucTA
FBgn0034417	CG15117
FBgn0051612	CG31612
FBgn0063392	snoRNA:U14:30Ea
FBgn0067628	CG33331
FBgn0037913	fabp
FBgn0000454	Dip-B
FBgn0052040	CG32040
FBgn0035911	CG6638
FBgn0027929	NimB1
FBgn0034139	CG4927
FBgn0037788	CG3940
FBgn0083017	snoRNA:Psi18S-841c
FBgn0283427	FASN1
FBgn0031091	Phf7
FBgn0085390	Dgk
FBgn0040281	Aplip1
FBgn0063493	GstE7
FBgn0039064	CG4467
FBgn0034720	Liprin-gamma
FBgn0026309	aft
FBgn0262101	CG42854
FBgn0035484	CG11594
FBgn0027527	Osi6
FBgn0015663	Dot
FBgn0085387	shakB
FBgn0050054	CG30054
FBgn0011770	Gip
FBgn0034219	mthl4
FBgn0085229	CG34200
FBgn0261613	Oaz
FBgn0038034	Cyp9f3Psi
FBgn0031700	CG14022
FBgn0028979	tio
FBgn0036665	CG13024
FBgn0031968	CG7231
FBgn0027529	CG8920
FBgn0037548	CG7900
FBgn0015614	CanB2
FBgn0262869	Gfrl
FBgn0037723	SpdS
FBgn0034389	Mctp
FBgn0265413	CG44325
FBgn0053978	CG33978
FBgn0263257	Cngl
FBgn0028875	nAChRalpha5
FBgn0033453	CG1667
FBgn0032843	CG10730
FBgn0028879	CG15270
FBgn0260753	Pdfr
FBgn0001125	Got2
FBgn0034718	wdp
FBgn0263776	CG43693
FBgn0027547	CG1927
FBgn0051337	CG31337
FBgn0034312	CG10916
FBgn0030993	Mec2
FBgn0002868	MtnA
FBgn0030593	CG9512
FBgn0031970	CG7227
FBgn0050021	metro
FBgn0038542	TyrR
FBgn0052243	CG32243
FBgn0032897	CG9336
FBgn0030598	CG9503
FBgn0029864	CG15894
FBgn0030992	CG33253
FBgn0004841	TkR86C
FBgn0038431	CG10405
FBgn0031987	CG12375
FBgn0051014	PH4alphaSG1
FBgn0028646	aralar1
FBgn0050345	CG30345
FBgn0052686	CG32686
FBgn0263511	Vsx1
FBgn0031824	CG9547
FBgn0033075	Pld
FBgn0031834	CG13766
FBgn0028543	NimB2
FBgn0032713	CG17323
FBgn0039682	Obp99c
FBgn0037736	CG12950
FBgn0040503	CG7763
FBgn0039152	Rootletin
FBgn0054003	NimB3
FBgn0033388	CG8046
FBgn0051777	CG31777
FBgn0010222	Nmdmc
FBgn0015376	cutlet
FBgn0053138	AGBE
FBgn0053198	pen-2
FBgn0010053	Jheh1
FBgn0035844	CG13676
FBgn0005638	slbo
FBgn0263463	snoRNA:gcl-a
FBgn0037853	CG14696
FBgn0038037	Cyp9f2
FBgn0030653	CG7860
FBgn0083228	Frq2
FBgn0035608	blanks
FBgn0024989	CG3777
FBgn0046887	Gr98b
FBgn0052732	CG32732
FBgn0024957	Irp-1B
FBgn0040370	CG13375
FBgn0043806	CG32032
FBgn0267828	Fatp
FBgn0038693	unc79
FBgn0053556	form3
FBgn0030183	CG15309
FBgn0038897	CG5849
FBgn0054015	CG34015
FBgn0052681	CG32681
FBgn0040064	yip2
FBgn0039101	CG16710
FBgn0267385	PyK
FBgn0034999	CG3394
FBgn0033033	scaf
FBgn0040505	Alk
FBgn0032775	CG17544
FBgn0085224	CG34195
FBgn0039023	CG4723
FBgn0032252	loh
FBgn0035189	CG9119
FBgn0250848	26-29-p
FBgn0035076	Ance-5
FBgn0263353	CG11000
FBgn0037490	CG10053
FBgn0050359	Mal-A5
FBgn0035151	CG17129
FBgn0001226	Hsp27
FBgn0036028	CG16717
FBgn0265597	rad
FBgn0037146	CG7470
FBgn0030704	CG15916
FBgn0264817	pre-lola-G
FBgn0040493	grsm
FBgn0032209	Hand
FBgn0024150	Ac78C
FBgn0040942	CG12643
FBgn0036331	CG14117
FBgn0039114	Lsd-1
FBgn0003218	rdgB
FBgn0050377	CG30377
FBgn0000047	Act88F
FBgn0033900	CG8257
FBgn0035499	Chd64
FBgn0000210	br
FBgn0003162	Pu
FBgn0085466	CG34437
FBgn0030594	CG9509
FBgn0028542	NimB4
FBgn0004865	Eip78C
FBgn0051116	ClC-a
FBgn0039927	CG11155
FBgn0028573	prc
FBgn0032400	CG6770
FBgn0264753	Rgk1
FBgn0033519	CG11825
FBgn0001170	H2.0
FBgn0259145	CG42260
FBgn0035702	CG10147
FBgn0053639	CG33639
FBgn0037807	CG6293
FBgn0011236	ken
FBgn0266429	AstA-R1
FBgn0035770	pst
FBgn0031022	CG12204
FBgn0039290	CG13654
FBgn0031381	Npc2a
FBgn0259226	CG42326
FBgn0025352	Thiolase
FBgn0035534	mRpS6
FBgn0039886	CG2003
FBgn0041605	cpx
FBgn0014143	croc
FBgn0086254	CG6084
FBgn0038741	CG17186
FBgn0265959	rdgC
FBgn0051687	CG31687
FBgn0021944	Coprox
FBgn0082962	snoRNA:Psi28S-3385a
FBgn0039052	CG6733
FBgn0053774	CG33774
FBgn0266377	Pde8
FBgn0034253	CG10936
FBgn0040001	FASN3
FBgn0036696	CG14057
FBgn0039304	CG10425
FBgn0033724	CG8501
FBgn0039900	Syt7
FBgn0032726	CG10621
FBgn0036975	CG5618
FBgn0250869	CG42240
FBgn0259736	CG42390
FBgn0028563	sut1
FBgn0036764	CG5535
FBgn0259111	Ndae1
FBgn0038020	GstD9
FBgn0030482	CG1673
FBgn0003462	Sod
FBgn0263355	CG31688
FBgn0040290	RecQ4
FBgn0040336	Seipin
FBgn0063494	GstE6
FBgn0030740	CG9917
FBgn0039051	CG17109
FBgn0054007	CG34007
FBgn0033079	Fmo-2
FBgn0036547	CG17032
FBgn0020272	mst
FBgn0038721	subdued
FBgn0051235	CG31235
FBgn0010226	GstS1
FBgn0036576	CG5151
FBgn0263199	Galk
FBgn0267580	CR45920
FBgn0028644	beat-Ic
FBgn0260943	Rbp6
FBgn0259740	CG42394
FBgn0038806	CG5412
FBgn0001149	GstD1
FBgn0020415	Idgf2
FBgn0035132	mthl10
FBgn0051213	CG31213
FBgn0044047	Ilp6
FBgn0052446	Atox1
FBgn0085261	CG34232
FBgn0038519	Prx3
FBgn0260795	NaPi-III
FBgn0035710	SP1173
FBgn0038326	CG5044
FBgn0034215	Mtap
FBgn0029771	CG12730
FBgn0042650	disco-r
FBgn0030052	CG12065
FBgn0022361	Pur-alpha
FBgn0037228	CG1092
FBgn0039938	Sox102F
FBgn0086662	snoRNA:Psi28S-3186
FBgn0086664	snoRNA:Psi28S-2149
FBgn0033483	egr
FBgn0039249	CG11168
FBgn0035462	IntS10
FBgn0029121	Sras
FBgn0034514	CG13427
FBgn0267337	rn
FBgn0052091	CG32091
FBgn0038246	CG14853
FBgn0083016	snoRNA:Psi18S-841d
FBgn0035964	Dhpr
FBgn0026415	Idgf4
FBgn0004394	pdm2
FBgn0035094	CG9380
FBgn0051140	CG31140
FBgn0030334	Karl
FBgn0036662	CG9706
FBgn0031659	CG14043
FBgn0035266	Gk
FBgn0035315	CG8960
FBgn0265174	PIG-V
FBgn0052475	mthl8
FBgn0011826	Pp2B-14D
FBgn0016047	nompA
FBgn0016054	phr6-4
FBgn0033183	CG1620
FBgn0031538	CG3246
FBgn0027579	mino
FBgn0000052	ade2
FBgn0259994	CG42492
FBgn0038808	Srp14
FBgn0051784	CG31784
FBgn0039189	CG18528
FBgn0016078	wun
FBgn0261859	CG42788
FBgn0001225	Hsp26
FBgn0020381	Dredd
FBgn0032287	CG6415
FBgn0037061	CG12975
FBgn0029925	CG3040
FBgn0263471	scaRNA:MeU2-48
FBgn0023129	aay
FBgn0058160	CG40160
FBgn0035471	Sc2
FBgn0016038	mod(r)
FBgn0032820	fbp
FBgn0032943	Tsp39D
FBgn0036257	RhoGAP68F
FBgn0085369	CG34340
FBgn0045064	bwa
FBgn0037239	CG11739
FBgn0037812	CG18545
FBgn0017430	Nelf-E
FBgn0083053	snoRNA:Psi18S-1347b
FBgn0030484	GstT4
FBgn0000053	ade3
FBgn0039139	Ime4
FBgn0065055	snoRNA:Psi28S-2648
FBgn0031971	Sirup
FBgn0030501	BthD
FBgn0029823	CG3011
FBgn0037809	CG12818
FBgn0086347	Myo31DF
FBgn0262510	CR43080
FBgn0031043	NAA20
FBgn0033205	CG2064
FBgn0037801	CG3999
FBgn0024319	Nach
FBgn0024244	drm
FBgn0010352	Nc73EF
FBgn0032233	dpr19
FBgn0001224	Hsp23
FBgn0051683	CG31683
FBgn0027348	bgm
FBgn0267002	unc-104
FBgn0031745	rau
FBgn0040984	CG4440
FBgn0033927	CR10102
FBgn0033261	udd
FBgn0042175	CG18858
FBgn0000320	eya
FBgn0023520	CG3857
FBgn0019952	Orct
FBgn0003308	ry
FBgn0001114	Glt
FBgn0010113	hdc
FBgn0052280	CG32280
FBgn0040660	CG13551
FBgn0263461	snoRNA:CG32479-a
FBgn0261113	Xrp1
FBgn0034392	MFS15
FBgn0037719	bocks
FBgn0037315	Cerk
FBgn0037549	CG7878
FBgn0005592	btl
FBgn0039075	CG4393
FBgn0037623	CG9801
FBgn0029174	FKBP59
FBgn0028523	CG5888
FBgn0027657	glob1
FBgn0260746	Ect3
FBgn0026721	fat-spondin
FBgn0051406	CG31406
FBgn0010235	Klc
FBgn0263773	fok
FBgn0001297	kay
FBgn0062978	CG31808
FBgn0032405	CG14946
FBgn0028425	JhI-21
FBgn0026562	BM-40-SPARC
FBgn0035348	CG16758
FBgn0031914	CG5973
FBgn0039523	CG12885
FBgn0000455	Dip-C
FBgn0027111	miple1
FBgn0050460	CG30460
FBgn0031534	Snx1
FBgn0037956	CG6959
FBgn0036857	CG9629
FBgn0039697	CG7834
FBgn0036053	iPLA2-VIA
FBgn0000566	Eip55E
FBgn0034436	CG11961
FBgn0262160	CG9932
FBgn0262937	Rabex-5
FBgn0034345	CG5174
FBgn0025687	LKR
FBgn0036381	CG8745
FBgn0085450	Snoo
FBgn0032864	CG2493
FBgn0034501	CG13868
FBgn0038467	AdSL
FBgn0010516	wal
FBgn0013763	CG5210
FBgn0031913	CG5958
FBgn0029833	MCTS1
FBgn0039099	GILT2
FBgn0040091	Ugt58Fa
FBgn0083007	snoRNA:Psi28S-1135f
FBgn0261649	tinc
FBgn0029093	cathD
FBgn0036316	CG10960
FBgn0037811	CG12592
FBgn0267911	trol
FBgn0035390	scramb2
FBgn0036121	CG6310
FBgn0002719	Men
FBgn0031145	Ntf-2
FBgn0036334	CG11267
FBgn0083013	snoRNA:Psi28S-1060
FBgn0042174	CR18854
FBgn0033926	Arc1
FBgn0264001	bru-3
FBgn0036298	nst
FBgn0035601	Uev1A
FBgn0031049	Sec61gamma
FBgn0027611	LManII
FBgn0029092	ced-6
FBgn0014033	Sr-CI
FBgn0264272	mwh
FBgn0086658	snoRNA:Psi28S-1180
FBgn0052850	CG32850
FBgn0261445	sgl
FBgn0000635	Fas2
FBgn0032136	Apoltp
FBgn0086670	snoRNA:Psi28S-2622
FBgn0003996	w
FBgn0013275	Hsp70Aa
FBgn0013276	Hsp70Ab
FBgn0026084	cib
FBgn0283437	PPO1
FBgn0016075	vkg
FBgn0000370	crc
FBgn0087002	Rfabg
FBgn0037810	sle
FBgn0000299	Cg25C
FBgn0021764	sdk
FBgn0001233	Hsp83
FBgn0003887	betaTub56D
FBgn0086659	snoRNA:Psi18S-176
FBgn0000017	Abl
FBgn0028697	RpL15
FBgn0266717	Bruce
FBgn0000042	Act5C

## Sheet: Table S2B
Annotation Cluster 1	Enrichment Score: 5.671156327631524
Category	Term	Count	%	PValue	Genes	List Total	Pop Hits	Pop Total	Fold Enrichment	Bonferroni	Benjamini	FDR
UP_KW_CELLULAR_COMPONENT	KW-0472~Membrane	346	28.0844	1.33082e-13	FBGN0039886, FBGN0029839, FBGN0028868, FBGN0041605, FBGN0035040, FBGN0029838, FBGN0039085, FBGN0025595, FBGN0028863, FBGN0266354, FBGN0259145, FBGN0039527, FBGN0037228, FBGN0039647, FBGN0037107, FBGN0034999, FBGN0035969, FBGN0259821, FBGN0052506, FBGN0034085, FBGN0015663, FBGN0033791, FBGN0039656, FBGN0016078, FBGN0263776, FBGN0027527, FBGN0035171, FBGN0259150, FBGN0031939, FBGN0053147, FBGN00368…	495	3647	6727	1.28931	4.12659e-12	4.12555e-12	3.85939e-12
GOTERM_CC_DIRECT	GO:0016020~membrane	261	21.1851	3.37294e-07	FBGN0039886, FBGN0029839, FBGN0041605, FBGN0035040, FBGN0029838, FBGN0039085, FBGN0025595, FBGN0000299, FBGN0023179, FBGN0259145, FBGN0039527, FBGN0039648, FBGN0037228, FBGN0039647, FBGN0035969, FBGN0259821, FBGN0052506, FBGN0034085, FBGN0015663, FBGN0033791, FBGN0039656, FBGN0016078, FBGN0263776, FBGN0016075, FBGN0003218, FBGN0027527, FBGN0035171, FBGN0259150, FBGN0031939, FBGN0053147, FBGN00368…	982	2742	13618	1.32	0.000100171	5.00882e-05	4.9245e-05
UP_SEQ_FEATURE	TRANSMEM:Helical	289	23.4578	1.01466e-05	FBGN0039886, FBGN0029839, FBGN0035040, FBGN0029838, FBGN0039085, FBGN0025595, FBGN0028863, FBGN0266354, FBGN0259145, FBGN0039527, FBGN0037228, FBGN0039647, FBGN0037107, FBGN0034999, FBGN0035969, FBGN0259821, FBGN0052506, FBGN0034085, FBGN0015663, FBGN0033791, FBGN0016078, FBGN0263776, FBGN0027527, FBGN0035171, FBGN0259150, FBGN0031939, FBGN0053147, FBGN0036822, FBGN0034885, FBGN0035976, FBGN00369…	939	2954	11932	1.24318	0.00791334	0.00264826	0.00263811
UP_KW_DOMAIN	KW-0812~Transmembrane	282	22.8896	0.00255312	FBGN0039886, FBGN0029839, FBGN0035040, FBGN0029838, FBGN0039085, FBGN0025595, FBGN0028863, FBGN0266354, FBGN0259145, FBGN0039527, FBGN0037228, FBGN0039647, FBGN0037107, FBGN0034999, FBGN0259821, FBGN0052506, FBGN0034085, FBGN0015663, FBGN0033791, FBGN0016078, FBGN0263776, FBGN0027527, FBGN0035171, FBGN0259150, FBGN0031939, FBGN0053147, FBGN0036822, FBGN0035976, FBGN0036941, FBGN0037239, FBGN00359…	670	2920	7914	1.14074	0.0571017	0.0293609	0.0293609
UP_KW_DOMAIN	KW-1133~Transmembrane helix	222	18.0195	0.0379051	FBGN0039886, FBGN0029839, FBGN0035040, FBGN0029838, FBGN0039085, FBGN0266354, FBGN0039527, FBGN0037228, FBGN0039647, FBGN0037107, FBGN0034999, FBGN0259821, FBGN0052506, FBGN0034085, FBGN0015663, FBGN0033791, FBGN0016078, FBGN0027527, FBGN0259150, FBGN0053147, FBGN0036822, FBGN0035976, FBGN0037239, FBGN0035977, FBGN0033679, FBGN0036704, FBGN0039304, FBGN0043806, FBGN0000036, FBGN0040658, FBGN00000…	670	2369	7914	1.1069	0.588839	0.290606	0.290606
Annotation Cluster 2	Enrichment Score: 5.428766966273079
Category	Term	Count	%	PValue	Genes	List Total	Pop Hits	Pop Total	Fold Enrichment	Bonferroni	Benjamini	FDR
GOTERM_MF_DIRECT	GO:0004364~glutathione transferase activity	16	1.2987	5.2458e-08	FBGN0063498, FBGN0042206, FBGN0010040, FBGN0063497, FBGN0063496, FBGN0063495, FBGN0037697, FBGN0038020, FBGN0025814, FBGN0001149, FBGN0035904, FBGN0030484, FBGN0034335, FBGN0063494, FBGN0063493, FBGN0010226	951	39	12701	5.47914	4.06542e-05	4.0655e-05	4.03402e-05
INTERPRO	IPR004045:Glutathione_S-Trfase_N	16	1.2987	8.15758e-08	FBGN0063498, FBGN0042206, FBGN0010040, FBGN0063497, FBGN0063496, FBGN0063495, FBGN0037697, FBGN0038020, FBGN0001149, FBGN0035904, FBGN0030484, FBGN0034335, FBGN0063494, FBGN0063493, FBGN0010039, FBGN0010226	898	39	11594	5.29678	0.000134265	0.000134274	0.00013305
UP_SEQ_FEATURE	DOMAIN:GST N-terminal	16	1.2987	1.00994e-07	FBGN0063498, FBGN0042206, FBGN0010040, FBGN0063497, FBGN0063496, FBGN0063495, FBGN0037697, FBGN0038020, FBGN0001149, FBGN0035904, FBGN0030484, FBGN0034335, FBGN0063494, FBGN0063493, FBGN0010039, FBGN0010226	939	39	11932	5.21318	7.90748e-05	7.90779e-05	7.87749e-05
INTERPRO	IPR010987:Glutathione-S-Trfase_C-like	16	1.2987	1.77645e-07	FBGN0063498, FBGN0042206, FBGN0010040, FBGN0063497, FBGN0063496, FBGN0063495, FBGN0037697, FBGN0038020, FBGN0001149, FBGN0035904, FBGN0030484, FBGN0034335, FBGN0063494, FBGN0063493, FBGN0010039, FBGN0010226	898	41	11594	5.03841	0.00029236	0.000146202	0.000144869
GOTERM_BP_DIRECT	GO:0006749~glutathione metabolic process	16	1.2987	1.96264e-07	FBGN0063498, FBGN0042206, FBGN0010040, FBGN0063497, FBGN0063496, FBGN0063495, FBGN0037697, FBGN0038020, FBGN0001149, FBGN0035904, FBGN0030484, FBGN0034335, FBGN0063494, FBGN0063493, FBGN0010039, FBGN0010226	932	44	12975	5.06243	0.000292587	0.000292434	0.000291845
UP_SEQ_FEATURE	DOMAIN:GST C-terminal	16	1.2987	4.51211e-07	FBGN0063498, FBGN0042206, FBGN0010040, FBGN0063497, FBGN0063496, FBGN0063495, FBGN0037697, FBGN0038020, FBGN0001149, FBGN0035904, FBGN0030484, FBGN0034335, FBGN0063494, FBGN0063493, FBGN0010039, FBGN0010226	939	43	11932	4.72824	0.000353236	0.000176649	0.000175972
KEGG_PATHWAY	dme00982:Drug metabolism - cytochrome P450	19	1.54221	4.59635e-07	FBGN0063498, FBGN0042206, FBGN0010040, FBGN0063497, FBGN0015663, FBGN0063496, FBGN0063495, FBGN0038020, FBGN0025814, FBGN0001149, FBGN0030484, FBGN0027073, FBGN0034335, FBGN0040091, FBGN0063494, FBGN0063493, FBGN0032713, FBGN0010039, FBGN0010226	260	66	3589	3.97383	5.42355e-05	2.71185e-05	2.43607e-05
KEGG_PATHWAY	dme00980:Metabolism of xenobiotics by cytochrome P450	19	1.54221	7.48741e-07	FBGN0063498, FBGN0042206, FBGN0010040, FBGN0063497, FBGN0015663, FBGN0063496, FBGN0063495, FBGN0038020, FBGN0025814, FBGN0001149, FBGN0030484, FBGN0027073, FBGN0034335, FBGN0040091, FBGN0063494, FBGN0063493, FBGN0032713, FBGN0010039, FBGN0010226	260	68	3589	3.85696	8.83475e-05	2.94505e-05	2.64555e-05
INTERPRO	IPR036282:Glutathione-S-Trfase_C_sf	16	1.2987	3.25351e-06	FBGN0063498, FBGN0042206, FBGN0010040, FBGN0063497, FBGN0063496, FBGN0063495, FBGN0037697, FBGN0038020, FBGN0001149, FBGN0035904, FBGN0030484, FBGN0034335, FBGN0063494, FBGN0063493, FBGN0010039, FBGN0010226	898	50	11594	4.13149	0.00534097	0.00133882	0.00132662
KEGG_PATHWAY	dme00983:Drug metabolism - other enzymes	21	1.70455	7.3917e-06	FBGN0063498, FBGN0042206, FBGN0010040, FBGN0063497, FBGN0015663, FBGN0063496, FBGN0063495, FBGN0003308, FBGN0038020, FBGN0025814, FBGN0001149, FBGN0083975, FBGN0030484, FBGN0027073, FBGN0034335, FBGN0040091, FBGN0063494, FBGN0063493, FBGN0032713, FBGN0034417, FBGN0010039	260	94	3589	3.08384	0.000871844	0.000184407	0.000165654
KEGG_PATHWAY	dme00480:Glutathione metabolism	19	1.54221	7.81386e-06	FBGN0063498, FBGN0042206, FBGN0010040, FBGN0063497, FBGN0063496, FBGN0063495, FBGN0039656, FBGN0000454, FBGN0038020, FBGN0025814, FBGN0001149, FBGN0035904, FBGN0030484, FBGN0034335, FBGN0037723, FBGN0063494, FBGN0063493, FBGN0010039, FBGN0010226	260	79	3589	3.31991	0.000921614	0.000184407	0.000165654
INTERPRO	IPR004046:GST_C	11	0.892857	5.24939e-05	FBGN0010040, FBGN0063497, FBGN0042206, FBGN0063496, FBGN0063495, FBGN0030484, FBGN0063494, FBGN0063493, FBGN0038020, FBGN0010226, FBGN0001149	898	30	11594	4.734	0.0827794	0.017281	0.0171235
INTERPRO	IPR040079:Glutathione_S-Trfase	10	0.811688	0.000308635	FBGN0063497, FBGN0035904, FBGN0063496, FBGN0063495, FBGN0030484, FBGN0037697, FBGN0063493, FBGN0010039, FBGN0010226, FBGN0001149	898	30	11594	4.30364	0.398358	0.056446	0.0559316
GOTERM_MF_DIRECT	GO:0004602~glutathione peroxidase activity	6	0.487013	0.00670873	FBGN0030484, FBGN0063494, FBGN0063493, FBGN0025814, FBGN0010226, FBGN0001149	951	17	12701	4.71368	0.994575	0.355094	0.352345
INTERPRO	IPR036249:Thioredoxin-like_sf	18	1.46104	0.00774736	FBGN0063498, FBGN0042206, FBGN0010040, FBGN0063497, FBGN0063496, FBGN0063495, FBGN0037697, FBGN0039099, FBGN0038020, FBGN0001149, FBGN0035904, FBGN0030484, FBGN0034335, FBGN0063494, FBGN0063493, FBGN0038519, FBGN0010039, FBGN0010226	898	116	11594	2.00342	0.999997	0.38168	0.378202
Annotation Cluster 3	Enrichment Score: 3.4079826176571446
Category	Term	Count	%	PValue	Genes	List Total	Pop Hits	Pop Total	Fold Enrichment	Bonferroni	Benjamini	FDR
GOTERM_MF_DIRECT	GO:0022857~transmembrane transporter activity	36	2.92208	5.70077e-06	FBGN0034392, FBGN0019952, FBGN0037005, FBGN0016684, FBGN0039844, FBGN0043005, FBGN0037003, FBGN0039886, FBGN0037004, FBGN0033387, FBGN0051272, FBGN0037140, FBGN0029898, FBGN0037829, FBGN0031424, FBGN0033904, FBGN0037807, FBGN0028425, FBGN0028563, FBGN0030574, FBGN0050345, FBGN0029896, FBGN0259164, FBGN0033388, FBGN0036316, FBGN0034479, FBGN0032435, FBGN0060296, FBGN0036764, FBGN0063649, FBGN00243…	951	210	12701	2.2895	0.00440836	0.00220905	0.00219194
INTERPRO	IPR036259:MFS_trans_sf	29	2.3539	0.000117338	FBGN0034392, FBGN0019952, FBGN0037005, FBGN0016684, FBGN0043005, FBGN0037003, FBGN0039886, FBGN0037004, FBGN0033387, FBGN0051272, FBGN0037140, FBGN0029898, FBGN0037829, FBGN0031424, FBGN0028563, FBGN0050345, FBGN0029896, FBGN0259164, FBGN0033388, FBGN0036316, FBGN0034479, FBGN0032435, FBGN0036662, FBGN0063649, FBGN0270928, FBGN0024315, FBGN0033958, FBGN0035710, FBGN0010497	898	171	11594	2.18957	0.175641	0.0321896	0.0318963
INTERPRO	IPR011701:MFS	18	1.46104	0.000170954	FBGN0034392, FBGN0016684, FBGN0037005, FBGN0043005, FBGN0039886, FBGN0037003, FBGN0037004, FBGN0033387, FBGN0270928, FBGN0024315, FBGN0051272, FBGN0029898, FBGN0037829, FBGN0031424, FBGN0050345, FBGN0029896, FBGN0033388, FBGN0010497	898	83	11594	2.79996	0.245285	0.0401987	0.0398324
GOTERM_BP_DIRECT	GO:0055085~transmembrane transport	47	3.81494	0.000339595	FBGN0038354, FBGN0034392, FBGN0085387, FBGN0019952, FBGN0037005, FBGN0039844, FBGN0043005, FBGN0037003, FBGN0039886, FBGN0034156, FBGN0037004, FBGN0033387, FBGN0051272, FBGN0037140, FBGN0029898, FBGN0051213, FBGN0037829, FBGN0031424, FBGN0028646, FBGN0037807, FBGN0028425, FBGN0051116, FBGN0028563, FBGN0030574, FBGN0050345, FBGN0029896, FBGN0259164, FBGN0033388, FBGN0036316, FBGN0259145, FBGN00344…	932	381	12975	1.71737	0.397352	0.0843327	0.0841629
UP_SEQ_FEATURE	DOMAIN:Major facilitator superfamily (MFS) profile	21	1.70455	0.000415081	FBGN0034392, FBGN0016684, FBGN0019952, FBGN0037005, FBGN0043005, FBGN0037003, FBGN0037004, FBGN0063649, FBGN0270928, FBGN0024315, FBGN0051272, FBGN0037140, FBGN0029898, FBGN0037829, FBGN0031424, FBGN0028563, FBGN0029896, FBGN0259164, FBGN0036316, FBGN0010497, FBGN0034479	939	112	11932	2.38259	0.277528	0.0541681	0.0539606
INTERPRO	IPR020846:MFS_dom	21	1.70455	0.000481508	FBGN0034392, FBGN0016684, FBGN0019952, FBGN0037005, FBGN0043005, FBGN0037003, FBGN0037004, FBGN0063649, FBGN0270928, FBGN0024315, FBGN0051272, FBGN0037140, FBGN0029898, FBGN0037829, FBGN0031424, FBGN0028563, FBGN0029896, FBGN0259164, FBGN0036316, FBGN0010497, FBGN0034479	898	115	11594	2.35765	0.547403	0.0660469	0.065445
INTERPRO	IPR005828:MFS_sugar_transport-like	8	0.649351	0.179545	FBGN0019952, FBGN0028563, FBGN0029896, FBGN0259164, FBGN0036316, FBGN0063649, FBGN0034479, FBGN0037140	898	60	11594	1.72146	1	1	0.991489
Annotation Cluster 4	Enrichment Score: 2.8518851292715777
Category	Term	Count	%	PValue	Genes	List Total	Pop Hits	Pop Total	Fold Enrichment	Bonferroni	Benjamini	FDR
INTERPRO	IPR013106:Ig_V-set	15	1.21753	2.32943e-06	FBGN0039584, FBGN0034286, FBGN0085414, FBGN0261871, FBGN0086604, FBGN0267428, FBGN0021764, FBGN0035170, FBGN0083949, FBGN0038282, FBGN0041097, FBGN0028482, FBGN0032233, FBGN0037736, FBGN0037107	898	43	11594	4.50381	0.0038269	0.00127808	0.00126643
SMART	SM00406:IGv	8	0.649351	0.000108167	FBGN0034286, FBGN0041097, FBGN0261871, FBGN0267428, FBGN0021764, FBGN0037107, FBGN0035170, FBGN0038282	396	17	5403	6.42068	0.0248892	0.0252028	0.0250946
INTERPRO	IPR036116:FN3_sf	15	1.21753	0.000308053	FBGN0034085, FBGN0039431, FBGN0036454, FBGN0038279, FBGN0000635, FBGN0031055, FBGN0086604, FBGN0021764, FBGN0262483, FBGN0003366, FBGN0041097, FBGN0028482, FBGN0037736, FBGN0037107, FBGN0085382	898	64	11594	3.026	0.39778	0.056446	0.0559316
GOTERM_CC_DIRECT	GO:0032589~neuron projection membrane	9	0.730519	0.000341327	FBGN0004244, FBGN0034286, FBGN0085414, FBGN0032233, FBGN0261871, FBGN0267428, FBGN0035170, FBGN0037295, FBGN0038282	982	26	13618	4.80033	0.0964209	0.0202749	0.0199335
INTERPRO	IPR013783:Ig-like_fold	31	2.51623	0.000398985	FBGN0039584, FBGN0036454, FBGN0038279, FBGN0011274, FBGN0000635, FBGN0267428, FBGN0028644, FBGN0053138, FBGN0003366, FBGN0028482, FBGN0032233, FBGN0037107, FBGN0085382, FBGN0034417, FBGN0034085, FBGN0039431, FBGN0034286, FBGN0085414, FBGN0261871, FBGN0086604, FBGN0021764, FBGN0035170, FBGN0037295, FBGN0083949, FBGN0038084, FBGN0038282, FBGN0028379, FBGN0051004, FBGN0262483, FBGN0041097, FBGN00377…	898	202	11594	1.98138	0.481523	0.0656729	0.0650744
INTERPRO	IPR003961:FN3_dom	14	1.13636	0.000901636	FBGN0034085, FBGN0039431, FBGN0036454, FBGN0038279, FBGN0000635, FBGN0031055, FBGN0021764, FBGN0262483, FBGN0003366, FBGN0041097, FBGN0028482, FBGN0037736, FBGN0037107, FBGN0085382	898	63	11594	2.86909	0.773444	0.0989395	0.0980379
SMART	SM00408:IGc2	19	1.54221	0.00101781	FBGN0039431, FBGN0034286, FBGN0036454, FBGN0085414, FBGN0000635, FBGN0261871, FBGN0086604, FBGN0267428, FBGN0021764, FBGN0035170, FBGN0037295, FBGN0083949, FBGN0038282, FBGN0041097, FBGN0028482, FBGN0032233, FBGN0037736, FBGN0037107, FBGN0085382	396	111	5403	2.33545	0.211222	0.108527	0.108061
SMART	SM00409:IG	19	1.54221	0.00139734	FBGN0039431, FBGN0034286, FBGN0036454, FBGN0085414, FBGN0000635, FBGN0261871, FBGN0086604, FBGN0267428, FBGN0021764, FBGN0035170, FBGN0037295, FBGN0083949, FBGN0038282, FBGN0041097, FBGN0028482, FBGN0032233, FBGN0037736, FBGN0037107, FBGN0085382	396	114	5403	2.27399	0.278056	0.108527	0.108061
INTERPRO	IPR007110:Ig-like_dom	22	1.78571	0.00172802	FBGN0039431, FBGN0039584, FBGN0034286, FBGN0036454, FBGN0085414, FBGN0000635, FBGN0261871, FBGN0086604, FBGN0267428, FBGN0021764, FBGN0035170, FBGN0037295, FBGN0083949, FBGN0038084, FBGN0038282, FBGN0028644, FBGN0041097, FBGN0028482, FBGN0032233, FBGN0037736, FBGN0037107, FBGN0085382	898	136	11594	2.08853	0.941969	0.158018	0.156578
INTERPRO	IPR036179:Ig-like_dom_sf	22	1.78571	0.00172802	FBGN0039431, FBGN0039584, FBGN0034286, FBGN0036454, FBGN0085414, FBGN0000635, FBGN0261871, FBGN0086604, FBGN0267428, FBGN0021764, FBGN0035170, FBGN0037295, FBGN0083949, FBGN0038084, FBGN0038282, FBGN0028644, FBGN0041097, FBGN0028482, FBGN0032233, FBGN0037736, FBGN0037107, FBGN0085382	898	136	11594	2.08853	0.941969	0.158018	0.156578
INTERPRO	IPR003598:Ig_sub2	19	1.54221	0.00206354	FBGN0039431, FBGN0034286, FBGN0036454, FBGN0085414, FBGN0000635, FBGN0261871, FBGN0086604, FBGN0267428, FBGN0021764, FBGN0035170, FBGN0037295, FBGN0083949, FBGN0038282, FBGN0041097, FBGN0028482, FBGN0032233, FBGN0037736, FBGN0037107, FBGN0085382	898	111	11594	2.20998	0.96663	0.171632	0.170068
INTERPRO	IPR003599:Ig_sub	19	1.54221	0.00279036	FBGN0039431, FBGN0034286, FBGN0036454, FBGN0085414, FBGN0000635, FBGN0261871, FBGN0086604, FBGN0267428, FBGN0021764, FBGN0035170, FBGN0037295, FBGN0083949, FBGN0038282, FBGN0041097, FBGN0028482, FBGN0032233, FBGN0037736, FBGN0037107, FBGN0085382	898	114	11594	2.15182	0.989942	0.218711	0.216718
UP_SEQ_FEATURE	DOMAIN:Ig-like	21	1.70455	0.00303782	FBGN0039431, FBGN0039584, FBGN0034286, FBGN0036454, FBGN0085414, FBGN0000635, FBGN0261871, FBGN0086604, FBGN0267428, FBGN0021764, FBGN0035170, FBGN0037295, FBGN0083949, FBGN0038084, FBGN0038282, FBGN0028644, FBGN0041097, FBGN0032233, FBGN0037736, FBGN0037107, FBGN0085382	939	131	11932	2.03702	0.907656	0.336076	0.334789
INTERPRO	IPR037448:Zig-8	7	0.568182	0.0041666	FBGN0034286, FBGN0085414, FBGN0032233, FBGN0261871, FBGN0035170, FBGN0037295, FBGN0038282	898	21	11594	4.30364	0.998964	0.274329	0.271829
GOTERM_BP_DIRECT	GO:0050808~synapse organization	12	0.974026	0.00542569	FBGN0038975, FBGN0034286, FBGN0085414, FBGN0041097, FBGN0000635, FBGN0032233, FBGN0261871, FBGN0037107, FBGN0035170, FBGN0085382, FBGN0037295, FBGN0038282	932	64	12975	2.61031	0.9997	0.644605	0.643307
GOTERM_BP_DIRECT	GO:0007156~homophilic cell adhesion via plasma membrane adhesion molecules	8	0.649351	0.096889	FBGN0039431, FBGN0041097, FBGN0028482, FBGN0000635, FBGN0021764, FBGN0262018, FBGN0037107, FBGN0085382	932	55	12975	2.02497	1	1	0.998657
INTERPRO	IPR013098:Ig_I-set	8	0.649351	0.212528	FBGN0085414, FBGN0041097, FBGN0028482, FBGN0000635, FBGN0267428, FBGN0021764, FBGN0037107, FBGN0085382	898	63	11594	1.63948	1	1	0.991489
Annotation Cluster 5	Enrichment Score: 2.4047828604491888
Category	Term	Count	%	PValue	Genes	List Total	Pop Hits	Pop Total	Fold Enrichment	Bonferroni	Benjamini	FDR
SMART	SM00216:VWD	4	0.324675	0.00346967	FBGN0087002, FBGN0051004, FBGN0029167, FBGN0032136	396	5	5403	10.9152	0.555071	0.202108	0.201241
INTERPRO	IPR001846:VWF_type-D	4	0.324675	0.00409908	FBGN0087002, FBGN0051004, FBGN0029167, FBGN0032136	898	5	11594	10.3287	0.998842	0.274329	0.271829
UP_SEQ_FEATURE	DOMAIN:VWFD	4	0.324675	0.00429216	FBGN0087002, FBGN0051004, FBGN0029167, FBGN0032136	939	5	11932	10.1657	0.965541	0.336076	0.334789
Annotation Cluster 6	Enrichment Score: 2.101676363469902
Category	Term	Count	%	PValue	Genes	List Total	Pop Hits	Pop Total	Fold Enrichment	Bonferroni	Benjamini	FDR
GOTERM_MF_DIRECT	GO:0020037~heme binding	23	1.86688	0.000692058	FBGN0033292, FBGN0087002, FBGN0013972, FBGN0038511, FBGN0033980, FBGN0039006, FBGN0034387, FBGN0038037, FBGN0015034, FBGN0010383, FBGN0000406, FBGN0027657, FBGN0003965, FBGN0031182, FBGN0003312, FBGN0028940, FBGN0030369, FBGN0030367, FBGN0029642, FBGN0032685, FBGN0032652, FBGN0015714, FBGN0031689	951	140	12701	2.1941	0.415227	0.0893909	0.0886988
GOTERM_MF_DIRECT	GO:0005506~iron ion binding	24	1.94805	0.000991528	FBGN0033292, FBGN0038795, FBGN0035187, FBGN0038034, FBGN0265959, FBGN0039754, FBGN0033980, FBGN0039006, FBGN0034387, FBGN0038037, FBGN0015034, FBGN0010383, FBGN0003308, FBGN0027657, FBGN0031182, FBGN0051014, FBGN0003312, FBGN0028940, FBGN0030369, FBGN0051015, FBGN0030367, FBGN0039779, FBGN0015714, FBGN0031689	951	153	12701	2.09497	0.536438	0.0960542	0.0953106
UP_KW_LIGAND	KW-0349~Heme	21	1.70455	0.00205585	FBGN0033292, FBGN0087002, FBGN0038511, FBGN0033980, FBGN0039006, FBGN0034387, FBGN0038037, FBGN0015034, FBGN0010383, FBGN0000406, FBGN0027657, FBGN0003965, FBGN0031182, FBGN0003312, FBGN0028940, FBGN0030369, FBGN0030367, FBGN0032685, FBGN0032652, FBGN0015714, FBGN0031689	233	131	3006	2.06815	0.0752231	0.0781223	0.0781223
GOTERM_MF_DIRECT	GO:0016705~oxidoreductase activity, acting on paired donors, with incorporation or reduction of molecular oxygen	16	1.2987	0.00325742	FBGN0033292, FBGN0033980, FBGN0039006, FBGN0034387, FBGN0038037, FBGN0015034, FBGN0010383, FBGN0031182, FBGN0003312, FBGN0028940, FBGN0030369, FBGN0051015, FBGN0030367, FBGN0039779, FBGN0015714, FBGN0031689	951	92	12701	2.32268	0.920231	0.25245	0.250496
UP_KW_LIGAND	KW-0408~Iron	33	2.67857	0.0061035	FBGN0038795, FBGN0087002, FBGN0038034, FBGN0035187, FBGN0038511, FBGN0033980, FBGN0039006, FBGN0015034, FBGN0010383, FBGN0038037, FBGN0003308, FBGN0027657, FBGN0003965, FBGN0031182, FBGN0051014, FBGN0028940, FBGN0051015, FBGN0030575, FBGN0032652, FBGN0031689, FBGN0015714, FBGN0033292, FBGN0034387, FBGN0000406, FBGN0024957, FBGN0035839, FBGN0003312, FBGN0030369, FBGN0011826, FBGN0030367, FBGN00326…	233	266	3006	1.60054	0.207564	0.115966	0.115966
UP_SEQ_FEATURE	BINDING:axial binding residue	18	1.46104	0.00637357	FBGN0033292, FBGN0038511, FBGN0033980, FBGN0039006, FBGN0034387, FBGN0038037, FBGN0015034, FBGN0010383, FBGN0000406, FBGN0003965, FBGN0031182, FBGN0003312, FBGN0028940, FBGN0030369, FBGN0030367, FBGN0032685, FBGN0015714, FBGN0031689	939	112	11932	2.04222	0.993306	0.415875	0.414282
UP_KW_MOLECULAR_FUNCTION	KW-0503~Monooxygenase	18	1.46104	0.00652319	FBGN0033292, FBGN0283437, FBGN0035187, FBGN0033980, FBGN0039006, FBGN0033079, FBGN0034387, FBGN0038037, FBGN0015034, FBGN0010383, FBGN0031182, FBGN0003312, FBGN0028940, FBGN0030369, FBGN0010329, FBGN0030367, FBGN0015714, FBGN0031689	422	113	5366	2.0255	0.375752	0.0782782	0.0706679
INTERPRO	IPR001128:Cyt_P450	15	1.21753	0.00811592	FBGN0033292, FBGN0038034, FBGN0033980, FBGN0039006, FBGN0034387, FBGN0038037, FBGN0015034, FBGN0010383, FBGN0031182, FBGN0003312, FBGN0028940, FBGN0030369, FBGN0030367, FBGN0015714, FBGN0031689	898	89	11594	2.176	0.999999	0.38168	0.378202
INTERPRO	IPR036396:Cyt_P450_sf	15	1.21753	0.00811592	FBGN0033292, FBGN0038034, FBGN0033980, FBGN0039006, FBGN0034387, FBGN0038037, FBGN0015034, FBGN0010383, FBGN0031182, FBGN0003312, FBGN0028940, FBGN0030369, FBGN0030367, FBGN0015714, FBGN0031689	898	89	11594	2.176	0.999999	0.38168	0.378202
GOTERM_MF_DIRECT	GO:0004497~monooxygenase activity	15	1.21753	0.0165219	FBGN0033292, FBGN0033980, FBGN0039006, FBGN0033079, FBGN0034387, FBGN0038037, FBGN0015034, FBGN0010383, FBGN0031182, FBGN0003312, FBGN0028940, FBGN0030369, FBGN0030367, FBGN0015714, FBGN0031689	951	100	12701	2.00331	0.999998	0.711361	0.705854
INTERPRO	IPR017972:Cyt_P450_CS	13	1.05519	0.0194808	FBGN0033292, FBGN0033980, FBGN0039006, FBGN0034387, FBGN0038037, FBGN0015034, FBGN0010383, FBGN0031182, FBGN0028940, FBGN0030369, FBGN0030367, FBGN0015714, FBGN0031689	898	80	11594	2.09802	1	0.682243	0.676026
UP_KW_CELLULAR_COMPONENT	KW-0492~Microsome	12	0.974026	0.0262498	FBGN0033292, FBGN0028940, FBGN0030369, FBGN0030367, FBGN0033980, FBGN0039006, FBGN0038037, FBGN0015034, FBGN0010383, FBGN0031182, FBGN0015714, FBGN0031689	495	78	6727	2.09075	0.561596	0.135624	0.126874
INTERPRO	IPR002401:Cyt_P450_E_grp-I	12	0.974026	0.0340299	FBGN0003312, FBGN0033292, FBGN0030367, FBGN0033980, FBGN0039006, FBGN0038037, FBGN0015034, FBGN0010383, FBGN0034387, FBGN0031182, FBGN0015714, FBGN0031689	898	77	11594	2.01209	1	0.965746	0.956945
UP_KW_CELLULAR_COMPONENT	KW-0256~Endoplasmic reticulum	30	2.43506	0.170791	FBGN0040336, FBGN0035265, FBGN0033980, FBGN0039006, FBGN0015034, FBGN0010383, FBGN0038037, FBGN0051690, FBGN0266758, FBGN0031182, FBGN0051014, FBGN0028940, FBGN0051015, FBGN0031049, FBGN0053774, FBGN0028481, FBGN0034436, FBGN0031689, FBGN0015714, FBGN0033292, FBGN0010053, FBGN0033453, FBGN0030369, FBGN0037719, FBGN0030367, FBGN0265174, FBGN0034389, FBGN0029121, FBGN0039779, FBGN0034406	495	329	6727	1.2392	0.99699	0.661817	0.619119
Annotation Cluster 7	Enrichment Score: 2.0625527405522486
Category	Term	Count	%	PValue	Genes	List Total	Pop Hits	Pop Total	Fold Enrichment	Bonferroni	Benjamini	FDR
INTERPRO	IPR036116:FN3_sf	15	1.21753	0.000308053	FBGN0034085, FBGN0039431, FBGN0036454, FBGN0038279, FBGN0000635, FBGN0031055, FBGN0086604, FBGN0021764, FBGN0262483, FBGN0003366, FBGN0041097, FBGN0028482, FBGN0037736, FBGN0037107, FBGN0085382	898	64	11594	3.026	0.39778	0.056446	0.0559316
INTERPRO	IPR003961:FN3_dom	14	1.13636	0.000901636	FBGN0034085, FBGN0039431, FBGN0036454, FBGN0038279, FBGN0000635, FBGN0031055, FBGN0021764, FBGN0262483, FBGN0003366, FBGN0041097, FBGN0028482, FBGN0037736, FBGN0037107, FBGN0085382	898	63	11594	2.86909	0.773444	0.0989395	0.0980379
UP_SEQ_FEATURE	DOMAIN:Fibronectin type-III	10	0.811688	0.0130133	FBGN0034085, FBGN0262483, FBGN0039431, FBGN0003366, FBGN0036454, FBGN0038279, FBGN0041097, FBGN0000635, FBGN0037736, FBGN0021764	939	49	11932	2.59329	0.999965	0.561612	0.55946
SMART	SM00060:FN3	9	0.730519	0.0215873	FBGN0034085, FBGN0262483, FBGN0003366, FBGN0036454, FBGN0041097, FBGN0028482, FBGN0000635, FBGN0037736, FBGN0021764	396	48	5403	2.55824	0.993811	0.718549	0.715465
GOTERM_BP_DIRECT	GO:0007411~axon guidance	13	1.05519	0.623728	FBGN0034085, FBGN0039431, FBGN0036454, FBGN0000635, FBGN0031461, FBGN0040505, FBGN0000017, FBGN0028644, FBGN0003366, FBGN0000320, FBGN0264273, FBGN0041097, FBGN0028482	932	177	12975	1.0225	1	1	0.998657
Annotation Cluster 8	Enrichment Score: 2.0513011270765698
Category	Term	Count	%	PValue	Genes	List Total	Pop Hits	Pop Total	Fold Enrichment	Bonferroni	Benjamini	FDR
GOTERM_MF_DIRECT	GO:0008528~G protein-coupled peptide receptor activity	10	0.811688	0.000527504	FBGN0035132, FBGN0039595, FBGN0035131, FBGN0052843, FBGN0052475, FBGN0035623, FBGN0028956, FBGN0033579, FBGN0260753, FBGN0034219	951	33	12701	4.0471	0.335635	0.0817632	0.0811302
INTERPRO	IPR044860:Methusela_ecto_dom_1	6	0.487013	0.000853261	FBGN0035132, FBGN0035131, FBGN0052475, FBGN0035623, FBGN0028956, FBGN0034219	898	11	11594	7.04232	0.75465	0.0989395	0.0980379
INTERPRO	IPR010596:Methuselah_N_dom	6	0.487013	0.00208544	FBGN0035132, FBGN0035131, FBGN0052475, FBGN0035623, FBGN0028956, FBGN0034219	898	13	11594	5.95888	0.967814	0.171632	0.170068
UP_KW_MOLECULAR_FUNCTION	KW-0297~G-protein coupled receptor	16	1.2987	0.00221807	FBGN0038542, FBGN0035132, FBGN0039595, FBGN0035131, FBGN0011582, FBGN0028956, FBGN0260753, FBGN0025595, FBGN0004841, FBGN0052843, FBGN0004573, FBGN0250910, FBGN0052475, FBGN0035623, FBGN0053639, FBGN0034219	422	85	5366	2.39353	0.147752	0.0703748	0.0635328
INTERPRO	IPR036272:Methuselah_N_sf	6	0.487013	0.00303924	FBGN0035132, FBGN0035131, FBGN0052475, FBGN0035623, FBGN0028956, FBGN0034219	898	14	11594	5.53325	0.993331	0.227391	0.225318
GOTERM_BP_DIRECT	GO:0042594~response to starvation	13	1.05519	0.00839096	FBGN0035132, FBGN0040336, FBGN0035131, FBGN0038279, FBGN0044047, FBGN0011582, FBGN0028956, FBGN0264087, FBGN0000370, FBGN0052475, FBGN0035623, FBGN0035538, FBGN0034219	932	77	12975	2.35041	0.999997	0.781408	0.779835
INTERPRO	IPR000832:GPCR_2_secretin-like	6	0.487013	0.0159656	FBGN0035132, FBGN0052843, FBGN0035623, FBGN0028956, FBGN0260753, FBGN0034219	898	20	11594	3.87327	1	0.611149	0.605579
INTERPRO	IPR023311:Methusela_ecto_dom_2	5	0.405844	0.0190213	FBGN0035131, FBGN0052475, FBGN0035623, FBGN0028956, FBGN0034219	898	14	11594	4.61104	1	0.682243	0.676026
INTERPRO	IPR017981:GPCR_2-like_7TM	6	0.487013	0.0608564	FBGN0035132, FBGN0052843, FBGN0035623, FBGN0028956, FBGN0260753, FBGN0034219	898	28	11594	2.76662	1	1	0.991489
GOTERM_BP_DIRECT	GO:0007166~cell surface receptor signaling pathway	6	0.487013	0.11237	FBGN0035132, FBGN0052843, FBGN0035623, FBGN0028956, FBGN0260753, FBGN0034219	932	36	12975	2.32028	1	1	0.998657
UP_SEQ_FEATURE	DOMAIN:G-protein coupled receptors family 2 profile 2	4	0.324675	0.247315	FBGN0035132, FBGN0052843, FBGN0028956, FBGN0260753	939	22	11932	2.31039	1	1	0.997442
Annotation Cluster 9	Enrichment Score: 2.007884330492999
Category	Term	Count	%	PValue	Genes	List Total	Pop Hits	Pop Total	Fold Enrichment	Bonferroni	Benjamini	FDR
GOTERM_BP_DIRECT	GO:0007186~G protein-coupled receptor signaling pathway	28	2.27273	2.26012e-05	FBGN0263029, FBGN0260753, FBGN0025595, FBGN0052843, FBGN0004573, FBGN0250910, FBGN0010223, FBGN0085380, FBGN0035623, FBGN0053639, FBGN0034219, FBGN0038542, FBGN0035132, FBGN0039595, FBGN0035131, FBGN0011582, FBGN0266429, FBGN0051140, FBGN0028956, FBGN0260446, FBGN0004841, FBGN0050054, FBGN0052475, FBGN0267252, FBGN0036789, FBGN0033579, FBGN0035538, FBGN0087012	932	159	12975	2.45162	0.0331373	0.0168379	0.016804
GOTERM_MF_DIRECT	GO:0004930~G protein-coupled receptor activity	19	1.54221	0.000452608	FBGN0038542, FBGN0035132, FBGN0039595, FBGN0035131, FBGN0011582, FBGN0266429, FBGN0028956, FBGN0260753, FBGN0025595, FBGN0004573, FBGN0250910, FBGN0052475, FBGN0036789, FBGN0035623, FBGN0033579, FBGN0035538, FBGN0053639, FBGN0087012, FBGN0034219	951	101	12701	2.5124	0.295911	0.0817632	0.0811302
UP_KW_MOLECULAR_FUNCTION	KW-0297~G-protein coupled receptor	16	1.2987	0.00221807	FBGN0038542, FBGN0035132, FBGN0039595, FBGN0035131, FBGN0011582, FBGN0028956, FBGN0260753, FBGN0025595, FBGN0004841, FBGN0052843, FBGN0004573, FBGN0250910, FBGN0052475, FBGN0035623, FBGN0053639, FBGN0034219	422	85	5366	2.39353	0.147752	0.0703748	0.0635328
INTERPRO	IPR017452:GPCR_Rhodpsn_7TM	14	1.13636	0.00518159	FBGN0038542, FBGN0039595, FBGN0011582, FBGN0266429, FBGN0025595, FBGN0004841, FBGN0004573, FBGN0250910, FBGN0036789, FBGN0035623, FBGN0033579, FBGN0035538, FBGN0053639, FBGN0087012	898	76	11594	2.37833	0.999807	0.2941	0.29142
SMART	SM01381:7TM_GPCR_Srsx	9	0.730519	0.00989421	FBGN0025595, FBGN0038542, FBGN0004841, FBGN0039595, FBGN0004573, FBGN0011582, FBGN0036789, FBGN0266429, FBGN0087012	396	42	5403	2.9237	0.901415	0.46107	0.459091
UP_SEQ_FEATURE	DOMAIN:G-protein coupled receptors family 1 profile	12	0.974026	0.0117956	FBGN0025595, FBGN0038542, FBGN0004841, FBGN0039595, FBGN0004573, FBGN0011582, FBGN0036789, FBGN0266429, FBGN0033579, FBGN0035538, FBGN0053639, FBGN0087012	939	65	11932	2.34593	0.999908	0.561612	0.55946
INTERPRO	IPR000276:GPCR_Rhodpsn	13	1.05519	0.0120124	FBGN0038542, FBGN0039595, FBGN0011582, FBGN0266429, FBGN0025595, FBGN0004841, FBGN0004573, FBGN0250910, FBGN0036789, FBGN0033579, FBGN0035538, FBGN0053639, FBGN0087012	898	75	11594	2.23789	1	0.506984	0.502363
GOTERM_MF_DIRECT	GO:0008188~neuropeptide receptor activity	9	0.730519	0.0131926	FBGN0025595, FBGN0004841, FBGN0039595, FBGN0052843, FBGN0036789, FBGN0266429, FBGN0033579, FBGN0260753, FBGN0053639	951	43	12701	2.79532	0.999966	0.60143	0.596773
UP_KW_MOLECULAR_FUNCTION	KW-0807~Transducer	28	2.27273	0.0300506	FBGN0263029, FBGN0260753, FBGN0025595, FBGN0052843, FBGN0004573, FBGN0026385, FBGN0250910, FBGN0010223, FBGN0035623, FBGN0053639, FBGN0034219, FBGN0038542, FBGN0035132, FBGN0039595, FBGN0035131, FBGN0041233, FBGN0011582, FBGN0266429, FBGN0046885, FBGN0046886, FBGN0046887, FBGN0028956, FBGN0026399, FBGN0004841, FBGN0050054, FBGN0052475, FBGN0267252, FBGN0036789	422	237	5366	1.50227	0.888844	0.219934	0.198552
GOTERM_MF_DIRECT	GO:0008261~allatostatin receptor activity	3	0.243506	0.0480045	FBGN0039595, FBGN0036789, FBGN0266429	951	5	12701	8.01325	1	1	0.99354
UP_SEQ_FEATURE	TRANSMEM:Helical; Name=7	18	1.46104	0.405002	FBGN0035132, FBGN0035131, FBGN0019952, FBGN0041233, FBGN0011582, FBGN0046885, FBGN0046886, FBGN0046887, FBGN0028956, FBGN0260753, FBGN0026399, FBGN0004841, FBGN0026385, FBGN0004573, FBGN0250910, FBGN0052475, FBGN0035623, FBGN0034219	939	200	11932	1.14364	1	1	0.997442
GOTERM_BP_DIRECT	GO:0007218~neuropeptide signaling pathway	5	0.405844	0.633058	FBGN0004841, FBGN0039595, FBGN0036789, FBGN0266429, FBGN0260753	932	60	12975	1.16014	1	1	0.998657
Annotation Cluster 10	Enrichment Score: 1.888547509794624
Category	Term	Count	%	PValue	Genes	List Total	Pop Hits	Pop Total	Fold Enrichment	Bonferroni	Benjamini	FDR
KEGG_PATHWAY	dme00531:Glycosaminoglycan degradation	6	0.487013	0.00309847	FBGN0033836, FBGN0001089, FBGN0260746, FBGN0260475, FBGN0033763, FBGN0034417	260	15	3589	5.52154	0.306627	0.0406243	0.036493
INTERPRO	IPR024607:Sulfatase_CS	5	0.405844	0.00511863	FBGN0033836, FBGN0260475, FBGN0033763, FBGN0052191	898	10	11594	6.45546	0.999785	0.2941	0.29142
INTERPRO	IPR000917:Sulfatase_N	5	0.405844	0.00511863	FBGN0033836, FBGN0260475, FBGN0033763, FBGN0052191	898	10	11594	6.45546	0.999785	0.2941	0.29142
UP_SEQ_FEATURE	DOMAIN:Sulfatase N-terminal	5	0.405844	0.00542315	FBGN0033836, FBGN0260475, FBGN0033763, FBGN0052191	939	10	11932	6.35357	0.985848	0.386029	0.38455
GOTERM_MF_DIRECT	GO:0008484~sulfuric ester hydrolase activity	3	0.243506	0.0480045	FBGN0033763, FBGN0052191	951	5	12701	8.01325	1	1	0.99354
INTERPRO	IPR047115:ARSB	3	0.243506	0.0510855	FBGN0033763, FBGN0052191	898	5	11594	7.74655	1	1	0.991489
INTERPRO	IPR017850:Alkaline_phosphatase_core_sf	8	0.649351	0.055832	FBGN0033836, FBGN0037786, FBGN0035620, FBGN0260475, FBGN0033763, FBGN0052191, FBGN0032843	898	45	11594	2.29527	1	1	0.991489
Annotation Cluster 11	Enrichment Score: 1.7357758582442964
Category	Term	Count	%	PValue	Genes	List Total	Pop Hits	Pop Total	Fold Enrichment	Bonferroni	Benjamini	FDR
GOTERM_MF_DIRECT	GO:0008084~imaginal disc growth factor receptor binding	5	0.405844	0.000412843	FBGN0013763, FBGN0064237, FBGN0026415, FBGN0020415, FBGN0020414	951	6	12701	11.1295	0.273865	0.0817632	0.0811302
INTERPRO	IPR015520:IDGF	5	0.405844	0.000470392	FBGN0013763, FBGN0064237, FBGN0026415, FBGN0020415, FBGN0020414	898	6	11594	10.7591	0.539041	0.0660469	0.065445
INTERPRO	IPR017853:Glycoside_hydrolase_SF	13	1.05519	0.000702443	FBGN0260746, FBGN0013763, FBGN0020506, FBGN0064237, FBGN0050360, FBGN0026415, FBGN0020415, FBGN0020414, FBGN0001089, FBGN0053138, FBGN0028499, FBGN0050359, FBGN0034417	898	54	11594	3.10818	0.685455	0.08894	0.0881295
GOTERM_MF_DIRECT	GO:0004568~chitinase activity	6	0.487013	0.00670873	FBGN0013763, FBGN0064237, FBGN0026415, FBGN0004427, FBGN0020415, FBGN0020414	951	17	12701	4.71368	0.994575	0.355094	0.352345
GOTERM_BP_DIRECT	GO:0006032~chitin catabolic process	5	0.405844	0.0239052	FBGN0013763, FBGN0064237, FBGN0026415, FBGN0020415, FBGN0020414	932	16	12975	4.35052	1	1	0.998657
SMART	SM00636:Glyco_18	5	0.405844	0.0312337	FBGN0013763, FBGN0064237, FBGN0026415, FBGN0020415, FBGN0020414	396	17	5403	4.01292	0.999385	0.909682	0.905777
INTERPRO	IPR011583:Chitinase_II	5	0.405844	0.0375998	FBGN0013763, FBGN0064237, FBGN0026415, FBGN0020415, FBGN0020414	898	17	11594	3.79733	1	0.982369	0.973417
INTERPRO	IPR001223:Glyco_hydro18_cat	5	0.405844	0.0375998	FBGN0013763, FBGN0064237, FBGN0026415, FBGN0020415, FBGN0020414	898	17	11594	3.79733	1	0.982369	0.973417
INTERPRO	IPR029070:Chitinase_insertion_sf	5	0.405844	0.0375998	FBGN0013763, FBGN0064237, FBGN0026415, FBGN0020415, FBGN0020414	898	17	11594	3.79733	1	0.982369	0.973417
UP_SEQ_FEATURE	DOMAIN:GH18	5	0.405844	0.0395567	FBGN0013763, FBGN0064237, FBGN0026415, FBGN0020415, FBGN0020414	939	17	11932	3.73739	1	1	0.997442
GOTERM_BP_DIRECT	GO:0042060~wound healing	10	0.811688	0.0490035	FBGN0283437, FBGN0001297, FBGN0028646, FBGN0013763, FBGN0033483, FBGN0029167, FBGN0064237, FBGN0035049, FBGN0026415, FBGN0020414	932	67	12975	2.07786	1	1	0.998657
GOTERM_MF_DIRECT	GO:0008061~chitin binding	15	1.21753	0.0878765	FBGN0013763, FBGN0035430, FBGN0036940, FBGN0064237, FBGN0031000, FBGN0026415, FBGN0040601, FBGN0020415, FBGN0020414, FBGN0259192, FBGN0028544, FBGN0052656, FBGN0029167, FBGN0026077, FBGN0035844	951	126	12701	1.58993	1	1	0.99354
GOTERM_BP_DIRECT	GO:0007444~imaginal disc development	5	0.405844	0.179311	FBGN0013763, FBGN0064237, FBGN0026415, FBGN0020415, FBGN0020414	932	31	12975	2.24543	1	1	0.998657
GOTERM_BP_DIRECT	GO:0018990~ecdysis, chitin-based cuticle	3	0.243506	0.450862	FBGN0013763, FBGN0026415, FBGN0020414	932	21	12975	1.98881	1	1	0.998657
Annotation Cluster 12	Enrichment Score: 1.7088026437377555
Category	Term	Count	%	PValue	Genes	List Total	Pop Hits	Pop Total	Fold Enrichment	Bonferroni	Benjamini	FDR
UP_KW_CELLULAR_COMPONENT	KW-0770~Synapse	18	1.46104	0.000183124	FBGN0013342, FBGN0038975, FBGN0086778, FBGN0004619, FBGN0016032, FBGN0266417, FBGN0000036, FBGN0263456, FBGN0000038, FBGN0264000, FBGN0028875, FBGN0053547, FBGN0033926, FBGN0000024, FBGN0004575, FBGN0004244, FBGN0004242, FBGN0039927	495	88	6727	2.77975	0.00566128	0.00282308	0.00264095
UP_KW_MOLECULAR_FUNCTION	KW-1071~Ligand-gated ion channel	11	0.892857	0.00293229	FBGN0264000, FBGN0028875, FBGN0004244, FBGN0086778, FBGN0004619, FBGN0259145, FBGN0036727, FBGN0000036, FBGN0263257, FBGN0039927, FBGN0000038	422	47	5366	2.976	0.190578	0.0703748	0.0635328
UP_KW_CELLULAR_COMPONENT	KW-0628~Postsynaptic cell membrane	9	0.730519	0.00320127	FBGN0264000, FBGN0028875, FBGN0038975, FBGN0004244, FBGN0086778, FBGN0004619, FBGN0000036, FBGN0039927, FBGN0000038	495	35	6727	3.49455	0.0946181	0.0248098	0.0232092
UP_KW_MOLECULAR_FUNCTION	KW-0407~Ion channel	22	1.78571	0.00534713	FBGN0085387, FBGN0060296, FBGN0086778, FBGN0004619, FBGN0017561, FBGN0024319, FBGN0000036, FBGN0263257, FBGN0050181, FBGN0000038, FBGN0264000, FBGN0028875, FBGN0028863, FBGN0259150, FBGN0263220, FBGN0051116, FBGN0004244, FBGN0261041, FBGN0259145, FBGN0035934, FBGN0036727, FBGN0039927	422	148	5366	1.89016	0.320247	0.0769987	0.0695127
GOTERM_BP_DIRECT	GO:0006812~monoatomic cation transport	9	0.730519	0.0066822	FBGN0264000, FBGN0028875, FBGN0031424, FBGN0086778, FBGN0034156, FBGN0004619, FBGN0259145, FBGN0035934, FBGN0263257	932	40	12975	3.13238	0.999954	0.711177	0.709746
GOTERM_MF_DIRECT	GO:0005231~excitatory extracellular ligand-gated monoatomic ion channel activity	6	0.487013	0.00670873	FBGN0028875, FBGN0004244, FBGN0086778, FBGN0036727, FBGN0000036, FBGN0000038	951	17	12701	4.71368	0.994575	0.355094	0.352345
GOTERM_BP_DIRECT	GO:0042391~regulation of membrane potential	9	0.730519	0.00779261	FBGN0028875, FBGN0264087, FBGN0053547, FBGN0004244, FBGN0086778, FBGN0039647, FBGN0036727, FBGN0000036, FBGN0000038	932	41	12975	3.05598	0.999991	0.774066	0.772507
UP_SEQ_FEATURE	DOMAIN:Neurotransmitter-gated ion-channel transmembrane	6	0.487013	0.0107215	FBGN0028875, FBGN0004244, FBGN0086778, FBGN0036727, FBGN0000036, FBGN0000038	939	18	11932	4.23571	0.999784	0.561612	0.55946
INTERPRO	IPR018000:Neurotransmitter_ion_chnl_CS	6	0.487013	0.0159656	FBGN0028875, FBGN0004244, FBGN0086778, FBGN0036727, FBGN0000036, FBGN0000038	898	20	11594	3.87327	1	0.611149	0.605579
UP_SEQ_FEATURE	DOMAIN:Neurotransmitter-gated ion-channel ligand-binding	6	0.487013	0.017021	FBGN0028875, FBGN0004244, FBGN0086778, FBGN0036727, FBGN0000036, FBGN0000038	939	20	11932	3.81214	0.999999	0.605793	0.603472
INTERPRO	IPR006029:Neurotrans-gated_channel_TM	6	0.487013	0.0238565	FBGN0028875, FBGN0004244, FBGN0086778, FBGN0036727, FBGN0000036, FBGN0000038	898	22	11594	3.52116	1	0.785356	0.778199
INTERPRO	IPR036719:Neuro-gated_channel_TM_sf	6	0.487013	0.0238565	FBGN0028875, FBGN0004244, FBGN0086778, FBGN0036727, FBGN0000036, FBGN0000038	898	22	11594	3.52116	1	0.785356	0.778199
INTERPRO	IPR038050:Neuro_actylchol_rec	6	0.487013	0.0238565	FBGN0028875, FBGN0004244, FBGN0086778, FBGN0036727, FBGN0000036, FBGN0000038	898	22	11594	3.52116	1	0.785356	0.778199
GOTERM_CC_DIRECT	GO:0045211~postsynaptic membrane	9	0.730519	0.0282758	FBGN0028875, FBGN0038975, FBGN0004244, FBGN0083975, FBGN0086778, FBGN0083963, FBGN0000635, FBGN0000036, FBGN0000038	982	51	13618	2.44723	0.9998	0.599852	0.589753
INTERPRO	IPR006201:Neur_channel	6	0.487013	0.0285983	FBGN0028875, FBGN0004244, FBGN0086778, FBGN0036727, FBGN0000036, FBGN0000038	898	23	11594	3.36806	1	0.871719	0.863775
INTERPRO	IPR006202:Neur_chan_lig-bd	6	0.487013	0.0285983	FBGN0028875, FBGN0004244, FBGN0086778, FBGN0036727, FBGN0000036, FBGN0000038	898	23	11594	3.36806	1	0.871719	0.863775
INTERPRO	IPR036734:Neur_chan_lig-bd_sf	6	0.487013	0.0285983	FBGN0028875, FBGN0004244, FBGN0086778, FBGN0036727, FBGN0000036, FBGN0000038	898	23	11594	3.36806	1	0.871719	0.863775
GOTERM_MF_DIRECT	GO:0022848~acetylcholine-gated monoatomic cation-selective channel activity	4	0.324675	0.0336303	FBGN0028875, FBGN0086778, FBGN0000036, FBGN0000038	951	10	12701	5.34217	1	1	0.99354
INTERPRO	IPR002394:Nicotinic_acetylcholine_rcpt	4	0.324675	0.0367006	FBGN0028875, FBGN0086778, FBGN0000036, FBGN0000038	898	10	11594	5.16437	1	0.982369	0.973417
GOTERM_MF_DIRECT	GO:1904315~transmitter-gated monoatomic ion channel activity involved in regulation of postsynaptic membrane potential	7	0.568182	0.0381721	FBGN0264000, FBGN0028875, FBGN0086778, FBGN0004619, FBGN0036727, FBGN0000036, FBGN0000038	951	34	12701	2.74964	1	1	0.99354
GOTERM_CC_DIRECT	GO:0005892~acetylcholine-gated channel complex	4	0.324675	0.0397339	FBGN0028875, FBGN0086778, FBGN0000036, FBGN0000038	982	11	13618	5.04277	0.999994	0.699355	0.687581
GOTERM_BP_DIRECT	GO:0034220~monoatomic ion transmembrane transport	13	1.05519	0.0770091	FBGN0085387, FBGN0060296, FBGN0041233, FBGN0086778, FBGN0046885, FBGN0046886, FBGN0046887, FBGN0040805, FBGN0000036, FBGN0000038, FBGN0028875, FBGN0004244, FBGN0036727	932	106	12975	1.70738	1	1	0.998657
GOTERM_BP_DIRECT	GO:0007271~synaptic transmission, cholinergic	3	0.243506	0.211145	FBGN0086778, FBGN0000036, FBGN0000038	932	12	12975	3.48042	1	1	0.998657
GOTERM_CC_DIRECT	GO:0043197~dendritic spine	3	0.243506	0.212423	FBGN0264000, FBGN0086778, FBGN0004619	982	12	13618	3.4669	1	1	0.986486
GOTERM_MF_DIRECT	GO:0004888~transmembrane signaling receptor activity	5	0.405844	0.350735	FBGN0028875, FBGN0086778, FBGN0036727, FBGN0000036, FBGN0000038	951	40	12701	1.66943	1	1	0.99354
Annotation Cluster 13	Enrichment Score: 1.7045760171090125
Category	Term	Count	%	PValue	Genes	List Total	Pop Hits	Pop Total	Fold Enrichment	Bonferroni	Benjamini	FDR
INTERPRO	IPR036812:NADP_OxRdtase_dom_sf	5	0.405844	0.014455	FBGN0086254, FBGN0263220, FBGN0037973, FBGN0037974, FBGN0027552	898	13	11594	4.96574	1	0.580314	0.575026
INTERPRO	IPR023210:NADP_OxRdtase_dom	5	0.405844	0.014455	FBGN0086254, FBGN0263220, FBGN0037973, FBGN0037974, FBGN0027552	898	13	11594	4.96574	1	0.580314	0.575026
UP_SEQ_FEATURE	DOMAIN:NADP-dependent oxidoreductase	5	0.405844	0.015268	FBGN0086254, FBGN0263220, FBGN0037973, FBGN0037974, FBGN0027552	939	13	11932	4.88736	0.999994	0.597743	0.595453
INTERPRO	IPR020471:AKR	4	0.324675	0.0476298	FBGN0086254, FBGN0037973, FBGN0037974, FBGN0027552	898	11	11594	4.69488	1	1	0.991489
Annotation Cluster 14	Enrichment Score: 1.6832079102980555
Category	Term	Count	%	PValue	Genes	List Total	Pop Hits	Pop Total	Fold Enrichment	Bonferroni	Benjamini	FDR
GOTERM_BP_DIRECT	GO:0031640~killing of cells of another organism	8	0.649351	0.00015088	FBGN0034162, FBGN0003495, FBGN0004431, FBGN0036822, FBGN0053470, FBGN0004428, FBGN0004427, FBGN0004425	932	18	12975	6.18741	0.201468	0.0603104	0.060189
UP_KW_MOLECULAR_FUNCTION	KW-0081~Bacteriolytic enzyme	5	0.405844	0.00790061	FBGN0034162, FBGN0004431, FBGN0004428, FBGN0004427, FBGN0004425	422	11	5366	5.77984	0.435098	0.0812634	0.0733628
UP_SEQ_FEATURE	DOMAIN:C-type lysozyme	4	0.324675	0.00808386	FBGN0004431, FBGN0004428, FBGN0004427, FBGN0004425	939	6	11932	8.47142	0.998263	0.486897	0.485032
GOTERM_BP_DIRECT	GO:0050829~defense response to Gram-negative bacterium	16	1.2987	0.0173507	FBGN0034162, FBGN0033483, FBGN0038721, FBGN0033980, FBGN0014033, FBGN0016078, FBGN0030051, FBGN0034070, FBGN0004428, FBGN0004427, FBGN0004425, FBGN0020381, FBGN0004431, FBGN0003495, FBGN0035976, FBGN0029093	932	115	12975	1.93693	1	0.996481	0.994474
INTERPRO	IPR000974:Glyco_hydro_22_lys	4	0.324675	0.0192407	FBGN0004431, FBGN0004428, FBGN0004427, FBGN0004425	898	8	11594	6.45546	1	0.682243	0.676026
GOTERM_MF_DIRECT	GO:0003796~lysozyme activity	5	0.405844	0.0337621	FBGN0034162, FBGN0004431, FBGN0004428, FBGN0004427, FBGN0004425	951	17	12701	3.92806	1	1	0.99354
UP_KW_MOLECULAR_FUNCTION	KW-0929~Antimicrobial	7	0.568182	0.0355044	FBGN0034162, FBGN0003495, FBGN0004431, FBGN0053470, FBGN0004428, FBGN0004427, FBGN0004425	422	32	5366	2.78155	0.925934	0.232392	0.209799
SMART	SM00263:LYZ1	4	0.324675	0.0519824	FBGN0004431, FBGN0004428, FBGN0004427, FBGN0004425	396	12	5403	4.54798	0.999996	1	1
INTERPRO	IPR019799:Glyco_hydro_22_CS	4	0.324675	0.0599568	FBGN0004431, FBGN0004428, FBGN0004427, FBGN0004425	898	12	11594	4.30364	1	1	0.991489
INTERPRO	IPR001916:Glyco_hydro_22	4	0.324675	0.0599568	FBGN0004431, FBGN0004428, FBGN0004427, FBGN0004425	898	12	11594	4.30364	1	1	0.991489
GOTERM_BP_DIRECT	GO:0008152~metabolic process	6	0.487013	0.0840631	FBGN0034162, FBGN0004431, FBGN0030839, FBGN0004428, FBGN0004427, FBGN0004425	932	33	12975	2.53121	1	1	0.998657
INTERPRO	IPR023346:Lysozyme-like_dom_sf	4	0.324675	0.104522	FBGN0004431, FBGN0004428, FBGN0004427, FBGN0004425	898	15	11594	3.44291	1	1	0.991489
Annotation Cluster 15	Enrichment Score: 1.6546343358119604
Category	Term	Count	%	PValue	Genes	List Total	Pop Hits	Pop Total	Fold Enrichment	Bonferroni	Benjamini	FDR
GOTERM_BP_DIRECT	GO:0030431~sleep	12	0.974026	0.00212793	FBGN0011826, FBGN0035187, FBGN0002719, FBGN0004244, FBGN0032022, FBGN0083975, FBGN0032023, FBGN0010014, FBGN0032897, FBGN0038839, FBGN0033724, FBGN0015614	932	57	12975	2.93088	0.958253	0.396327	0.395529
GOTERM_CC_DIRECT	GO:0098552~side of membrane	12	0.974026	0.00887693	FBGN0266100, FBGN0000024, FBGN0037786, FBGN0039656, FBGN0038897, FBGN0032022, FBGN0035620, FBGN0032023, FBGN0261804, FBGN0000635, FBGN0032897, FBGN0033724	982	68	13618	2.44723	0.929223	0.292939	0.288007
UP_KW_PTM	KW-0449~Lipoprotein	23	1.86688	0.016529	FBGN0087002, FBGN0037786, FBGN0038237, FBGN0039656, FBGN0038897, FBGN0032022, FBGN0035620, FBGN0032023, FBGN0261804, FBGN0011582, FBGN0000635, FBGN0263029, FBGN0086913, FBGN0035390, FBGN0041605, FBGN0039064, FBGN0266100, FBGN0000024, FBGN0083228, FBGN0267252, FBGN0032897, FBGN0067052, FBGN0033724	211	171	2606	1.66121	0.295319	0.110778	0.110778
UP_KW_PTM	KW-0336~GPI-anchor	12	0.974026	0.0201415	FBGN0266100, FBGN0000024, FBGN0037786, FBGN0039656, FBGN0038897, FBGN0032022, FBGN0035620, FBGN0032023, FBGN0261804, FBGN0000635, FBGN0032897, FBGN0033724	211	69	2606	2.14795	0.347726	0.110778	0.110778
GOTERM_BP_DIRECT	GO:0032222~regulation of synaptic transmission, cholinergic	4	0.324675	0.134523	FBGN0032022, FBGN0032023, FBGN0032897, FBGN0033724	932	18	12975	3.09371	1	1	0.998657
INTERPRO	IPR031424:QVR	4	0.324675	0.139584	FBGN0032022, FBGN0032023, FBGN0032897, FBGN0033724	898	17	11594	3.03786	1	1	0.991489
Annotation Cluster 16	Enrichment Score: 1.60131979745797
Category	Term	Count	%	PValue	Genes	List Total	Pop Hits	Pop Total	Fold Enrichment	Bonferroni	Benjamini	FDR
KEGG_PATHWAY	dme01230:Biosynthesis of amino acids	14	1.13636	0.000914824	FBGN0015781, FBGN0032076, FBGN0037146, FBGN0031462, FBGN0039051, FBGN0030482, FBGN0023535, FBGN0024957, FBGN0001125, FBGN0023129, FBGN0039052, FBGN0000566, FBGN0029823, FBGN0267385	260	68	3589	2.84197	0.102371	0.0179915	0.0161619
KEGG_PATHWAY	dme00220:Arginine biosynthesis	6	0.487013	0.00945072	FBGN0261625, FBGN0032076, FBGN0039051, FBGN0023535, FBGN0001125, FBGN0039052	260	19	3589	4.35911	0.67388	0.0857835	0.0770597
KEGG_PATHWAY	dme01210:2-Oxocarboxylic acid metabolism	6	0.487013	0.113672	FBGN0010352, FBGN0039051, FBGN0030482, FBGN0024957, FBGN0001125, FBGN0039052	260	36	3589	2.30064	0.999999	0.362523	0.325656
GOTERM_BP_DIRECT	GO:0006520~amino acid metabolic process	3	0.243506	0.400187	FBGN0039051, FBGN0001125, FBGN0039052	932	19	12975	2.19816	1	1	0.998657
Annotation Cluster 17	Enrichment Score: 1.5329476764825916
Category	Term	Count	%	PValue	Genes	List Total	Pop Hits	Pop Total	Fold Enrichment	Bonferroni	Benjamini	FDR
INTERPRO	IPR008952:Tetraspanin_EC2_sf	9	0.730519	0.00638389	FBGN0032075, FBGN0020372, FBGN0033132, FBGN0033134, FBGN0043550, FBGN0016032, FBGN0033127, FBGN0032943, FBGN0029507	898	37	11594	3.14049	0.999974	0.338964	0.335875
INTERPRO	IPR018499:Tetraspanin/Peripherin	9	0.730519	0.00638389	FBGN0032075, FBGN0020372, FBGN0033132, FBGN0033134, FBGN0043550, FBGN0016032, FBGN0033127, FBGN0032943, FBGN0029507	898	37	11594	3.14049	0.999974	0.338964	0.335875
INTERPRO	IPR000301:Tetraspanin_animals	5	0.405844	0.109911	FBGN0032075, FBGN0033134, FBGN0033127, FBGN0032943, FBGN0029507	898	24	11594	2.68977	1	1	0.991489
PIR_SUPERFAMILY	PIRSF002419:Tetraspanin	5	0.405844	0.164816	FBGN0032075, FBGN0033134, FBGN0033127, FBGN0032943, FBGN0029507	84	24	917	2.27431	0.999995	1	1
Annotation Cluster 18	Enrichment Score: 1.5187685023045105
Category	Term	Count	%	PValue	Genes	List Total	Pop Hits	Pop Total	Fold Enrichment	Bonferroni	Benjamini	FDR
UP_SEQ_FEATURE	CARBOHYD:N-linked (GlcNAc...) asparagine	70	5.68182	4.72811e-05	FBGN0087002, FBGN0019952, FBGN0004619, FBGN0053470, FBGN0051690, FBGN0029838, FBGN0031081, FBGN0030634, FBGN0000299, FBGN0003366, FBGN0034718, FBGN0023179, FBGN0023496, FBGN0032897, FBGN0023091, FBGN0035132, FBGN0013763, FBGN0035131, FBGN0033791, FBGN0064237, FBGN0011582, FBGN0016078, FBGN0270928, FBGN0017561, FBGN0039099, FBGN0001114, FBGN0020415, FBGN0020414, FBGN0261675, FBGN0051004, FBGN00000…	939	545	11932	1.63211	0.036345	0.00925528	0.00921982
UP_KW_CELLULAR_COMPONENT	KW-1003~Cell membrane	68	5.51948	0.000273202	FBGN0039564, FBGN0085387, FBGN0038237, FBGN0004619, FBGN0086913, FBGN0031081, FBGN0028863, FBGN0027578, FBGN0003366, FBGN0034718, FBGN0004573, FBGN0032897, FBGN0039927, FBGN0035132, FBGN0035131, FBGN0039611, FBGN0011582, FBGN0039290, FBGN0035090, FBGN0263456, FBGN0261675, FBGN0026399, FBGN0051004, FBGN0000024, FBGN0259150, FBGN0050158, FBGN0267252, FBGN0031970, FBGN0259111, FBGN0259994, FBGN00357…	495	602	6727	1.53507	0.00843463	0.00282308	0.00264095
UP_KW_MOLECULAR_FUNCTION	KW-0297~G-protein coupled receptor	16	1.2987	0.00221807	FBGN0038542, FBGN0035132, FBGN0039595, FBGN0035131, FBGN0011582, FBGN0028956, FBGN0260753, FBGN0025595, FBGN0004841, FBGN0052843, FBGN0004573, FBGN0250910, FBGN0052475, FBGN0035623, FBGN0053639, FBGN0034219	422	85	5366	2.39353	0.147752	0.0703748	0.0635328
UP_SEQ_FEATURE	TOPO_DOM:Cytoplasmic	57	4.62662	0.0124572	FBGN0085387, FBGN0019952, FBGN0004619, FBGN0053198, FBGN0051690, FBGN0031081, FBGN0003366, FBGN0034718, FBGN0031049, FBGN0004573, FBGN0035132, FBGN0035131, FBGN0011582, FBGN0270928, FBGN0017561, FBGN0261675, FBGN0026399, FBGN0051004, FBGN0036822, FBGN0035976, FBGN0035934, FBGN0261649, FBGN0040336, FBGN0038975, FBGN0033483, FBGN0000635, FBGN0260753, FBGN0000036, FBGN0000038, FBGN0051116, FBGN02509…	939	527	11932	1.3744	0.999945	0.561612	0.55946
UP_KW_MOLECULAR_FUNCTION	KW-0675~Receptor	49	3.97727	0.0159692	FBGN0004619, FBGN0025595, FBGN0003366, FBGN0004573, FBGN0053639, FBGN0039927, FBGN0035132, FBGN0035131, FBGN0011582, FBGN0004865, FBGN0026399, FBGN0051164, FBGN0036789, FBGN0035538, FBGN0035934, FBGN0087012, FBGN0086778, FBGN0260753, FBGN0000036, FBGN0052082, FBGN0000038, FBGN0052843, FBGN0250910, FBGN0026385, FBGN0035623, FBGN0034219, FBGN0038542, FBGN0039595, FBGN0041233, FBGN0262869, FBGN00140…	422	451	5366	1.38152	0.68622	0.143723	0.12975
UP_SEQ_FEATURE	TOPO_DOM:Extracellular	45	3.6526	0.0166622	FBGN0261649, FBGN0085387, FBGN0019952, FBGN0033483, FBGN0038975, FBGN0000635, FBGN0004619, FBGN0051690, FBGN0260753, FBGN0000036, FBGN0000038, FBGN0031081, FBGN0031049, FBGN0003366, FBGN0034718, FBGN0004573, FBGN0026385, FBGN0250910, FBGN0028482, FBGN0028481, FBGN0035623, FBGN0034219, FBGN0035132, FBGN0060296, FBGN0035131, FBGN0041233, FBGN0011582, FBGN0046885, FBGN0046886, FBGN0046887, FBGN00217…	939	404	11932	1.4154	0.999998	0.605793	0.603472
UP_KW_MOLECULAR_FUNCTION	KW-0807~Transducer	28	2.27273	0.0300506	FBGN0263029, FBGN0260753, FBGN0025595, FBGN0052843, FBGN0004573, FBGN0026385, FBGN0250910, FBGN0010223, FBGN0035623, FBGN0053639, FBGN0034219, FBGN0038542, FBGN0035132, FBGN0039595, FBGN0035131, FBGN0041233, FBGN0011582, FBGN0266429, FBGN0046885, FBGN0046886, FBGN0046887, FBGN0028956, FBGN0026399, FBGN0004841, FBGN0050054, FBGN0052475, FBGN0267252, FBGN0036789	422	237	5366	1.50227	0.888844	0.219934	0.198552
UP_SEQ_FEATURE	TRANSMEM:Helical; Name=5	21	1.70455	0.247014	FBGN0035132, FBGN0060296, FBGN0035131, FBGN0019952, FBGN0041233, FBGN0011582, FBGN0046885, FBGN0046886, FBGN0046887, FBGN0028956, FBGN0260753, FBGN0026399, FBGN0004841, FBGN0028646, FBGN0026385, FBGN0004573, FBGN0250910, FBGN0052475, FBGN0035623, FBGN0035934, FBGN0034219	939	215	11932	1.24116	1	1	0.997442
UP_SEQ_FEATURE	TRANSMEM:Helical; Name=3	21	1.70455	0.273743	FBGN0035132, FBGN0060296, FBGN0035131, FBGN0019952, FBGN0041233, FBGN0011582, FBGN0046885, FBGN0046886, FBGN0046887, FBGN0028956, FBGN0260753, FBGN0026399, FBGN0004841, FBGN0028646, FBGN0026385, FBGN0004573, FBGN0250910, FBGN0052475, FBGN0035623, FBGN0035934, FBGN0034219	939	219	11932	1.21849	1	1	0.997442
UP_SEQ_FEATURE	TRANSMEM:Helical; Name=4	21	1.70455	0.273743	FBGN0035132, FBGN0060296, FBGN0035131, FBGN0019952, FBGN0041233, FBGN0011582, FBGN0046885, FBGN0046886, FBGN0046887, FBGN0028956, FBGN0260753, FBGN0026399, FBGN0004841, FBGN0028646, FBGN0026385, FBGN0004573, FBGN0250910, FBGN0052475, FBGN0035623, FBGN0035934, FBGN0034219	939	219	11932	1.21849	1	1	0.997442
UP_SEQ_FEATURE	TRANSMEM:Helical; Name=1	21	1.70455	0.287491	FBGN0035132, FBGN0060296, FBGN0035131, FBGN0019952, FBGN0041233, FBGN0011582, FBGN0046885, FBGN0046886, FBGN0046887, FBGN0028956, FBGN0260753, FBGN0026399, FBGN0004841, FBGN0028646, FBGN0026385, FBGN0004573, FBGN0250910, FBGN0052475, FBGN0035623, FBGN0035934, FBGN0034219	939	221	11932	1.20747	1	1	0.997442
UP_SEQ_FEATURE	TRANSMEM:Helical; Name=2	21	1.70455	0.287491	FBGN0035132, FBGN0060296, FBGN0035131, FBGN0019952, FBGN0041233, FBGN0011582, FBGN0046885, FBGN0046886, FBGN0046887, FBGN0028956, FBGN0260753, FBGN0026399, FBGN0004841, FBGN0028646, FBGN0026385, FBGN0004573, FBGN0250910, FBGN0052475, FBGN0035623, FBGN0035934, FBGN0034219	939	221	11932	1.20747	1	1	0.997442
UP_SEQ_FEATURE	TRANSMEM:Helical; Name=6	20	1.62338	0.308812	FBGN0035132, FBGN0060296, FBGN0035131, FBGN0019952, FBGN0041233, FBGN0011582, FBGN0046885, FBGN0046886, FBGN0046887, FBGN0028956, FBGN0260753, FBGN0026399, FBGN0004841, FBGN0028646, FBGN0026385, FBGN0004573, FBGN0052475, FBGN0035623, FBGN0035934, FBGN0034219	939	212	11932	1.19879	1	1	0.997442
UP_SEQ_FEATURE	TRANSMEM:Helical; Name=7	18	1.46104	0.405002	FBGN0035132, FBGN0035131, FBGN0019952, FBGN0041233, FBGN0011582, FBGN0046885, FBGN0046886, FBGN0046887, FBGN0028956, FBGN0260753, FBGN0026399, FBGN0004841, FBGN0026385, FBGN0004573, FBGN0250910, FBGN0052475, FBGN0035623, FBGN0034219	939	200	11932	1.14364	1	1	0.997442
Annotation Cluster 19	Enrichment Score: 1.4878705730816206
Category	Term	Count	%	PValue	Genes	List Total	Pop Hits	Pop Total	Fold Enrichment	Bonferroni	Benjamini	FDR
UP_SEQ_FEATURE	DOMAIN:SHSP	5	0.405844	0.0034681	FBGN0011296, FBGN0035982, FBGN0001225, FBGN0001224, FBGN0001226	939	9	11932	7.05952	0.934141	0.336076	0.334789
INTERPRO	IPR001436:Alpha-crystallin/sHSP_animal	5	0.405844	0.00755598	FBGN0011296, FBGN0035982, FBGN0001225, FBGN0001224, FBGN0001226	898	11	11594	5.8686	0.999996	0.38168	0.378202
UP_KW_BIOLOGICAL_PROCESS	KW-0346~Stress response	8	0.649351	0.00957564	FBGN0013276, FBGN0001233, FBGN0011296, FBGN0035982, FBGN0013275, FBGN0001225, FBGN0001224, FBGN0001226	221	37	3314	3.24226	0.621599	0.32238	0.32238
GOTERM_BP_DIRECT	GO:0009408~response to heat	12	0.974026	0.00961039	FBGN0013276, FBGN0060296, FBGN0001233, FBGN0004575, FBGN0011296, FBGN0035982, FBGN0013275, FBGN0034335, FBGN0001225, FBGN0035934, FBGN0001224, FBGN0001226	932	69	12975	2.42116	0.999999	0.842323	0.840627
INTERPRO	IPR002068:A-crystallin/Hsp20_dom	5	0.405844	0.010649	FBGN0011296, FBGN0035982, FBGN0001225, FBGN0001224, FBGN0001226	898	12	11594	5.37955	1	0.461268	0.457064
UP_SEQ_FEATURE	DOMAIN:sHSP	4	0.324675	0.0133255	FBGN0011296, FBGN0001225, FBGN0001224, FBGN0001226	939	7	11932	7.26122	0.999973	0.561612	0.55946
GOTERM_BP_DIRECT	GO:0061077~chaperone-mediated protein folding	6	0.487013	0.0145644	FBGN0011296, FBGN0035982, FBGN0029174, FBGN0001225, FBGN0001224, FBGN0001226	932	21	12975	3.97762	1	0.974017	0.972056
GOTERM_BP_DIRECT	GO:0042026~protein refolding	7	0.568182	0.0243555	FBGN0013276, FBGN0011296, FBGN0035982, FBGN0013275, FBGN0001225, FBGN0001224, FBGN0001226	932	32	12975	3.04537	1	1	0.998657
INTERPRO	IPR008978:HSP20-like_chaperone	5	0.405844	0.0853037	FBGN0011296, FBGN0035982, FBGN0001225, FBGN0001224, FBGN0001226	898	22	11594	2.9343	1	1	0.991489
GOTERM_BP_DIRECT	GO:0009631~cold acclimation	3	0.243506	0.107893	FBGN0001233, FBGN0001225, FBGN0001224	932	8	12975	5.22063	1	1	0.998657
GOTERM_MF_DIRECT	GO:0051082~unfolded protein binding	9	0.730519	0.187015	FBGN0001233, FBGN0036334, FBGN0030377, FBGN0031322, FBGN0011296, FBGN0035982, FBGN0001225, FBGN0001224, FBGN0001226	951	74	12701	1.62431	1	1	0.99354
GOTERM_BP_DIRECT	GO:0043066~negative regulation of apoptotic process	9	0.730519	0.450555	FBGN0032209, FBGN0266717, FBGN0011296, FBGN0035982, FBGN0001225, FBGN0001224, FBGN0020415, FBGN0038519, FBGN0001226	932	102	12975	1.22838	1	1	0.998657
GOTERM_BP_DIRECT	GO:0001666~response to hypoxia	4	0.324675	0.482974	FBGN0013276, FBGN0013275, FBGN0027657, FBGN0001224	932	36	12975	1.54685	1	1	0.998657
Annotation Cluster 20	Enrichment Score: 1.4383047858510476
Category	Term	Count	%	PValue	Genes	List Total	Pop Hits	Pop Total	Fold Enrichment	Bonferroni	Benjamini	FDR
INTERPRO	IPR029058:AB_hydrolase	25	2.02922	0.00116349	FBGN0015576, FBGN0032271, FBGN0015577, FBGN0031327, FBGN0266354, FBGN0024740, FBGN0023496, FBGN0083963, FBGN0032057, FBGN0042175, FBGN0036977, FBGN0283427, FBGN0036367, FBGN0010053, FBGN0001114, FBGN0000024, FBGN0083975, FBGN0051683, FBGN0259175, FBGN0052333, FBGN0032981, FBGN0015569, FBGN0032864, FBGN0038806, FBGN0034406	898	159	11594	2.03002	0.852839	0.119694	0.118604
UP_SEQ_FEATURE	DOMAIN:Carboxylesterase type B	9	0.730519	0.00407098	FBGN0031327, FBGN0015576, FBGN0000024, FBGN0015577, FBGN0083975, FBGN0083963, FBGN0032057, FBGN0015569, FBGN0001114	939	34	11932	3.36365	0.958996	0.336076	0.334789
INTERPRO	IPR002018:CarbesteraseB	9	0.730519	0.00446427	FBGN0031327, FBGN0015576, FBGN0000024, FBGN0015577, FBGN0083975, FBGN0083963, FBGN0032057, FBGN0015569, FBGN0001114	898	35	11594	3.31995	0.999367	0.282623	0.280047
INTERPRO	IPR019819:Carboxylesterase_B_CS	5	0.405844	0.030572	FBGN0015576, FBGN0000024, FBGN0083975, FBGN0083963, FBGN0001114	898	16	11594	4.03466	1	0.914937	0.906599
INTERPRO	IPR019826:Carboxylesterase_B_AS	4	0.324675	0.104522	FBGN0015576, FBGN0000024, FBGN0015577, FBGN0015569	898	15	11594	3.44291	1	1	0.991489
UP_KW_MOLECULAR_FUNCTION	KW-0719~Serine esterase	4	0.324675	0.224767	FBGN0015576, FBGN0000024, FBGN0015577, FBGN0015569	422	21	5366	2.42203	1	1	0.913116
GOTERM_MF_DIRECT	GO:0052689~carboxylic ester hydrolase activity	3	0.243506	0.394241	FBGN0015576, FBGN0015577, FBGN0015569	951	18	12701	2.2259	1	1	0.99354
GOTERM_MF_DIRECT	GO:0106435~carboxylesterase activity	5	0.405844	0.520384	FBGN0031327, FBGN0015576, FBGN0015577, FBGN0036977, FBGN0015569	951	50	12701	1.33554	1	1	0.99354
Annotation Cluster 21	Enrichment Score: 1.384169732133182
Category	Term	Count	%	PValue	Genes	List Total	Pop Hits	Pop Total	Fold Enrichment	Bonferroni	Benjamini	FDR
GOTERM_BP_DIRECT	GO:0009116~nucleoside metabolic process	4	0.324675	0.0156889	FBGN0051115, FBGN0030052, FBGN0034215, FBGN0035348	932	8	12975	6.96084	1	0.974017	0.972056
INTERPRO	IPR035994:Nucleoside_phosphorylase_sf	4	0.324675	0.0192407	FBGN0051115, FBGN0030052, FBGN0034215, FBGN0035348	898	8	11594	6.45546	1	0.682243	0.676026
INTERPRO	IPR000845:Nucleoside_phosphorylase_d	3	0.243506	0.0967699	FBGN0051115, FBGN0034215, FBGN0035348	898	7	11594	5.53325	1	1	0.991489
UP_SEQ_FEATURE	DOMAIN:Nucleoside phosphorylase	3	0.243506	0.0994878	FBGN0051115, FBGN0034215, FBGN0035348	939	7	11932	5.44592	1	1	0.997442
Annotation Cluster 22	Enrichment Score: 1.2990908698483157
Category	Term	Count	%	PValue	Genes	List Total	Pop Hits	Pop Total	Fold Enrichment	Bonferroni	Benjamini	FDR
GOTERM_BP_DIRECT	GO:0071711~basement membrane organization	5	0.405844	0.0147415	FBGN0000299, FBGN0016075, FBGN0035049, FBGN0260660, FBGN0025879	932	14	12975	4.97203	1	0.974017	0.972056
GOTERM_CC_DIRECT	GO:0062023~collagen-containing extracellular matrix	7	0.568182	0.0418119	FBGN0000299, FBGN0032252, FBGN0028573, FBGN0026562, FBGN0016075, FBGN0035049, FBGN0260660	982	36	13618	2.69648	0.999997	0.699355	0.687581
GOTERM_CC_DIRECT	GO:0005581~collagen trimer	3	0.243506	0.0447829	FBGN0000299, FBGN0016075, FBGN0260660	982	5	13618	8.32057	0.999999	0.699355	0.687581
GOTERM_MF_DIRECT	GO:0030020~extracellular matrix structural constituent conferring tensile strength	3	0.243506	0.0480045	FBGN0000299, FBGN0016075, FBGN0260660	951	5	12701	8.01325	1	1	0.99354
UP_KW_DOMAIN	KW-0176~Collagen	3	0.243506	0.0600725	FBGN0000299, FBGN0016075, FBGN0260660	670	5	7914	7.08716	0.759469	0.345417	0.345417
GOTERM_BP_DIRECT	GO:0030198~extracellular matrix organization	6	0.487013	0.0675691	FBGN0000299, FBGN0032252, FBGN0031000, FBGN0016075, FBGN0035049, FBGN0260660	932	31	12975	2.69452	1	1	0.998657
INTERPRO	IPR008160:Collagen	3	0.243506	0.149866	FBGN0000299, FBGN0016075, FBGN0260660	898	9	11594	4.30364	1	1	0.991489
Annotation Cluster 23	Enrichment Score: 1.2912657257567617
Category	Term	Count	%	PValue	Genes	List Total	Pop Hits	Pop Total	Fold Enrichment	Bonferroni	Benjamini	FDR
GOTERM_CC_DIRECT	GO:0008021~synaptic vesicle	13	1.05519	0.0023962	FBGN0013342, FBGN0043005, FBGN0266758, FBGN0263456, FBGN0031424, FBGN0004575, FBGN0083228, FBGN0004242, FBGN0010014, FBGN0039900, FBGN0067052, FBGN0015614, FBGN0030613	982	66	13618	2.7315	0.509595	0.0889588	0.0874612
GOTERM_BP_DIRECT	GO:0007269~neurotransmitter secretion	8	0.649351	0.0765569	FBGN0013342, FBGN0004575, FBGN0083228, FBGN0004242, FBGN0259246, FBGN0010014, FBGN0015614, FBGN0030613	932	52	12975	2.1418	1	1	0.998657
GOTERM_BP_DIRECT	GO:0016192~vesicle-mediated transport	10	0.811688	0.728947	FBGN0262937, FBGN0013342, FBGN0267002, FBGN0083228, FBGN0004242, FBGN0086913, FBGN0010014, FBGN0067052, FBGN0015614, FBGN0030613	932	146	12975	0.953539	1	1	0.998657
Annotation Cluster 24	Enrichment Score: 1.2818944077966206
Category	Term	Count	%	PValue	Genes	List Total	Pop Hits	Pop Total	Fold Enrichment	Bonferroni	Benjamini	FDR
GOTERM_BP_DIRECT	GO:0009744~response to sucrose	8	0.649351	0.000224172	FBGN0283427, FBGN0267385, FBGN0011582, FBGN0036941, FBGN0036942, FBGN0035538, FBGN0024150	932	19	12975	5.86176	0.284145	0.0668033	0.0666688
GOTERM_BP_DIRECT	GO:0006000~fructose metabolic process	4	0.324675	0.0156889	FBGN0036941, FBGN0036942, FBGN0032820	932	8	12975	6.96084	1	0.974017	0.972056
GOTERM_BP_DIRECT	GO:0046835~carbohydrate phosphorylation	5	0.405844	0.0239052	FBGN0035484, FBGN0263199, FBGN0036941, FBGN0036942	932	16	12975	4.35052	1	1	0.998657
GOTERM_BP_DIRECT	GO:0009750~response to fructose	3	0.243506	0.0444554	FBGN0036941, FBGN0036942	932	5	12975	8.353	1	1	0.998657
GOTERM_MF_DIRECT	GO:0004454~ketohexokinase activity	3	0.243506	0.0480045	FBGN0036941, FBGN0036942	951	5	12701	8.01325	1	1	0.99354
INTERPRO	IPR034093:KHK	3	0.243506	0.0510855	FBGN0036941, FBGN0036942	898	5	11594	7.74655	1	1	0.991489
GOTERM_BP_DIRECT	GO:0032868~response to insulin	3	0.243506	0.0635595	FBGN0036941, FBGN0036942	932	6	12975	6.96084	1	1	0.998657
GOTERM_BP_DIRECT	GO:0070873~regulation of glycogen metabolic process	3	0.243506	0.0848423	FBGN0036941, FBGN0036942	932	7	12975	5.96643	1	1	0.998657
GOTERM_BP_DIRECT	GO:0009749~response to glucose	3	0.243506	0.107893	FBGN0036941, FBGN0036942	932	8	12975	5.22063	1	1	0.998657
GOTERM_BP_DIRECT	GO:0010043~response to zinc ion	3	0.243506	0.157893	FBGN0036941, FBGN0036942	932	10	12975	4.1765	1	1	0.998657
INTERPRO	IPR011611:PfkB_dom	3	0.243506	0.266241	FBGN0036941, FBGN0036942	898	13	11594	2.97944	1	1	0.991489
UP_SEQ_FEATURE	DOMAIN:Carbohydrate kinase PfkB	3	0.243506	0.272443	FBGN0036941, FBGN0036942	939	13	11932	2.93242	1	1	0.997442
INTERPRO	IPR029056:Ribokinase-like	3	0.243506	0.354406	FBGN0036941, FBGN0036942	898	16	11594	2.4208	1	1	0.991489
Annotation Cluster 25	Enrichment Score: 1.253366052158744
Category	Term	Count	%	PValue	Genes	List Total	Pop Hits	Pop Total	Fold Enrichment	Bonferroni	Benjamini	FDR
GOTERM_MF_DIRECT	GO:0030246~carbohydrate binding	17	1.37987	0.00120751	FBGN0040102, FBGN0039596, FBGN0040099, FBGN0038017, FBGN0032770, FBGN0034365, FBGN0043783, FBGN0260660, FBGN0040503, FBGN0029814, FBGN0052445, FBGN0027611, FBGN0028540, FBGN0031910, FBGN0051956, FBGN0034417, FBGN0259821	951	92	12701	2.46785	0.607958	0.10398	0.103175
INTERPRO	IPR016187:CTDL_fold	10	0.811688	0.00898153	FBGN0040102, FBGN0000299, FBGN0040099, FBGN0038017, FBGN0032770, FBGN0016075, FBGN0260660, FBGN0029814, FBGN0040503, FBGN0031910	898	47	11594	2.747	1	0.410656	0.406913
INTERPRO	IPR016186:C-type_lectin-like/link_sf	8	0.649351	0.0503604	FBGN0040102, FBGN0040099, FBGN0038017, FBGN0032770, FBGN0260660, FBGN0029814, FBGN0040503, FBGN0031910	898	44	11594	2.34744	1	1	0.991489
SMART	SM00034:CLECT	7	0.568182	0.0681755	FBGN0040102, FBGN0040099, FBGN0038017, FBGN0032770, FBGN0029814, FBGN0040503, FBGN0031910	396	40	5403	2.38769	1	1	1
UP_SEQ_FEATURE	DOMAIN:C-type lectin	7	0.568182	0.0991707	FBGN0040102, FBGN0040099, FBGN0038017, FBGN0032770, FBGN0029814, FBGN0040503, FBGN0031910	939	41	11932	2.16951	1	1	0.997442
INTERPRO	IPR001304:C-type_lectin-like	7	0.568182	0.102355	FBGN0040102, FBGN0040099, FBGN0038017, FBGN0032770, FBGN0029814, FBGN0040503, FBGN0031910	898	42	11594	2.15182	1	1	0.991489
GOTERM_MF_DIRECT	GO:0038023~signaling receptor activity	8	0.649351	0.149656	FBGN0040102, FBGN0040099, FBGN0262869, FBGN0083975, FBGN0083963, FBGN0040503, FBGN0039927, FBGN0031910	951	59	12701	1.8109	1	1	0.99354
GOTERM_CC_DIRECT	GO:0009897~external side of plasma membrane	6	0.487013	0.195082	FBGN0040102, FBGN0027843, FBGN0004650, FBGN0262869, FBGN0040503, FBGN0031910	982	43	13618	1.93502	1	1	0.986486
GOTERM_BP_DIRECT	GO:0044419~biological process involved in interspecies interaction between organisms	3	0.243506	0.475273	FBGN0040102, FBGN0040503, FBGN0031910	932	22	12975	1.89841	1	1	0.998657
Annotation Cluster 26	Enrichment Score: 1.2031971849063825
Category	Term	Count	%	PValue	Genes	List Total	Pop Hits	Pop Total	Fold Enrichment	Bonferroni	Benjamini	FDR
GOTERM_MF_DIRECT	GO:0008227~G protein-coupled amine receptor activity	5	0.405844	0.0409152	FBGN0038542, FBGN0004573, FBGN0250910, FBGN0035538, FBGN0087012	951	18	12701	3.70984	1	1	0.99354
GOTERM_BP_DIRECT	GO:0043410~positive regulation of MAPK cascade	5	0.405844	0.068453	FBGN0038542, FBGN0250910, FBGN0035538, FBGN0040505, FBGN0030613	932	22	12975	3.16402	1	1	0.998657
GOTERM_BP_DIRECT	GO:0071880~adenylate cyclase-activating adrenergic receptor signaling pathway	4	0.324675	0.0877266	FBGN0038542, FBGN0250910, FBGN0035538, FBGN0087012	932	15	12975	3.71245	1	1	0.998657
Annotation Cluster 27	Enrichment Score: 1.1916044530715275
Category	Term	Count	%	PValue	Genes	List Total	Pop Hits	Pop Total	Fold Enrichment	Bonferroni	Benjamini	FDR
GOTERM_MF_DIRECT	GO:0030170~pyridoxal phosphate binding	7	0.568182	0.0381721	FBGN0029823, FBGN0037801, FBGN0036975, FBGN0004516, FBGN0036381, FBGN0001125, FBGN0000566	951	34	12701	2.74964	1	1	0.99354
INTERPRO	IPR015421:PyrdxlP-dep_Trfase_major	7	0.568182	0.0496626	FBGN0029823, FBGN0037801, FBGN0036975, FBGN0004516, FBGN0036381, FBGN0001125, FBGN0000566	898	35	11594	2.58218	1	1	0.991489
INTERPRO	IPR015424:PyrdxlP-dep_Trfase	7	0.568182	0.0496626	FBGN0029823, FBGN0037801, FBGN0036975, FBGN0004516, FBGN0036381, FBGN0001125, FBGN0000566	898	35	11594	2.58218	1	1	0.991489
INTERPRO	IPR015422:PyrdxlP-dep_Trfase_small	6	0.487013	0.0778367	FBGN0029823, FBGN0037801, FBGN0036975, FBGN0036381, FBGN0001125, FBGN0000566	898	30	11594	2.58218	1	1	0.991489
UP_KW_LIGAND	KW-0663~Pyridoxal phosphate	5	0.405844	0.15031	FBGN0283427, FBGN0029823, FBGN0004516, FBGN0036381, FBGN0001125	233	27	3006	2.38913	0.997949	1	1
Annotation Cluster 28	Enrichment Score: 1.188395561560346
Category	Term	Count	%	PValue	Genes	List Total	Pop Hits	Pop Total	Fold Enrichment	Bonferroni	Benjamini	FDR
GOTERM_BP_DIRECT	GO:0016079~synaptic vesicle exocytosis	8	0.649351	0.000846321	FBGN0013342, FBGN0053547, FBGN0004575, FBGN0004242, FBGN0034389, FBGN0266758, FBGN0039900, FBGN0041605	932	23	12975	4.84232	0.717026	0.180145	0.179783
GOTERM_MF_DIRECT	GO:0000149~SNARE binding	4	0.324675	0.566514	FBGN0013342, FBGN0004242, FBGN0039900, FBGN0041605	951	39	12701	1.36979	1	1	0.99354
GOTERM_MF_DIRECT	GO:0019905~syntaxin binding	3	0.243506	0.567633	FBGN0013342, FBGN0004242, FBGN0041605	951	25	12701	1.60265	1	1	0.99354
Annotation Cluster 29	Enrichment Score: 1.1880451250516646
Category	Term	Count	%	PValue	Genes	List Total	Pop Hits	Pop Total	Fold Enrichment	Bonferroni	Benjamini	FDR
SMART	SM01381:7TM_GPCR_Srsx	9	0.730519	0.00989421	FBGN0025595, FBGN0038542, FBGN0004841, FBGN0039595, FBGN0004573, FBGN0011582, FBGN0036789, FBGN0266429, FBGN0087012	396	42	5403	2.9237	0.901415	0.46107	0.459091
GOTERM_MF_DIRECT	GO:0030594~neurotransmitter receptor activity	5	0.405844	0.0670913	FBGN0004244, FBGN0004573, FBGN0011582, FBGN0036727, FBGN0087012	951	21	12701	3.17986	1	1	0.99354
GOTERM_BP_DIRECT	GO:0007187~G protein-coupled receptor signaling pathway, coupled to cyclic nucleotide second messenger	3	0.243506	0.157893	FBGN0004573, FBGN0011582, FBGN0087012	932	10	12975	4.1765	1	1	0.998657
GOTERM_MF_DIRECT	GO:0004993~G protein-coupled serotonin receptor activity	3	0.243506	0.168814	FBGN0004573, FBGN0011582, FBGN0087012	951	10	12701	4.00662	1	1	0.99354
Annotation Cluster 30	Enrichment Score: 1.1806526232932097
Category	Term	Count	%	PValue	Genes	List Total	Pop Hits	Pop Total	Fold Enrichment	Bonferroni	Benjamini	FDR
GOTERM_BP_DIRECT	GO:1902476~chloride transmembrane transport	6	0.487013	0.0350318	FBGN0051116, FBGN0004244, FBGN0038721, FBGN0259111, FBGN0028879, FBGN0036727	932	26	12975	3.21269	1	1	0.998657
GOTERM_MF_DIRECT	GO:0005254~chloride channel activity	6	0.487013	0.0540265	FBGN0051116, FBGN0004244, FBGN0038721, FBGN0035696, FBGN0028879, FBGN0036727	951	28	12701	2.86187	1	1	0.99354
GOTERM_BP_DIRECT	GO:0006821~chloride transport	4	0.324675	0.151695	FBGN0051116, FBGN0038721, FBGN0035696, FBGN0028879	932	19	12975	2.93088	1	1	0.998657
Annotation Cluster 31	Enrichment Score: 1.1673377025310812
Category	Term	Count	%	PValue	Genes	List Total	Pop Hits	Pop Total	Fold Enrichment	Bonferroni	Benjamini	FDR
UP_SEQ_FEATURE	DOMAIN:EF-hand 3	6	0.487013	0.0136279	FBGN0028646, FBGN0265959, FBGN0083228, FBGN0004580, FBGN0010014, FBGN0015614	939	19	11932	4.01278	0.999978	0.561612	0.55946
UP_KW_LIGAND	KW-0106~Calcium	26	2.11039	0.0200324	FBGN0020506, FBGN0040351, FBGN0020907, FBGN0034156, FBGN0262018, FBGN0038250, FBGN0028863, FBGN0028646, FBGN0083228, FBGN0026562, FBGN0261041, FBGN0035049, FBGN0051216, FBGN0045064, FBGN0015614, FBGN0265959, FBGN0035390, FBGN0001114, FBGN0003218, FBGN0262483, FBGN0011826, FBGN0004242, FBGN0004580, FBGN0034389, FBGN0085390, FBGN0010014	233	213	3006	1.57481	0.536505	0.253744	0.253744
UP_SEQ_FEATURE	DOMAIN:EF-hand 4	5	0.405844	0.0200709	FBGN0028646, FBGN0083228, FBGN0004580, FBGN0010014, FBGN0015614	939	14	11932	4.53826	1	0.683284	0.680666
UP_SEQ_FEATURE	DOMAIN:EF-hand 1	7	0.568182	0.0313065	FBGN0028646, FBGN0265959, FBGN0083228, FBGN0004580, FBGN0085390, FBGN0010014, FBGN0015614	939	31	11932	2.86935	1	0.98052	0.976763
UP_SEQ_FEATURE	DOMAIN:EF-hand 2	7	0.568182	0.0313065	FBGN0028646, FBGN0265959, FBGN0083228, FBGN0004580, FBGN0085390, FBGN0010014, FBGN0015614	939	31	11932	2.86935	1	0.98052	0.976763
GOTERM_MF_DIRECT	GO:0005509~calcium ion binding	22	1.78571	0.0842064	FBGN0040333, FBGN0259878, FBGN0265959, FBGN0040351, FBGN0020907, FBGN0262018, FBGN0266758, FBGN0034070, FBGN0028646, FBGN0051665, FBGN0030377, FBGN0083228, FBGN0004242, FBGN0026562, FBGN0004580, FBGN0034389, FBGN0085390, FBGN0010014, FBGN0039900, FBGN0051216, FBGN0053978, FBGN0015614	951	204	12701	1.44029	1	1	0.99354
INTERPRO	IPR018247:EF_Hand_1_Ca_BS	11	0.892857	0.113004	FBGN0034162, FBGN0265959, FBGN0040351, FBGN0083228, FBGN0026562, FBGN0020907, FBGN0004580, FBGN0085390, FBGN0010014, FBGN0051216, FBGN0015614	898	84	11594	1.69071	1	1	0.991489
SMART	SM00054:EFh	9	0.730519	0.136601	FBGN0028646, FBGN0265959, FBGN0040351, FBGN0083228, FBGN0004580, FBGN0085390, FBGN0010014, FBGN0051216, FBGN0015614	396	70	5403	1.75422	1	1	1
INTERPRO	IPR011992:EF-hand-dom_pair	12	0.974026	0.239032	FBGN0028646, FBGN0265959, FBGN0040351, FBGN0083228, FBGN0026562, FBGN0020907, FBGN0004580, FBGN0085390, FBGN0010014, FBGN0266417, FBGN0051216, FBGN0015614	898	111	11594	1.39577	1	1	0.991489
UP_SEQ_FEATURE	DOMAIN:EF-hand	10	0.811688	0.285888	FBGN0028646, FBGN0265959, FBGN0040351, FBGN0083228, FBGN0020907, FBGN0004580, FBGN0085390, FBGN0010014, FBGN0051216, FBGN0015614	939	91	11932	1.39639	1	1	0.997442
INTERPRO	IPR002048:EF_hand_dom	10	0.811688	0.30251	FBGN0028646, FBGN0265959, FBGN0040351, FBGN0083228, FBGN0020907, FBGN0004580, FBGN0085390, FBGN0010014, FBGN0051216, FBGN0015614	898	94	11594	1.3735	1	1	0.991489
Annotation Cluster 32	Enrichment Score: 1.161050047897627
Category	Term	Count	%	PValue	Genes	List Total	Pop Hits	Pop Total	Fold Enrichment	Bonferroni	Benjamini	FDR
UP_SEQ_FEATURE	DOMAIN:CRAL-TRIO	7	0.568182	0.0412505	FBGN0031913, FBGN0053965, FBGN0031914, FBGN0036257, FBGN0037323, FBGN0035146, FBGN0038966	939	33	11932	2.69545	1	1	0.997442
INTERPRO	IPR001251:CRAL-TRIO_dom	7	0.568182	0.043906	FBGN0031913, FBGN0053965, FBGN0031914, FBGN0036257, FBGN0037323, FBGN0035146, FBGN0038966	898	34	11594	2.65813	1	1	0.991489
INTERPRO	IPR036865:CRAL-TRIO_dom_sf	7	0.568182	0.0496626	FBGN0031913, FBGN0053965, FBGN0031914, FBGN0036257, FBGN0037323, FBGN0035146, FBGN0038966	898	35	11594	2.58218	1	1	0.991489
SMART	SM00516:SEC14	6	0.487013	0.0638007	FBGN0031913, FBGN0031914, FBGN0036257, FBGN0037323, FBGN0035146, FBGN0038966	396	30	5403	2.72879	1	1	1
INTERPRO	IPR036273:CRAL/TRIO_N_dom_sf	6	0.487013	0.0690573	FBGN0031913, FBGN0053965, FBGN0031914, FBGN0037323, FBGN0035146, FBGN0038966	898	29	11594	2.67122	1	1	0.991489
GOTERM_MF_DIRECT	GO:1902936~phosphatidylinositol bisphosphate binding	5	0.405844	0.100045	FBGN0031913, FBGN0053965, FBGN0031914, FBGN0037323, FBGN0038966	951	24	12701	2.78238	1	1	0.99354
SMART	SM01100:CRAL_TRIO_N	4	0.324675	0.106782	FBGN0031913, FBGN0053965, FBGN0031914, FBGN0035146	396	16	5403	3.41098	1	1	1
INTERPRO	IPR011074:CRAL/TRIO_N_dom	4	0.324675	0.121587	FBGN0031913, FBGN0053965, FBGN0031914, FBGN0035146	898	16	11594	3.22773	1	1	0.991489
Annotation Cluster 33	Enrichment Score: 1.1402265655635693
Category	Term	Count	%	PValue	Genes	List Total	Pop Hits	Pop Total	Fold Enrichment	Bonferroni	Benjamini	FDR
INTERPRO	IPR016162:Ald_DH_N	4	0.324675	0.0476298	FBGN0032945, FBGN0037146, FBGN0051075, FBGN0036857	898	11	11594	4.69488	1	1	0.991489
INTERPRO	IPR015590:Aldehyde_DH_dom	4	0.324675	0.0476298	FBGN0032945, FBGN0037146, FBGN0051075, FBGN0036857	898	11	11594	4.69488	1	1	0.991489
GOTERM_MF_DIRECT	GO:0004029~aldehyde dehydrogenase (NAD+) activity	3	0.243506	0.0480045	FBGN0032945, FBGN0051075, FBGN0036857	951	5	12701	8.01325	1	1	0.99354
INTERPRO	IPR016161:Ald_DH/histidinol_DH	4	0.324675	0.0736073	FBGN0032945, FBGN0037146, FBGN0051075, FBGN0036857	898	13	11594	3.97259	1	1	0.991489
INTERPRO	IPR016163:Ald_DH_C	4	0.324675	0.0736073	FBGN0032945, FBGN0037146, FBGN0051075, FBGN0036857	898	13	11594	3.97259	1	1	0.991489
INTERPRO	IPR029510:Ald_DH_CS_GLU	3	0.243506	0.0967699	FBGN0032945, FBGN0051075, FBGN0036857	898	7	11594	5.53325	1	1	0.991489
UP_SEQ_FEATURE	DOMAIN:Aldehyde dehydrogenase	3	0.243506	0.182723	FBGN0037146, FBGN0051075, FBGN0036857	939	10	11932	3.81214	1	1	0.997442
Annotation Cluster 34	Enrichment Score: 1.1335168938628433
Category	Term	Count	%	PValue	Genes	List Total	Pop Hits	Pop Total	Fold Enrichment	Bonferroni	Benjamini	FDR
GOTERM_CC_DIRECT	GO:0048786~presynaptic active zone	6	0.487013	0.0472261	FBGN0013342, FBGN0053547, FBGN0261041, FBGN0000635, FBGN0259246, FBGN0041605	982	28	13618	2.97163	0.999999	0.699355	0.687581
GOTERM_BP_DIRECT	GO:0007274~neuromuscular synaptic transmission	9	0.730519	0.0494596	FBGN0264087, FBGN0053547, FBGN0262483, FBGN0038975, FBGN0261041, FBGN0265416, FBGN0259246, FBGN0041605, FBGN0263456	932	57	12975	2.19816	1	1	0.998657
GOTERM_BP_DIRECT	GO:0048167~regulation of synaptic plasticity	5	0.405844	0.0592363	FBGN0053547, FBGN0003462, FBGN0000635, FBGN0035976, FBGN0259246	932	21	12975	3.31468	1	1	0.998657
GOTERM_CC_DIRECT	GO:0042734~presynaptic membrane	5	0.405844	0.211306	FBGN0053547, FBGN0038975, FBGN0000635, FBGN0259246, FBGN0263456	982	33	13618	2.10115	1	1	0.986486
Annotation Cluster 35	Enrichment Score: 1.1324501025096199
Category	Term	Count	%	PValue	Genes	List Total	Pop Hits	Pop Total	Fold Enrichment	Bonferroni	Benjamini	FDR
GOTERM_BP_DIRECT	GO:0006820~monoatomic anion transport	7	0.568182	0.0129134	FBGN0034392, FBGN0031424, FBGN0016684, FBGN0039886, FBGN0024315, FBGN0259111, FBGN0010497	932	28	12975	3.48042	1	0.974017	0.972056
UP_KW_BIOLOGICAL_PROCESS	KW-0739~Sodium transport	8	0.649351	0.0448178	FBGN0034392, FBGN0031424, FBGN0016684, FBGN0039886, FBGN0024315, FBGN0010497, FBGN0024319, FBGN0035969	221	50	3314	2.39928	0.990257	0.779256	0.779256
GOTERM_BP_DIRECT	GO:0006814~sodium ion transport	10	0.811688	0.178896	FBGN0034392, FBGN0032946, FBGN0031424, FBGN0016684, FBGN0039886, FBGN0024315, FBGN0010497, FBGN0024319, FBGN0003710, FBGN0050181	932	88	12975	1.58201	1	1	0.998657
UP_KW_LIGAND	KW-0915~Sodium	9	0.730519	0.285172	FBGN0034392, FBGN0031424, FBGN0016684, FBGN0039886, FBGN0024315, FBGN0010497, FBGN0024319, FBGN0035969, FBGN0050181	233	81	3006	1.43348	0.999997	1	1
Annotation Cluster 36	Enrichment Score: 1.0810701362158062
Category	Term	Count	%	PValue	Genes	List Total	Pop Hits	Pop Total	Fold Enrichment	Bonferroni	Benjamini	FDR
GOTERM_BP_DIRECT	GO:0006508~proteolysis	56	4.54545	0.00350485	FBGN0038113, FBGN0036891, FBGN0038431, FBGN0039564, FBGN0058160, FBGN0085466, FBGN0032252, FBGN0261584, FBGN0000455, FBGN0000454, FBGN0031081, FBGN0027578, FBGN0020381, FBGN0266354, FBGN0023179, FBGN0050289, FBGN0035049, FBGN0032213, FBGN0034436, FBGN0036612, FBGN0037230, FBGN0033033, FBGN0039656, FBGN0035496, FBGN0039611, FBGN0032549, FBGN0030925, FBGN0032864, FBGN0039101, FBGN0039023, FBGN00388…	932	530	12975	1.47097	0.994673	0.522223	0.521171
INTERPRO	IPR001254:Trypsin_dom	29	2.3539	0.0445407	FBGN0038113, FBGN0036891, FBGN0038431, FBGN0058160, FBGN0039101, FBGN0085466, FBGN0033320, FBGN0033321, FBGN0261584, FBGN0030051, FBGN0038250, FBGN0050187, FBGN0050289, FBGN0032213, FBGN0034139, FBGN0036612, FBGN0036436, FBGN0039598, FBGN0039597, FBGN0038144, FBGN0035670, FBGN0035496, FBGN0033033, FBGN0050091, FBGN0263235, FBGN0032549, FBGN0030027, FBGN0050414, FBGN0030925	898	259	11594	1.44562	1	1	0.991489
SMART	SM00020:Tryp_SPc	27	2.19156	0.0468872	FBGN0038113, FBGN0036891, FBGN0038431, FBGN0058160, FBGN0039101, FBGN0085466, FBGN0033320, FBGN0033321, FBGN0261584, FBGN0030051, FBGN0038250, FBGN0050187, FBGN0050289, FBGN0032213, FBGN0034139, FBGN0036612, FBGN0036436, FBGN0038144, FBGN0035670, FBGN0035496, FBGN0033033, FBGN0050091, FBGN0263235, FBGN0032549, FBGN0030027, FBGN0050414, FBGN0030925	396	253	5403	1.45607	0.999986	1	1
INTERPRO	IPR043504:Peptidase_S1_PA_chymotrypsin	29	2.3539	0.04831	FBGN0038113, FBGN0036891, FBGN0038431, FBGN0058160, FBGN0039101, FBGN0085466, FBGN0033320, FBGN0033321, FBGN0261584, FBGN0030051, FBGN0038250, FBGN0050187, FBGN0050289, FBGN0032213, FBGN0034139, FBGN0036612, FBGN0036436, FBGN0039598, FBGN0039597, FBGN0038144, FBGN0035670, FBGN0035496, FBGN0033033, FBGN0050091, FBGN0263235, FBGN0032549, FBGN0030027, FBGN0050414, FBGN0030925	898	261	11594	1.43455	1	1	0.991489
UP_SEQ_FEATURE	DOMAIN:Peptidase S1	29	2.3539	0.0485402	FBGN0038113, FBGN0036891, FBGN0038431, FBGN0058160, FBGN0039101, FBGN0085466, FBGN0033320, FBGN0033321, FBGN0261584, FBGN0030051, FBGN0038250, FBGN0050187, FBGN0050289, FBGN0032213, FBGN0034139, FBGN0036612, FBGN0036436, FBGN0039598, FBGN0039597, FBGN0038144, FBGN0035670, FBGN0035496, FBGN0033033, FBGN0050091, FBGN0263235, FBGN0032549, FBGN0030027, FBGN0050414, FBGN0030925	939	257	11932	1.43388	1	1	0.997442
INTERPRO	IPR009003:Peptidase_S1_PA	29	2.3539	0.0523076	FBGN0038113, FBGN0036891, FBGN0038431, FBGN0058160, FBGN0039101, FBGN0085466, FBGN0033320, FBGN0033321, FBGN0261584, FBGN0030051, FBGN0038250, FBGN0050187, FBGN0050289, FBGN0032213, FBGN0034139, FBGN0036612, FBGN0036436, FBGN0039598, FBGN0039597, FBGN0038144, FBGN0035670, FBGN0035496, FBGN0033033, FBGN0050091, FBGN0263235, FBGN0032549, FBGN0030027, FBGN0050414, FBGN0030925	898	263	11594	1.42364	1	1	0.991489
INTERPRO	IPR001314:Peptidase_S1A	25	2.02922	0.0816615	FBGN0038113, FBGN0036891, FBGN0038431, FBGN0058160, FBGN0039101, FBGN0085466, FBGN0033320, FBGN0033321, FBGN0261584, FBGN0030051, FBGN0038250, FBGN0050187, FBGN0050289, FBGN0032213, FBGN0034139, FBGN0036612, FBGN0036436, FBGN0038144, FBGN0035670, FBGN0033033, FBGN0050091, FBGN0263235, FBGN0032549, FBGN0050414, FBGN0030925	898	230	11594	1.40336	1	1	0.991489
INTERPRO	IPR018114:TRYPSIN_HIS	20	1.62338	0.149228	FBGN0038113, FBGN0036891, FBGN0038431, FBGN0058160, FBGN0039101, FBGN0038144, FBGN0035670, FBGN0050091, FBGN0030051, FBGN0263235, FBGN0038250, FBGN0032549, FBGN0050187, FBGN0050289, FBGN0050414, FBGN0032213, FBGN0034139, FBGN0036612, FBGN0036436, FBGN0030925	898	190	11594	1.35904	1	1	0.991489
UP_KW_MOLECULAR_FUNCTION	KW-0645~Protease	37	3.00325	0.173676	FBGN0038113, FBGN0036891, FBGN0038431, FBGN0039564, FBGN0039101, FBGN0039023, FBGN0038897, FBGN0011770, FBGN0261804, FBGN0030051, FBGN0000454, FBGN0038250, FBGN0031081, FBGN0050187, FBGN0027578, FBGN0020381, FBGN0030653, FBGN0023179, FBGN0050289, FBGN0035049, FBGN0034436, FBGN0040493, FBGN0034139, FBGN0036436, FBGN0029093, FBGN0032535, FBGN0038144, FBGN0035076, FBGN0035670, FBGN0039656, FBGN00396…	422	391	5366	1.20327	0.999999	0.893191	0.806353
UP_KW_MOLECULAR_FUNCTION	KW-0720~Serine protease	15	1.21753	0.222006	FBGN0038113, FBGN0036891, FBGN0038431, FBGN0039101, FBGN0038144, FBGN0035670, FBGN0030051, FBGN0038250, FBGN0050187, FBGN0023179, FBGN0050289, FBGN0050414, FBGN0034139, FBGN0036436, FBGN0030925	422	142	5366	1.3432	1	1	0.913116
INTERPRO	IPR033116:TRYPSIN_SER	13	1.05519	0.495864	FBGN0038113, FBGN0036891, FBGN0038431, FBGN0039101, FBGN0038144, FBGN0035670, FBGN0030051, FBGN0050187, FBGN0050289, FBGN0050414, FBGN0034139, FBGN0036436, FBGN0030925	898	150	11594	1.11895	1	1	0.991489
GOTERM_MF_DIRECT	GO:0004252~serine-type endopeptidase activity	19	1.54221	0.508909	FBGN0039598, FBGN0038113, FBGN0036891, FBGN0039597, FBGN0038431, FBGN0039101, FBGN0038144, FBGN0035670, FBGN0035496, FBGN0050091, FBGN0030051, FBGN0263235, FBGN0050187, FBGN0023179, FBGN0050289, FBGN0050414, FBGN0034139, FBGN0036436, FBGN0030925	951	237	12701	1.07069	1	1	0.99354
Annotation Cluster 37	Enrichment Score: 1.0725629270865404
Category	Term	Count	%	PValue	Genes	List Total	Pop Hits	Pop Total	Fold Enrichment	Bonferroni	Benjamini	FDR
GOTERM_MF_DIRECT	GO:0004034~aldose 1-epimerase activity	3	0.243506	0.0684936	FBGN0052445, FBGN0028540, FBGN0043783	951	6	12701	6.67771	1	1	0.99354
INTERPRO	IPR008183:Aldose_1/G6P_1-epimerase	3	0.243506	0.0727644	FBGN0052445, FBGN0028540, FBGN0043783	898	6	11594	6.45546	1	1	0.991489
INTERPRO	IPR014718:GH-type_carb-bd	3	0.243506	0.0727644	FBGN0052445, FBGN0028540, FBGN0043783	898	6	11594	6.45546	1	1	0.991489
KEGG_PATHWAY	dme00010:Glycolysis / Gluconeogenesis	8	0.649351	0.0979593	FBGN0052445, FBGN0267385, FBGN0028540, FBGN0043783, FBGN0031462, FBGN0051075, FBGN0032820, FBGN0036857	260	55	3589	2.00783	0.999995	0.339738	0.305189
GOTERM_MF_DIRECT	GO:0016853~isomerase activity	7	0.568182	0.0988284	FBGN0052445, FBGN0267002, FBGN0036224, FBGN0028540, FBGN0040299, FBGN0043783, FBGN0025814	951	43	12701	2.17414	1	1	0.99354
INTERPRO	IPR011013:Gal_mutarotase_sf_dom	4	0.324675	0.104522	FBGN0052445, FBGN0027611, FBGN0028540, FBGN0043783	898	15	11594	3.44291	1	1	0.991489
Annotation Cluster 38	Enrichment Score: 1.045133925441546
Category	Term	Count	%	PValue	Genes	List Total	Pop Hits	Pop Total	Fold Enrichment	Bonferroni	Benjamini	FDR
PIR_SUPERFAMILY	PIRSF006060:AA_transporter	4	0.324675	0.0286835	FBGN0028425, FBGN0039844, FBGN0036764, FBGN0030574	84	8	917	5.45833	0.861793	1	1
INTERPRO	IPR002293:AA/rel_permease1	4	0.324675	0.0367006	FBGN0028425, FBGN0039844, FBGN0036764, FBGN0030574	898	10	11594	5.16437	1	0.982369	0.973417
GOTERM_MF_DIRECT	GO:0015179~L-amino acid transmembrane transporter activity	6	0.487013	0.0693779	FBGN0087002, FBGN0028425, FBGN0039844, FBGN0030574, FBGN0263776, FBGN0035969	951	30	12701	2.67108	1	1	0.99354
GOTERM_BP_DIRECT	GO:0003333~amino acid transmembrane transport	6	0.487013	0.133464	FBGN0028425, FBGN0039844, FBGN0036764, FBGN0030574, FBGN0263776, FBGN0035969	932	38	12975	2.19816	1	1	0.998657
GOTERM_MF_DIRECT	GO:0015171~amino acid transmembrane transporter activity	3	0.243506	0.610154	FBGN0039844, FBGN0036764, FBGN0030574	951	27	12701	1.48394	1	1	0.99354
Annotation Cluster 39	Enrichment Score: 1.0234405152519566
Category	Term	Count	%	PValue	Genes	List Total	Pop Hits	Pop Total	Fold Enrichment	Bonferroni	Benjamini	FDR
UP_KW_BIOLOGICAL_PROCESS	KW-0391~Immunity	12	0.974026	0.0391422	FBGN0020381, FBGN0043578, FBGN0033483, FBGN0033453, FBGN0033388, FBGN0053470, FBGN0035976, FBGN0030925, FBGN0039099, FBGN0031973, FBGN0035977, FBGN0067905	221	92	3314	1.95593	0.982276	0.779256	0.779256
UP_KW_BIOLOGICAL_PROCESS	KW-0399~Innate immunity	9	0.730519	0.142994	FBGN0020381, FBGN0043578, FBGN0033483, FBGN0033453, FBGN0033388, FBGN0053470, FBGN0035976, FBGN0035977, FBGN0067905	221	78	3314	1.73025	1	1	1
GOTERM_BP_DIRECT	GO:0045087~innate immune response	13	1.05519	0.151955	FBGN0043578, FBGN0033483, FBGN0011274, FBGN0014000, FBGN0033453, FBGN0030051, FBGN0067905, FBGN0020381, FBGN0000320, FBGN0003495, FBGN0033388, FBGN0035976, FBGN0035977	932	120	12975	1.50818	1	1	0.998657
Annotation Cluster 40	Enrichment Score: 1.0132726251292115
Category	Term	Count	%	PValue	Genes	List Total	Pop Hits	Pop Total	Fold Enrichment	Bonferroni	Benjamini	FDR
INTERPRO	IPR008753:Peptidase_M13_N	6	0.487013	0.0397629	FBGN0039564, FBGN0027578, FBGN0037230, FBGN0039023, FBGN0039611, FBGN0031081	898	25	11594	3.09862	1	1	0.991489
INTERPRO	IPR042089:Peptidase_M13_dom_2	6	0.487013	0.0532395	FBGN0039564, FBGN0027578, FBGN0037230, FBGN0039023, FBGN0039611, FBGN0031081	898	27	11594	2.86909	1	1	0.991489
INTERPRO	IPR000718:Peptidase_M13	6	0.487013	0.0608564	FBGN0039564, FBGN0027578, FBGN0037230, FBGN0039023, FBGN0039611, FBGN0031081	898	28	11594	2.76662	1	1	0.991489
UP_SEQ_FEATURE	DOMAIN:Peptidase M13 N-terminal	5	0.405844	0.0776894	FBGN0039564, FBGN0027578, FBGN0037230, FBGN0039023, FBGN0039611	939	21	11932	3.02551	1	1	0.997442
INTERPRO	IPR018497:Peptidase_M13_C	5	0.405844	0.0972416	FBGN0039564, FBGN0027578, FBGN0039023, FBGN0039611, FBGN0031081	898	23	11594	2.80672	1	1	0.991489
UP_KW_MOLECULAR_FUNCTION	KW-0482~Metalloprotease	12	0.974026	0.116411	FBGN0039564, FBGN0027578, FBGN0266100, FBGN0035076, FBGN0039023, FBGN0038897, FBGN0039611, FBGN0261804, FBGN0035049, FBGN0034436, FBGN0032535, FBGN0031081	422	94	5366	1.62327	0.999865	0.64474	0.582057
UP_SEQ_FEATURE	DOMAIN:Peptidase M13 C-terminal	4	0.324675	0.183954	FBGN0039564, FBGN0027578, FBGN0039023, FBGN0039611	939	19	11932	2.67519	1	1	0.997442
INTERPRO	IPR024079:MetalloPept_cat_dom_sf	6	0.487013	0.375734	FBGN0039564, FBGN0027578, FBGN0039023, FBGN0039611, FBGN0035049, FBGN0031081	898	52	11594	1.48972	1	1	0.991489
Annotation Cluster 41	Enrichment Score: 1.0066117655912772
Category	Term	Count	%	PValue	Genes	List Total	Pop Hits	Pop Total	Fold Enrichment	Bonferroni	Benjamini	FDR
INTERPRO	IPR022700:CLIP	6	0.487013	0.0338959	FBGN0036891, FBGN0039101, FBGN0030051, FBGN0030925, FBGN0051337, FBGN0038250	898	24	11594	3.22773	1	0.965746	0.956945
SMART	SM00680:CLIP	5	0.405844	0.0721098	FBGN0036891, FBGN0030051, FBGN0030925, FBGN0051337, FBGN0038250	396	22	5403	3.1009	1	1	1
UP_SEQ_FEATURE	DOMAIN:Clip	3	0.243506	0.390862	FBGN0030925, FBGN0051337, FBGN0038250	939	17	11932	2.24244	1	1	0.997442
Annotation Cluster 42	Enrichment Score: 0.9918960826619975
Category	Term	Count	%	PValue	Genes	List Total	Pop Hits	Pop Total	Fold Enrichment	Bonferroni	Benjamini	FDR
GOTERM_BP_DIRECT	GO:0016079~synaptic vesicle exocytosis	8	0.649351	0.000846321	FBGN0013342, FBGN0053547, FBGN0004575, FBGN0004242, FBGN0034389, FBGN0266758, FBGN0039900, FBGN0041605	932	23	12975	4.84232	0.717026	0.180145	0.179783
GOTERM_BP_DIRECT	GO:0048791~calcium ion-regulated exocytosis of neurotransmitter	3	0.243506	0.0635595	FBGN0053547, FBGN0004242, FBGN0039900	932	6	12975	6.96084	1	1	0.998657
UP_SEQ_FEATURE	DOMAIN:C2	6	0.487013	0.247015	FBGN0053547, FBGN0004242, FBGN0036288, FBGN0034389, FBGN0266758, FBGN0039900	939	43	11932	1.77309	1	1	0.997442
INTERPRO	IPR000008:C2_dom	6	0.487013	0.251683	FBGN0053547, FBGN0004242, FBGN0036288, FBGN0034389, FBGN0266758, FBGN0039900	898	44	11594	1.76058	1	1	0.991489
GOTERM_MF_DIRECT	GO:0005544~calcium-dependent phospholipid binding	3	0.243506	0.253462	FBGN0004242, FBGN0266758, FBGN0039900	951	13	12701	3.08202	1	1	0.99354
SMART	SM00239:C2	5	0.405844	0.317886	FBGN0053547, FBGN0004242, FBGN0034389, FBGN0266758, FBGN0039900	396	39	5403	1.74922	1	1	1
INTERPRO	IPR035892:C2_domain_sf	6	0.487013	0.422912	FBGN0053547, FBGN0004242, FBGN0036288, FBGN0034389, FBGN0266758, FBGN0039900	898	55	11594	1.40846	1	1	0.991489
Annotation Cluster 43	Enrichment Score: 0.9804357756465312
Category	Term	Count	%	PValue	Genes	List Total	Pop Hits	Pop Total	Fold Enrichment	Bonferroni	Benjamini	FDR
GOTERM_MF_DIRECT	GO:0070006~metalloaminopeptidase activity	6	0.487013	0.0614302	FBGN0039656, FBGN0038897, FBGN0040493, FBGN0000455, FBGN0000454, FBGN0039064	951	29	12701	2.76319	1	1	0.99354
GOTERM_MF_DIRECT	GO:0030145~manganese ion binding	5	0.405844	0.112418	FBGN0265959, FBGN0023535, FBGN0040493, FBGN0000455, FBGN0000454	951	25	12701	2.67108	1	1	0.99354
GOTERM_MF_DIRECT	GO:0008233~peptidase activity	4	0.324675	0.165758	FBGN0023179, FBGN0040493, FBGN0000455, FBGN0000454	951	19	12701	2.81167	1	1	0.99354
Annotation Cluster 44	Enrichment Score: 0.9591968259558977
Category	Term	Count	%	PValue	Genes	List Total	Pop Hits	Pop Total	Fold Enrichment	Bonferroni	Benjamini	FDR
KEGG_PATHWAY	dme00040:Pentose and glucuronate interconversions	10	0.811688	0.00839695	FBGN0086254, FBGN0015663, FBGN0035484, FBGN0027552, FBGN0027073, FBGN0040091, FBGN0022359, FBGN0261445, FBGN0032713, FBGN0034417	260	50	3589	2.76077	0.630285	0.08257	0.0741731
KEGG_PATHWAY	dme00053:Ascorbate and aldarate metabolism	8	0.649351	0.0109711	FBGN0015663, FBGN0027073, FBGN0051075, FBGN0040091, FBGN0036857, FBGN0261445, FBGN0032713, FBGN0034417	260	35	3589	3.15516	0.727942	0.0924703	0.0830666
KEGG_PATHWAY	dme01240:Biosynthesis of cofactors	17	1.37987	0.0379645	FBGN0015663, FBGN0037786, FBGN0038467, FBGN0035620, FBGN0030482, FBGN0030041, FBGN0051075, FBGN0003965, FBGN0261445, FBGN0021944, FBGN0029823, FBGN0027073, FBGN0003162, FBGN0010222, FBGN0040091, FBGN0032713, FBGN0034417	260	138	3589	1.70047	0.989612	0.201338	0.180863
KEGG_PATHWAY	dme00860:Porphyrin metabolism	6	0.487013	0.249022	FBGN0015663, FBGN0027073, FBGN0040091, FBGN0021944, FBGN0032713, FBGN0034417	260	47	3589	1.76219	1	0.667832	0.599917
INTERPRO	IPR002213:UDP_glucos_trans	5	0.405844	0.284734	FBGN0015663, FBGN0027073, FBGN0040091, FBGN0032713, FBGN0039085	898	35	11594	1.84442	1	1	0.991489
GOTERM_MF_DIRECT	GO:0008194~UDP-glycosyltransferase activity	5	0.405844	0.315892	FBGN0015663, FBGN0027073, FBGN0040091, FBGN0032713, FBGN0039085	951	38	12701	1.75729	1	1	0.99354
KEGG_PATHWAY	dme00830:Retinol metabolism	4	0.324675	0.429529	FBGN0015663, FBGN0027073, FBGN0040091, FBGN0032713	260	33	3589	1.67319	1	0.921535	0.82782
GOTERM_MF_DIRECT	GO:0015020~glucuronosyltransferase activity	3	0.243506	0.630187	FBGN0027073, FBGN0040091, FBGN0032713	951	28	12701	1.43094	1	1	0.99354
Annotation Cluster 45	Enrichment Score: 0.9032989840321871
Category	Term	Count	%	PValue	Genes	List Total	Pop Hits	Pop Total	Fold Enrichment	Bonferroni	Benjamini	FDR
UP_KW_MOLECULAR_FUNCTION	KW-0575~Peroxidase	7	0.568182	0.052238	FBGN0038511, FBGN0030484, FBGN0032685, FBGN0027657, FBGN0038519, FBGN0025814, FBGN0010226	422	35	5366	2.54313	0.978994	0.313428	0.282956
GOTERM_MF_DIRECT	GO:0004601~peroxidase activity	4	0.324675	0.1473	FBGN0038511, FBGN0032685, FBGN0027657, FBGN0025814	951	18	12701	2.96787	1	1	0.99354
GOTERM_MF_DIRECT	GO:0140825~lactoperoxidase activity	3	0.243506	0.253462	FBGN0038511, FBGN0032685, FBGN0027657	951	13	12701	3.08202	1	1	0.99354
Annotation Cluster 46	Enrichment Score: 0.8990196300039482
Category	Term	Count	%	PValue	Genes	List Total	Pop Hits	Pop Total	Fold Enrichment	Bonferroni	Benjamini	FDR
GOTERM_BP_DIRECT	GO:0006090~pyruvate metabolic process	4	0.324675	0.0739778	FBGN0002719, FBGN0267385, FBGN0031462, FBGN0051075	932	14	12975	3.97762	1	1	0.998657
KEGG_PATHWAY	dme00010:Glycolysis / Gluconeogenesis	8	0.649351	0.0979593	FBGN0052445, FBGN0267385, FBGN0028540, FBGN0043783, FBGN0031462, FBGN0051075, FBGN0032820, FBGN0036857	260	55	3589	2.00783	0.999995	0.339738	0.305189
KEGG_PATHWAY	dme00620:Pyruvate metabolism	6	0.487013	0.277201	FBGN0002719, FBGN0267385, FBGN0031462, FBGN0051075, FBGN0036857, FBGN0031700	260	49	3589	1.69027	1	0.71108	0.638767
Annotation Cluster 47	Enrichment Score: 0.8934162434318375
Category	Term	Count	%	PValue	Genes	List Total	Pop Hits	Pop Total	Fold Enrichment	Bonferroni	Benjamini	FDR
GOTERM_CC_DIRECT	GO:0045211~postsynaptic membrane	9	0.730519	0.0282758	FBGN0028875, FBGN0038975, FBGN0004244, FBGN0083975, FBGN0086778, FBGN0083963, FBGN0000635, FBGN0000036, FBGN0000038	982	51	13618	2.44723	0.9998	0.599852	0.589753
GOTERM_BP_DIRECT	GO:0097105~presynaptic membrane assembly	3	0.243506	0.107893	FBGN0038975, FBGN0083975, FBGN0083963	932	8	12975	5.22063	1	1	0.998657
GOTERM_MF_DIRECT	GO:0042043~neurexin family protein binding	3	0.243506	0.196611	FBGN0038975, FBGN0083975, FBGN0083963	951	11	12701	3.64239	1	1	0.99354
GOTERM_BP_DIRECT	GO:0048488~synaptic vesicle endocytosis	4	0.324675	0.444955	FBGN0038975, FBGN0004242, FBGN0083975, FBGN0083963	932	34	12975	1.63784	1	1	0.998657
Annotation Cluster 48	Enrichment Score: 0.8787063946796401
Category	Term	Count	%	PValue	Genes	List Total	Pop Hits	Pop Total	Fold Enrichment	Bonferroni	Benjamini	FDR
SMART	SM00181:EGF	11	0.892857	0.0204461	FBGN0051665, FBGN0038975, FBGN0027929, FBGN0029167, FBGN0028543, FBGN0028542, FBGN0262018, FBGN0034070, FBGN0053978, FBGN0259896, FBGN0028936	396	66	5403	2.27399	0.991879	0.718549	0.715465
INTERPRO	IPR000742:EGF-like_dom	12	0.974026	0.0262216	FBGN0051665, FBGN0038975, FBGN0027929, FBGN0029167, FBGN0028543, FBGN0028542, FBGN0262018, FBGN0039290, FBGN0034070, FBGN0053978, FBGN0259896, FBGN0028936	898	74	11594	2.09366	1	0.84629	0.838578
UP_SEQ_FEATURE	DOMAIN:EGF-like	10	0.811688	0.0520646	FBGN0051665, FBGN0038975, FBGN0027929, FBGN0029167, FBGN0028543, FBGN0028542, FBGN0039290, FBGN0034070, FBGN0053978, FBGN0028936	939	62	11932	2.04954	1	1	0.997442
INTERPRO	IPR009030:Growth_fac_rcpt_cys_sf	5	0.405844	0.284734	FBGN0051665, FBGN0027929, FBGN0028543, FBGN0259896, FBGN0028936	898	35	11594	1.84442	1	1	0.991489
UP_KW_DOMAIN	KW-0245~EGF-like domain	7	0.568182	0.335019	FBGN0051665, FBGN0038975, FBGN0029167, FBGN0262018, FBGN0039290, FBGN0034070, FBGN0053978	670	56	7914	1.47649	0.999916	1	1
SMART	SM00179:EGF_CA	4	0.324675	0.496001	FBGN0051665, FBGN0262018, FBGN0034070, FBGN0053978	396	36	5403	1.51599	1	1	1
INTERPRO	IPR001881:EGF-like_Ca-bd_dom	4	0.324675	0.534875	FBGN0051665, FBGN0262018, FBGN0034070, FBGN0053978	898	36	11594	1.43455	1	1	0.991489
Annotation Cluster 49	Enrichment Score: 0.8777691439971387
Category	Term	Count	%	PValue	Genes	List Total	Pop Hits	Pop Total	Fold Enrichment	Bonferroni	Benjamini	FDR
UP_KW_BIOLOGICAL_PROCESS	KW-0090~Biological rhythms	5	0.405844	0.0617995	FBGN0025680, FBGN0014396, FBGN0000092, FBGN0260753, FBGN0015801	221	23	3314	3.25989	0.998408	0.891679	0.891679
GOTERM_BP_DIRECT	GO:0048512~circadian behavior	3	0.243506	0.13235	FBGN0025680, FBGN0014396, FBGN0260753	932	9	12975	4.64056	1	1	0.998657
GOTERM_BP_DIRECT	GO:0045475~locomotor rhythm	7	0.568182	0.284435	FBGN0001297, FBGN0025680, FBGN0038693, FBGN0014396, FBGN0017561, FBGN0260753, FBGN0264006	932	62	12975	1.5718	1	1	0.998657
Annotation Cluster 50	Enrichment Score: 0.836279356985663
Category	Term	Count	%	PValue	Genes	List Total	Pop Hits	Pop Total	Fold Enrichment	Bonferroni	Benjamini	FDR
INTERPRO	IPR002172:LDrepeatLR_classA_rpt	7	0.568182	0.0496626	FBGN0001253, FBGN0030027, FBGN0029167, FBGN0051221, FBGN0265416, FBGN0052206, FBGN0040505	898	35	11594	2.58218	1	1	0.991489
SMART	SM00192:LDLa	6	0.487013	0.0985128	FBGN0001253, FBGN0030027, FBGN0029167, FBGN0051221, FBGN0265416, FBGN0052206	396	34	5403	2.40775	1	1	1
INTERPRO	IPR036055:LDL_receptor-like_sf	5	0.405844	0.249573	FBGN0001253, FBGN0030027, FBGN0051221, FBGN0265416, FBGN0052206	898	33	11594	1.9562	1	1	0.991489
INTERPRO	IPR023415:LDLR_class-A_CS	4	0.324675	0.369967	FBGN0001253, FBGN0030027, FBGN0051221, FBGN0052206	898	28	11594	1.84442	1	1	0.991489
Annotation Cluster 51	Enrichment Score: 0.8204628890888278
Category	Term	Count	%	PValue	Genes	List Total	Pop Hits	Pop Total	Fold Enrichment	Bonferroni	Benjamini	FDR
KEGG_PATHWAY	dme00071:Fatty acid degradation	7	0.568182	0.0282528	FBGN0031824, FBGN0025352, FBGN0027348, FBGN0040064, FBGN0051075, FBGN0032775, FBGN0036857	260	33	3589	2.92809	0.966015	0.185213	0.166378
KEGG_PATHWAY	dme01212:Fatty acid metabolism	7	0.568182	0.179976	FBGN0283427, FBGN0035471, FBGN0025352, FBGN0027348, FBGN0039754, FBGN0040064, FBGN0032775	260	53	3589	1.82315	1	0.544543	0.489165
GOTERM_BP_DIRECT	GO:0006635~fatty acid beta-oxidation	3	0.243506	0.679728	FBGN0025352, FBGN0040064, FBGN0032775	932	32	12975	1.30516	1	1	0.998657
Annotation Cluster 52	Enrichment Score: 0.8135555062437693
Category	Term	Count	%	PValue	Genes	List Total	Pop Hits	Pop Total	Fold Enrichment	Bonferroni	Benjamini	FDR
GOTERM_BP_DIRECT	GO:0006811~monoatomic ion transport	10	0.811688	0.0173883	FBGN0060296, FBGN0264386, FBGN0019952, FBGN0004244, FBGN0086778, FBGN0259145, FBGN0037239, FBGN0035934, FBGN0263257, FBGN0039927	932	56	12975	2.48601	1	0.996481	0.994474
GOTERM_MF_DIRECT	GO:0005216~monoatomic ion channel activity	5	0.405844	0.125429	FBGN0060296, FBGN0259145, FBGN0040805, FBGN0035934, FBGN0263257	951	26	12701	2.56835	1	1	0.99354
INTERPRO	IPR005821:Ion_trans_dom	5	0.405844	0.267048	FBGN0060296, FBGN0264386, FBGN0259145, FBGN0035934, FBGN0263257	898	34	11594	1.89866	1	1	0.991489
GOTERM_MF_DIRECT	GO:0005261~monoatomic cation channel activity	4	0.324675	0.328666	FBGN0060296, FBGN0264386, FBGN0035934, FBGN0263257	951	27	12701	1.97858	1	1	0.99354
UP_SEQ_FEATURE	DOMAIN:Ion transport	3	0.243506	0.446912	FBGN0060296, FBGN0264386, FBGN0035934	939	19	11932	2.00639	1	1	0.997442
Annotation Cluster 53	Enrichment Score: 0.8060495496317353
Category	Term	Count	%	PValue	Genes	List Total	Pop Hits	Pop Total	Fold Enrichment	Bonferroni	Benjamini	FDR
SMART	SM00642:Aamy	4	0.324675	0.0772261	FBGN0053138, FBGN0020506, FBGN0050359, FBGN0050360	396	14	5403	3.89827	1	1	1
INTERPRO	IPR006047:Glyco_hydro_13_cat_dom	4	0.324675	0.104522	FBGN0053138, FBGN0020506, FBGN0050359, FBGN0050360	898	15	11594	3.44291	1	1	0.991489
UP_SEQ_FEATURE	DOMAIN:Glycosyl hydrolase family 13 catalytic	3	0.243506	0.212308	FBGN0053138, FBGN0050359, FBGN0050360	939	11	11932	3.46558	1	1	0.997442
INTERPRO	IPR013780:Glyco_hydro_b	4	0.324675	0.348228	FBGN0053138, FBGN0027611, FBGN0020506, FBGN0050359	898	27	11594	1.91273	1	1	0.991489
Annotation Cluster 54	Enrichment Score: 0.80275847907085
Category	Term	Count	%	PValue	Genes	List Total	Pop Hits	Pop Total	Fold Enrichment	Bonferroni	Benjamini	FDR
INTERPRO	IPR020552:Inositol_monoPase_Li-sen	3	0.243506	0.0727644	FBGN0036551	898	6	11594	6.45546	1	1	0.991489
INTERPRO	IPR033942:IMPase	3	0.243506	0.0727644	FBGN0036551	898	6	11594	6.45546	1	1	0.991489
GOTERM_BP_DIRECT	GO:0006020~inositol metabolic process	3	0.243506	0.0848423	FBGN0036551	932	7	12975	5.96643	1	1	0.998657
GOTERM_MF_DIRECT	GO:0008934~inositol monophosphate 1-phosphatase activity	3	0.243506	0.0912445	FBGN0036551	951	7	12701	5.72375	1	1	0.99354
GOTERM_MF_DIRECT	GO:0052832~inositol monophosphate 3-phosphatase activity	3	0.243506	0.0912445	FBGN0036551	951	7	12701	5.72375	1	1	0.99354
GOTERM_MF_DIRECT	GO:0052833~inositol monophosphate 4-phosphatase activity	3	0.243506	0.0912445	FBGN0036551	951	7	12701	5.72375	1	1	0.99354
INTERPRO	IPR020583:Inositol_monoP_metal-BS	3	0.243506	0.0967699	FBGN0036551	898	7	11594	5.53325	1	1	0.991489
GOTERM_BP_DIRECT	GO:0006021~inositol biosynthetic process	3	0.243506	0.107893	FBGN0036551	932	8	12975	5.22063	1	1	0.998657
INTERPRO	IPR020550:Inositol_monophosphatase_CS	3	0.243506	0.178158	FBGN0036551	898	10	11594	3.87327	1	1	0.991489
INTERPRO	IPR000760:Inositol_monophosphatase-like	3	0.243506	0.178158	FBGN0036551	898	10	11594	3.87327	1	1	0.991489
GOTERM_BP_DIRECT	GO:0046854~phosphatidylinositol phosphate biosynthetic process	3	0.243506	0.586775	FBGN0036551	932	27	12975	1.54685	1	1	0.998657
KEGG_PATHWAY	dme04070:Phosphatidylinositol signaling system	5	0.405844	0.652131	FBGN0036551, FBGN0051140, FBGN0085390	260	61	3589	1.13146	1	1	0.905983
KEGG_PATHWAY	dme00562:Inositol phosphate metabolism	3	0.243506	0.847068	FBGN0036551	260	45	3589	0.920256	1	1	0.905983
Annotation Cluster 55	Enrichment Score: 0.7883008798493337
Category	Term	Count	%	PValue	Genes	List Total	Pop Hits	Pop Total	Fold Enrichment	Bonferroni	Benjamini	FDR
UP_KW_CELLULAR_COMPONENT	KW-0084~Basement membrane	3	0.243506	0.137493	FBGN0000299, FBGN0016075, FBGN0001114	495	9	6727	4.52997	0.989799	0.608897	0.569613
GOTERM_CC_DIRECT	GO:0005604~basement membrane	4	0.324675	0.152994	FBGN0000299, FBGN0016075, FBGN0039527, FBGN0001114	982	19	13618	2.9195	1	1	0.986486
UP_KW_CELLULAR_COMPONENT	KW-0272~Extracellular matrix	5	0.405844	0.205184	FBGN0031902, FBGN0000299, FBGN0026721, FBGN0016075, FBGN0001114	495	32	6727	2.12342	0.99919	0.706746	0.661149
Annotation Cluster 56	Enrichment Score: 0.7837094516798685
Category	Term	Count	%	PValue	Genes	List Total	Pop Hits	Pop Total	Fold Enrichment	Bonferroni	Benjamini	FDR
GOTERM_BP_DIRECT	GO:0006189~'de novo' IMP biosynthetic process	3	0.243506	0.107893	FBGN0000053, FBGN0038467, FBGN0000052	932	8	12975	5.22063	1	1	0.998657
UP_KW_BIOLOGICAL_PROCESS	KW-0658~Purine biosynthesis	3	0.243506	0.116018	FBGN0000053, FBGN0038467, FBGN0000052	221	9	3314	4.99849	0.999996	0.949349	0.949349
KEGG_PATHWAY	dme00230:Purine metabolism	9	0.730519	0.355919	FBGN0266377, FBGN0013972, FBGN0038237, FBGN0000053, FBGN0038467, FBGN0000052, FBGN0003308, FBGN0035348, FBGN0024150	260	93	3589	1.33586	1	0.807663	0.725528
Annotation Cluster 57	Enrichment Score: 0.7703915804061542
Category	Term	Count	%	PValue	Genes	List Total	Pop Hits	Pop Total	Fold Enrichment	Bonferroni	Benjamini	FDR
GOTERM_BP_DIRECT	GO:0007602~phototransduction	9	0.730519	0.0222222	FBGN0085387, FBGN0025680, FBGN0265959, FBGN0002939, FBGN0267252, FBGN0037315, FBGN0038966, FBGN0035934, FBGN0003218	932	49	12975	2.55704	1	1	0.998657
UP_KW_BIOLOGICAL_PROCESS	KW-0844~Vision	7	0.568182	0.194539	FBGN0013972, FBGN0003366, FBGN0265959, FBGN0267252, FBGN0029174, FBGN0038966, FBGN0003218	221	59	3314	1.77912	1	1	1
UP_KW_BIOLOGICAL_PROCESS	KW-0716~Sensory transduction	12	0.974026	0.428685	FBGN0026399, FBGN0060296, FBGN0025680, FBGN0013972, FBGN0003366, FBGN0265959, FBGN0026385, FBGN0267252, FBGN0029174, FBGN0038966, FBGN0035934, FBGN0003218	221	152	3314	1.18385	1	1	1
GOTERM_BP_DIRECT	GO:0007601~visual perception	6	0.487013	0.4472	FBGN0013972, FBGN0003366, FBGN0265959, FBGN0267252, FBGN0038966, FBGN0003218	932	61	12975	1.36934	1	1	0.998657
Annotation Cluster 58	Enrichment Score: 0.764227962603917
Category	Term	Count	%	PValue	Genes	List Total	Pop Hits	Pop Total	Fold Enrichment	Bonferroni	Benjamini	FDR
GOTERM_MF_DIRECT	GO:0047961~glycine N-acyltransferase activity	3	0.243506	0.0302905	FBGN0032670, FBGN0054010, FBGN0031974	951	4	12701	10.0166	1	1	0.99354
INTERPRO	IPR013653:FR47	3	0.243506	0.0967699	FBGN0032670, FBGN0054010, FBGN0031974	898	7	11594	5.53325	1	1	0.991489
GOTERM_MF_DIRECT	GO:0016747~acyltransferase activity, transferring groups other than amino-acyl groups	7	0.568182	0.116766	FBGN0025352, FBGN0050471, FBGN0032670, FBGN0054010, FBGN0031043, FBGN0040064, FBGN0031974	951	45	12701	2.07751	1	1	0.99354
INTERPRO	IPR000182:GNAT_dom	4	0.324675	0.348228	FBGN0032670, FBGN0054010, FBGN0031043, FBGN0031974	898	27	11594	1.91273	1	1	0.991489
UP_SEQ_FEATURE	DOMAIN:N-acetyltransferase	4	0.324675	0.423279	FBGN0032670, FBGN0054010, FBGN0031043, FBGN0031974	939	30	11932	1.69428	1	1	0.997442
INTERPRO	IPR016181:Acyl_CoA_acyltransferase	5	0.405844	0.514966	FBGN0032670, FBGN0040376, FBGN0054010, FBGN0031043, FBGN0031974	898	48	11594	1.34489	1	1	0.991489
Annotation Cluster 59	Enrichment Score: 0.7641466595229603
Category	Term	Count	%	PValue	Genes	List Total	Pop Hits	Pop Total	Fold Enrichment	Bonferroni	Benjamini	FDR
UP_KW_BIOLOGICAL_PROCESS	KW-0769~Symport	6	0.487013	0.078529	FBGN0087002, FBGN0031939, FBGN0024315, FBGN0035969, FBGN0260795, FBGN0039915	221	35	3314	2.57065	0.999741	0.949349	0.949349
GOTERM_BP_DIRECT	GO:0035725~sodium ion transmembrane transport	8	0.649351	0.163824	FBGN0087002, FBGN0264386, FBGN0031939, FBGN0259111, FBGN0024319, FBGN0035969, FBGN0050181, FBGN0039915	932	63	12975	1.76783	1	1	0.998657
INTERPRO	IPR000175:Na/ntran_symport	4	0.324675	0.261218	FBGN0087002, FBGN0031939, FBGN0035969, FBGN0039915	898	23	11594	2.24538	1	1	0.991489
INTERPRO	IPR037272:SNS_sf	4	0.324675	0.261218	FBGN0087002, FBGN0031939, FBGN0035969, FBGN0039915	898	23	11594	2.24538	1	1	0.991489
Annotation Cluster 60	Enrichment Score: 0.7635976921920808
Category	Term	Count	%	PValue	Genes	List Total	Pop Hits	Pop Total	Fold Enrichment	Bonferroni	Benjamini	FDR
GOTERM_MF_DIRECT	GO:0044325~transmembrane transporter binding	4	0.324675	0.0817015	FBGN0028523, FBGN0263220, FBGN0053547, FBGN0031100	951	14	12701	3.81583	1	1	0.99354
GOTERM_MF_DIRECT	GO:0099104~potassium channel activator activity	3	0.243506	0.0912445	FBGN0028523, FBGN0263220, FBGN0031100	951	7	12701	5.72375	1	1	0.99354
GOTERM_MF_DIRECT	GO:0005249~voltage-gated potassium channel activity	3	0.243506	0.338893	FBGN0028523, FBGN0263220, FBGN0031100	951	16	12701	2.50414	1	1	0.99354
GOTERM_CC_DIRECT	GO:0008076~voltage-gated potassium channel complex	3	0.243506	0.349229	FBGN0028523, FBGN0263220, FBGN0031100	982	17	13618	2.44723	1	1	0.986486
Annotation Cluster 61	Enrichment Score: 0.7508456810062468
Category	Term	Count	%	PValue	Genes	List Total	Pop Hits	Pop Total	Fold Enrichment	Bonferroni	Benjamini	FDR
SMART	SM00046:DAGKc	3	0.243506	0.136454	FBGN0037315, FBGN0051140, FBGN0085390	396	9	5403	4.54798	1	1	1
INTERPRO	IPR001206:Diacylglycerol_kinase_cat_dom	3	0.243506	0.149866	FBGN0037315, FBGN0051140, FBGN0085390	898	9	11594	4.30364	1	1	0.991489
UP_SEQ_FEATURE	DOMAIN:DAGKc	3	0.243506	0.153827	FBGN0037315, FBGN0051140, FBGN0085390	939	9	11932	4.23571	1	1	0.997442
INTERPRO	IPR016064:NAD/diacylglycerol_kinase_sf	3	0.243506	0.236605	FBGN0037315, FBGN0051140, FBGN0085390	898	12	11594	3.22773	1	1	0.991489
INTERPRO	IPR017438:ATP-NAD_kinase_N	3	0.243506	0.236605	FBGN0037315, FBGN0051140, FBGN0085390	898	12	11594	3.22773	1	1	0.991489
Annotation Cluster 62	Enrichment Score: 0.744718552228391
Category	Term	Count	%	PValue	Genes	List Total	Pop Hits	Pop Total	Fold Enrichment	Bonferroni	Benjamini	FDR
UP_KW_BIOLOGICAL_PROCESS	KW-0346~Stress response	8	0.649351	0.00957564	FBGN0013276, FBGN0001233, FBGN0011296, FBGN0035982, FBGN0013275, FBGN0001225, FBGN0001224, FBGN0001226	221	37	3314	3.24226	0.621599	0.32238	0.32238
GOTERM_MF_DIRECT	GO:0140662~ATP-dependent protein folding chaperone	3	0.243506	0.702307	FBGN0013276, FBGN0001233, FBGN0013275	951	32	12701	1.25207	1	1	0.99354
KEGG_PATHWAY	dme04141:Protein processing in endoplasmic reticulum	8	0.649351	0.86726	FBGN0013276, FBGN0001233, FBGN0031049, FBGN0030377, FBGN0000370, FBGN0026176, FBGN0011296, FBGN0013275	260	135	3589	0.818006	1	1	0.905983
Annotation Cluster 63	Enrichment Score: 0.744598041917103
Category	Term	Count	%	PValue	Genes	List Total	Pop Hits	Pop Total	Fold Enrichment	Bonferroni	Benjamini	FDR
GOTERM_MF_DIRECT	GO:0050660~flavin adenine dinucleotide binding	10	0.811688	0.0221777	FBGN0031824, FBGN0025680, FBGN0030598, FBGN0010516, FBGN0030594, FBGN0033079, FBGN0030593, FBGN0003308, FBGN0032775, FBGN0035911	951	56	12701	2.3849	1	0.904617	0.897613
UP_KW_LIGAND	KW-0274~FAD	11	0.892857	0.109379	FBGN0031824, FBGN0025680, FBGN0030598, FBGN0010516, FBGN0030594, FBGN0033079, FBGN0030593, FBGN0016054, FBGN0003308, FBGN0032775, FBGN0035911	233	84	3006	1.68945	0.987744	1	1
INTERPRO	IPR036188:FAD/NAD-bd_sf	5	0.405844	0.652762	FBGN0030598, FBGN0036750, FBGN0030594, FBGN0033079, FBGN0030593	898	57	11594	1.13254	1	1	0.991489
UP_KW_LIGAND	KW-0285~Flavoprotein	6	0.487013	0.663747	FBGN0025680, FBGN0030598, FBGN0010516, FBGN0061356, FBGN0030593, FBGN0003308	233	72	3006	1.07511	1	1	1
Annotation Cluster 64	Enrichment Score: 0.7023999001884248
Category	Term	Count	%	PValue	Genes	List Total	Pop Hits	Pop Total	Fold Enrichment	Bonferroni	Benjamini	FDR
INTERPRO	IPR000863:Sulfotransferase_dom	3	0.243506	0.149866	FBGN0265052, FBGN0053147, FBGN0034887	898	9	11594	4.30364	1	1	0.991489
UP_SEQ_FEATURE	DOMAIN:Sulfotransferase	3	0.243506	0.153827	FBGN0265052, FBGN0053147, FBGN0034887	939	9	11932	4.23571	1	1	0.997442
GOTERM_MF_DIRECT	GO:0008146~sulfotransferase activity	3	0.243506	0.338893	FBGN0265052, FBGN0053147, FBGN0034887	951	16	12701	2.50414	1	1	0.99354
Annotation Cluster 65	Enrichment Score: 0.693010805337161
Category	Term	Count	%	PValue	Genes	List Total	Pop Hits	Pop Total	Fold Enrichment	Bonferroni	Benjamini	FDR
GOTERM_BP_DIRECT	GO:0006964~positive regulation of biosynthetic process of antibacterial peptides active against Gram-negative bacteria	3	0.243506	0.157893	FBGN0001297, FBGN0020381, FBGN0035976	932	10	12975	4.1765	1	1	0.998657
GOTERM_BP_DIRECT	GO:0061057~peptidoglycan recognition protein signaling pathway	4	0.324675	0.169513	FBGN0001297, FBGN0020381, FBGN0035976, FBGN0035601	932	20	12975	2.78433	1	1	0.998657
KEGG_PATHWAY	dme04624:Toll and Imd signaling pathway	9	0.730519	0.311459	FBGN0001297, FBGN0020381, FBGN0043578, FBGN0003495, FBGN0011274, FBGN0035976, FBGN0030051, FBGN0035601, FBGN0035977	260	89	3589	1.39589	1	0.750045	0.673769
Annotation Cluster 66	Enrichment Score: 0.684982489920514
Category	Term	Count	%	PValue	Genes	List Total	Pop Hits	Pop Total	Fold Enrichment	Bonferroni	Benjamini	FDR
UP_SEQ_FEATURE	DOMAIN:PID	4	0.324675	0.0918813	FBGN0029092, FBGN0039249, FBGN0040281, FBGN0039075	939	14	11932	3.63061	1	1	0.997442
SMART	SM00462:PTB	4	0.324675	0.106782	FBGN0029092, FBGN0039249, FBGN0040281, FBGN0039075	396	16	5403	3.41098	1	1	1
INTERPRO	IPR006020:PTB/PI_dom	4	0.324675	0.139584	FBGN0029092, FBGN0039249, FBGN0040281, FBGN0039075	898	17	11594	3.03786	1	1	0.991489
GOTERM_BP_DIRECT	GO:0051179~localization	3	0.243506	0.320437	FBGN0029092, FBGN0039249, FBGN0039075	932	16	12975	2.61031	1	1	0.998657
INTERPRO	IPR011993:PH-like_dom_sf	10	0.811688	0.856609	FBGN0029092, FBGN0267002, FBGN0263353, FBGN0266098, FBGN0039249, FBGN0040299, FBGN0038466, FBGN0040281, FBGN0037130, FBGN0039075	898	155	11594	0.832962	1	1	0.991489
Annotation Cluster 67	Enrichment Score: 0.6830304683606283
Category	Term	Count	%	PValue	Genes	List Total	Pop Hits	Pop Total	Fold Enrichment	Bonferroni	Benjamini	FDR
GOTERM_BP_DIRECT	GO:0045087~innate immune response	13	1.05519	0.151955	FBGN0043578, FBGN0033483, FBGN0011274, FBGN0014000, FBGN0033453, FBGN0030051, FBGN0067905, FBGN0020381, FBGN0000320, FBGN0003495, FBGN0033388, FBGN0035976, FBGN0035977	932	120	12975	1.50818	1	1	0.998657
GOTERM_BP_DIRECT	GO:0050830~defense response to Gram-positive bacterium	7	0.568182	0.188709	FBGN0283437, FBGN0040660, FBGN0003495, FBGN0011274, FBGN0035976, FBGN0030051, FBGN0035977	932	54	12975	1.80466	1	1	0.998657
KEGG_PATHWAY	dme04624:Toll and Imd signaling pathway	9	0.730519	0.311459	FBGN0001297, FBGN0020381, FBGN0043578, FBGN0003495, FBGN0011274, FBGN0035976, FBGN0030051, FBGN0035601, FBGN0035977	260	89	3589	1.39589	1	0.750045	0.673769
Annotation Cluster 68	Enrichment Score: 0.6752153354425524
Category	Term	Count	%	PValue	Genes	List Total	Pop Hits	Pop Total	Fold Enrichment	Bonferroni	Benjamini	FDR
INTERPRO	IPR015510:PGRP	4	0.324675	0.0884944	FBGN0043578, FBGN0035976, FBGN0035977, FBGN0035094	898	14	11594	3.68883	1	1	0.991489
UP_KW_BIOLOGICAL_PROCESS	KW-0399~Innate immunity	9	0.730519	0.142994	FBGN0020381, FBGN0043578, FBGN0033483, FBGN0033453, FBGN0033388, FBGN0053470, FBGN0035976, FBGN0035977, FBGN0067905	221	78	3314	1.73025	1	1	1
SMART	SM00644:Ami_2	3	0.243506	0.189666	FBGN0043578, FBGN0035976, FBGN0035977	396	11	5403	3.72107	1	1	1
UP_SEQ_FEATURE	DOMAIN:N-acetylmuramoyl-L-alanine amidase	3	0.243506	0.242297	FBGN0043578, FBGN0035976, FBGN0035977	939	12	11932	3.17678	1	1	0.997442
SMART	SM00701:PGRP	3	0.243506	0.245054	FBGN0043578, FBGN0035976, FBGN0035977	396	13	5403	3.1486	1	1	1
INTERPRO	IPR006619:PGRP_domain_met/bac	3	0.243506	0.266241	FBGN0043578, FBGN0035976, FBGN0035977	898	13	11594	2.97944	1	1	0.991489
INTERPRO	IPR036505:Amidase/PGRP_sf	3	0.243506	0.266241	FBGN0043578, FBGN0035976, FBGN0035977	898	13	11594	2.97944	1	1	0.991489
INTERPRO	IPR002502:Amidase_domain	3	0.243506	0.266241	FBGN0043578, FBGN0035976, FBGN0035977	898	13	11594	2.97944	1	1	0.991489
KEGG_PATHWAY	dme04624:Toll and Imd signaling pathway	9	0.730519	0.311459	FBGN0001297, FBGN0020381, FBGN0043578, FBGN0003495, FBGN0011274, FBGN0035976, FBGN0030051, FBGN0035601, FBGN0035977	260	89	3589	1.39589	1	0.750045	0.673769
Annotation Cluster 69	Enrichment Score: 0.6538790704962149
Category	Term	Count	%	PValue	Genes	List Total	Pop Hits	Pop Total	Fold Enrichment	Bonferroni	Benjamini	FDR
INTERPRO	IPR037519:LITAF_fam	4	0.324675	0.0736073	FBGN0260768, FBGN0052280, FBGN0040658	898	13	11594	3.97259	1	1	0.991489
SMART	SM00714:LITAF	4	0.324675	0.157728	FBGN0260768, FBGN0052280, FBGN0040658	396	19	5403	2.87241	1	1	1
INTERPRO	IPR006629:LITAF	4	0.324675	0.177946	FBGN0260768, FBGN0052280, FBGN0040658	898	19	11594	2.71809	1	1	0.991489
UP_SEQ_FEATURE	DOMAIN:LITAF	4	0.324675	0.183954	FBGN0260768, FBGN0052280, FBGN0040658	939	19	11932	2.67519	1	1	0.997442
GOTERM_CC_DIRECT	GO:0010008~endosome membrane	5	0.405844	0.341811	FBGN0260768, FBGN0031534, FBGN0032402, FBGN0040658	982	41	13618	1.69117	1	1	0.986486
GOTERM_CC_DIRECT	GO:0005765~lysosomal membrane	4	0.324675	0.918569	FBGN0260768, FBGN0032464, FBGN0040658	982	76	13618	0.729875	1	1	0.986486
Annotation Cluster 70	Enrichment Score: 0.6374619413318915
Category	Term	Count	%	PValue	Genes	List Total	Pop Hits	Pop Total	Fold Enrichment	Bonferroni	Benjamini	FDR
SMART	SM00214:VWC	3	0.243506	0.189666	FBGN0037016, FBGN0029167, FBGN0032414	396	11	5403	3.72107	1	1	1
UP_SEQ_FEATURE	DOMAIN:VWFC	3	0.243506	0.242297	FBGN0037016, FBGN0029167, FBGN0032414	939	12	11932	3.17678	1	1	0.997442
INTERPRO	IPR001007:VWF_dom	3	0.243506	0.266241	FBGN0037016, FBGN0029167, FBGN0032414	898	13	11594	2.97944	1	1	0.991489
Annotation Cluster 71	Enrichment Score: 0.6348207700080117
Category	Term	Count	%	PValue	Genes	List Total	Pop Hits	Pop Total	Fold Enrichment	Bonferroni	Benjamini	FDR
GOTERM_BP_DIRECT	GO:0007156~homophilic cell adhesion via plasma membrane adhesion molecules	8	0.649351	0.096889	FBGN0039431, FBGN0041097, FBGN0028482, FBGN0000635, FBGN0021764, FBGN0262018, FBGN0037107, FBGN0085382	932	55	12975	2.02497	1	1	0.998657
UP_SEQ_FEATURE	DOMAIN:Fibronectin type-III 1	4	0.324675	0.204615	FBGN0003366, FBGN0028482, FBGN0000635, FBGN0021764	939	20	11932	2.54143	1	1	0.997442
UP_SEQ_FEATURE	DOMAIN:Fibronectin type-III 2	4	0.324675	0.204615	FBGN0003366, FBGN0028482, FBGN0000635, FBGN0021764	939	20	11932	2.54143	1	1	0.997442
INTERPRO	IPR013098:Ig_I-set	8	0.649351	0.212528	FBGN0085414, FBGN0041097, FBGN0028482, FBGN0000635, FBGN0267428, FBGN0021764, FBGN0037107, FBGN0085382	898	63	11594	1.63948	1	1	0.991489
GOTERM_MF_DIRECT	GO:0008046~axon guidance receptor activity	3	0.243506	0.253462	FBGN0041097, FBGN0037107, FBGN0085382	951	13	12701	3.08202	1	1	0.99354
UP_KW_BIOLOGICAL_PROCESS	KW-0130~Cell adhesion	7	0.568182	0.295497	FBGN0051004, FBGN0026721, FBGN0028482, FBGN0000635, FBGN0036822, FBGN0021764, FBGN0262018	221	68	3314	1.54365	1	1	1
UP_KW_DOMAIN	KW-0393~Immunoglobulin domain	4	0.324675	0.557471	FBGN0036454, FBGN0028482, FBGN0000635, FBGN0021764	670	34	7914	1.38964	1	1	1
Annotation Cluster 72	Enrichment Score: 0.6291963430927032
Category	Term	Count	%	PValue	Genes	List Total	Pop Hits	Pop Total	Fold Enrichment	Bonferroni	Benjamini	FDR
UP_KW_CELLULAR_COMPONENT	KW-0628~Postsynaptic cell membrane	9	0.730519	0.00320127	FBGN0264000, FBGN0028875, FBGN0038975, FBGN0004244, FBGN0086778, FBGN0004619, FBGN0000036, FBGN0039927, FBGN0000038	495	35	6727	3.49455	0.0946181	0.0248098	0.0232092
INTERPRO	IPR001828:ANF_lig-bd_rcpt	4	0.324675	0.326414	FBGN0264000, FBGN0004619, FBGN0260446, FBGN0039927	898	26	11594	1.98629	1	1	0.991489
SMART	SM00079:PBPe	3	0.243506	0.328689	FBGN0264000, FBGN0004619, FBGN0039927	396	16	5403	2.55824	1	1	1
INTERPRO	IPR028082:Peripla_BP_I	4	0.324675	0.348228	FBGN0264000, FBGN0004619, FBGN0260446, FBGN0039927	898	27	11594	1.91273	1	1	0.991489
INTERPRO	IPR015683:Ionotropic_Glu_rcpt	3	0.243506	0.354406	FBGN0264000, FBGN0004619, FBGN0039927	898	16	11594	2.4208	1	1	0.991489
SMART	SM00918:Lig_chan-Glu_bd	3	0.243506	0.356118	FBGN0264000, FBGN0004619, FBGN0039927	396	17	5403	2.40775	1	1	1
INTERPRO	IPR019594:Glu/Gly-bd	3	0.243506	0.411129	FBGN0264000, FBGN0004619, FBGN0039927	898	18	11594	2.15182	1	1	0.991489
GOTERM_CC_DIRECT	GO:0098839~postsynaptic density membrane	3	0.243506	0.524223	FBGN0264000, FBGN0004619, FBGN0039927	982	24	13618	1.73345	1	1	0.986486
INTERPRO	IPR001320:Iontro_rcpt_C	3	0.243506	0.668194	FBGN0264000, FBGN0004619, FBGN0039927	898	29	11594	1.33561	1	1	0.991489
Annotation Cluster 73	Enrichment Score: 0.6137642672705264
Category	Term	Count	%	PValue	Genes	List Total	Pop Hits	Pop Total	Fold Enrichment	Bonferroni	Benjamini	FDR
INTERPRO	IPR013320:ConA-like_dom_sf	9	0.730519	0.0767406	FBGN0266098, FBGN0030377, FBGN0038975, FBGN0034365, FBGN0014033, FBGN0260660, FBGN0262018, FBGN0034070, FBGN0040505	898	58	11594	2.00342	1	1	0.991489
UP_KW_DOMAIN	KW-0245~EGF-like domain	7	0.568182	0.335019	FBGN0051665, FBGN0038975, FBGN0029167, FBGN0262018, FBGN0039290, FBGN0034070, FBGN0053978	670	56	7914	1.47649	0.999916	1	1
SMART	SM00282:LamG	3	0.243506	0.356118	FBGN0038975, FBGN0262018, FBGN0034070	396	17	5403	2.40775	1	1	1
INTERPRO	IPR001791:Laminin_G	3	0.243506	0.383049	FBGN0038975, FBGN0262018, FBGN0034070	898	17	11594	2.2784	1	1	0.991489
Annotation Cluster 74	Enrichment Score: 0.6013915982661484
Category	Term	Count	%	PValue	Genes	List Total	Pop Hits	Pop Total	Fold Enrichment	Bonferroni	Benjamini	FDR
SMART	SM00587:CHK	7	0.568182	0.165926	FBGN0051300, FBGN0031801, FBGN0042110, FBGN0051436, FBGN0038581, FBGN0037935	396	51	5403	1.8727	1	1	1
GOTERM_MF_DIRECT	GO:0106389~ecdysteroid 22-kinase activity	7	0.568182	0.1792	FBGN0051300, FBGN0031801, FBGN0042110, FBGN0051436, FBGN0038581, FBGN0037935	951	51	12701	1.8331	1	1	0.99354
INTERPRO	IPR004119:EcKL	7	0.568182	0.199303	FBGN0051300, FBGN0031801, FBGN0042110, FBGN0051436, FBGN0038581, FBGN0037935	898	51	11594	1.77209	1	1	0.991489
INTERPRO	IPR015897:CHK_kinase-like	7	0.568182	0.199303	FBGN0051300, FBGN0031801, FBGN0042110, FBGN0051436, FBGN0038581, FBGN0037935	898	51	11594	1.77209	1	1	0.991489
UP_SEQ_FEATURE	DOMAIN:CHK kinase-like	7	0.568182	0.209373	FBGN0051300, FBGN0031801, FBGN0042110, FBGN0051436, FBGN0038581, FBGN0037935	939	51	11932	1.74412	1	1	0.997442
INTERPRO	IPR011009:Kinase-like_dom_sf	13	1.05519	0.996431	FBGN0085385, FBGN0051300, FBGN0031801, FBGN0264087, FBGN0003366, FBGN0033791, FBGN0042110, FBGN0051436, FBGN0038581, FBGN0037935, FBGN0040505, FBGN0000017	898	294	11594	0.570891	1	1	0.996431
Annotation Cluster 75	Enrichment Score: 0.6005247606181605
Category	Term	Count	%	PValue	Genes	List Total	Pop Hits	Pop Total	Fold Enrichment	Bonferroni	Benjamini	FDR
GOTERM_BP_DIRECT	GO:0007156~homophilic cell adhesion via plasma membrane adhesion molecules	8	0.649351	0.096889	FBGN0039431, FBGN0041097, FBGN0028482, FBGN0000635, FBGN0021764, FBGN0262018, FBGN0037107, FBGN0085382	932	55	12975	2.02497	1	1	0.998657
GOTERM_MF_DIRECT	GO:0098632~cell-cell adhesion mediator activity	4	0.324675	0.184847	FBGN0039431, FBGN0036454, FBGN0028482, FBGN0000635	951	20	12701	2.67108	1	1	0.99354
GOTERM_BP_DIRECT	GO:0070593~dendrite self-avoidance	4	0.324675	0.22601	FBGN0039431, FBGN0264273, FBGN0028482, FBGN0000635	932	23	12975	2.42116	1	1	0.998657
UP_KW_BIOLOGICAL_PROCESS	KW-0524~Neurogenesis	4	0.324675	0.978783	FBGN0039431, FBGN0028482, FBGN0000635, FBGN0011746	221	108	3314	0.555388	1	1	1
Annotation Cluster 76	Enrichment Score: 0.5929099830610396
Category	Term	Count	%	PValue	Genes	List Total	Pop Hits	Pop Total	Fold Enrichment	Bonferroni	Benjamini	FDR
SMART	SM00173:RAS	9	0.730519	0.0994209	FBGN0050158, FBGN0040370, FBGN0086913, FBGN0037326, FBGN0035733, FBGN0035711, FBGN0085419, FBGN0067052, FBGN0264753	396	65	5403	1.88916	1	1	1
INTERPRO	IPR001806:Small_GTPase	9	0.730519	0.127284	FBGN0050158, FBGN0040370, FBGN0086913, FBGN0037326, FBGN0035733, FBGN0035711, FBGN0085419, FBGN0067052, FBGN0264753	898	65	11594	1.78766	1	1	0.991489
SMART	SM00175:RAB	9	0.730519	0.144783	FBGN0050158, FBGN0040370, FBGN0086913, FBGN0037326, FBGN0035733, FBGN0035711, FBGN0085419, FBGN0067052, FBGN0264753	396	71	5403	1.72951	1	1	1
GOTERM_MF_DIRECT	GO:0003924~GTPase activity	15	1.21753	0.209761	FBGN0039189, FBGN0020907, FBGN0086913, FBGN0085419, FBGN0264753, FBGN0050054, FBGN0052396, FBGN0050158, FBGN0040370, FBGN0037326, FBGN0010223, FBGN0035733, FBGN0035711, FBGN0067052, FBGN0034627	951	147	12701	1.3628	1	1	0.99354
SMART	SM00174:RHO	7	0.568182	0.27305	FBGN0050158, FBGN0040370, FBGN0086913, FBGN0035733, FBGN0035711, FBGN0085419, FBGN0067052	396	60	5403	1.59179	1	1	1
GOTERM_MF_DIRECT	GO:0005525~GTP binding	16	1.2987	0.403127	FBGN0039189, FBGN0013972, FBGN0086913, FBGN0085419, FBGN0264753, FBGN0050054, FBGN0052396, FBGN0050158, FBGN0040370, FBGN0003162, FBGN0037326, FBGN0010223, FBGN0035733, FBGN0035711, FBGN0067052, FBGN0034627	951	184	12701	1.16134	1	1	0.99354
INTERPRO	IPR005225:Small_GTP-bd_dom	8	0.649351	0.489369	FBGN0039189, FBGN0050158, FBGN0040370, FBGN0086913, FBGN0035733, FBGN0035711, FBGN0067052, FBGN0034627	898	85	11594	1.21514	1	1	0.991489
INTERPRO	IPR027417:P-loop_NTPase	35	2.84091	0.872384	FBGN0039189, FBGN0040299, FBGN0015376, FBGN0086913, FBGN0028868, FBGN0264753, FBGN0030634, FBGN0051213, FBGN0267002, FBGN0050021, FBGN0040370, FBGN0037549, FBGN0037326, FBGN0010223, FBGN0067052, FBGN0040290, FBGN0000928, FBGN0032083, FBGN0036224, FBGN0086347, FBGN0039799, FBGN0052091, FBGN0085419, FBGN0003996, FBGN0267433, FBGN0050054, FBGN0265052, FBGN0050158, FBGN0023520, FBGN0053147, FBGN00324…	898	520	11594	0.869004	1	1	0.991489
Annotation Cluster 77	Enrichment Score: 0.5656684718618079
Category	Term	Count	%	PValue	Genes	List Total	Pop Hits	Pop Total	Fold Enrichment	Bonferroni	Benjamini	FDR
INTERPRO	IPR006091:Acyl-CoA_Oxase/DH_mid-dom	3	0.243506	0.236605	FBGN0031824, FBGN0032775, FBGN0035911	898	12	11594	3.22773	1	1	0.991489
UP_SEQ_FEATURE	DOMAIN:Acyl-CoA oxidase/dehydrogenase middle	3	0.243506	0.242297	FBGN0031824, FBGN0032775, FBGN0035911	939	12	11932	3.17678	1	1	0.997442
INTERPRO	IPR036250:AcylCo_DH-like_C	3	0.243506	0.295866	FBGN0031824, FBGN0032775, FBGN0035911	898	14	11594	2.76662	1	1	0.991489
INTERPRO	IPR009100:AcylCoA_DH/oxidase_NM_dom_sf	3	0.243506	0.295866	FBGN0031824, FBGN0032775, FBGN0035911	898	14	11594	2.76662	1	1	0.991489
INTERPRO	IPR046373:Acyl-CoA_Oxase/DH_mid-dom_sf	3	0.243506	0.295866	FBGN0031824, FBGN0032775, FBGN0035911	898	14	11594	2.76662	1	1	0.991489
Annotation Cluster 78	Enrichment Score: 0.549485969778624
Category	Term	Count	%	PValue	Genes	List Total	Pop Hits	Pop Total	Fold Enrichment	Bonferroni	Benjamini	FDR
GOTERM_BP_DIRECT	GO:0007606~sensory perception of chemical stimulus	13	1.05519	0.0289583	FBGN0011283, FBGN0034286, FBGN0085414, FBGN0261871, FBGN0046876, FBGN0039682, FBGN0046878, FBGN0035170, FBGN0037295, FBGN0038282, FBGN0032233, FBGN0033268, FBGN0010223	932	91	12975	1.98881	1	1	0.998657
SMART	SM00708:PhBP	5	0.405844	0.187544	FBGN0011283, FBGN0033268, FBGN0046876, FBGN0039682, FBGN0046878	396	31	5403	2.20064	1	1	1
INTERPRO	IPR006170:PBP/GOBP	5	0.405844	0.338593	FBGN0011283, FBGN0033268, FBGN0046876, FBGN0039682, FBGN0046878	898	38	11594	1.6988	1	1	0.991489
INTERPRO	IPR036728:PBP_GOBP_sf	5	0.405844	0.463727	FBGN0011283, FBGN0033268, FBGN0046876, FBGN0039682, FBGN0046878	898	45	11594	1.43455	1	1	0.991489
GOTERM_BP_DIRECT	GO:0007608~sensory perception of smell	9	0.730519	0.699321	FBGN0026399, FBGN0011283, FBGN0035187, FBGN0026385, FBGN0033268, FBGN0046876, FBGN0039682, FBGN0046878, FBGN0003218	932	127	12975	0.986575	1	1	0.998657
GOTERM_MF_DIRECT	GO:0005549~odorant binding	7	0.568182	0.846428	FBGN0026399, FBGN0011283, FBGN0026385, FBGN0033268, FBGN0046876, FBGN0039682, FBGN0046878	951	111	12701	0.842233	1	1	0.99354
Annotation Cluster 79	Enrichment Score: 0.5312766280905706
Category	Term	Count	%	PValue	Genes	List Total	Pop Hits	Pop Total	Fold Enrichment	Bonferroni	Benjamini	FDR
UP_KW_BIOLOGICAL_PROCESS	KW-0442~Lipid degradation	5	0.405844	0.122193	FBGN0032271, FBGN0040336, FBGN0024740, FBGN0023496, FBGN0032981	221	29	3314	2.58543	0.999998	0.949349	0.949349
GOTERM_MF_DIRECT	GO:0016788~hydrolase activity, acting on ester bonds	5	0.405844	0.198632	FBGN0035189, FBGN0063667, FBGN0024740, FBGN0023496, FBGN0032981	951	31	12701	2.1541	1	1	0.99354
UP_SEQ_FEATURE	ACT_SITE:Charge relay system	9	0.730519	0.224094	FBGN0000024, FBGN0015577, FBGN0024740, FBGN0023179, FBGN0023496, FBGN0032981, FBGN0037548, FBGN0030925, FBGN0038806	939	74	11932	1.54546	1	1	0.997442
GOTERM_BP_DIRECT	GO:0016042~lipid catabolic process	8	0.649351	0.246166	FBGN0025595, FBGN0032271, FBGN0040336, FBGN0036367, FBGN0024740, FBGN0023496, FBGN0032981, FBGN0036977	932	71	12975	1.56864	1	1	0.998657
GOTERM_MF_DIRECT	GO:0004806~triglyceride lipase activity	7	0.568182	0.277995	FBGN0032271, FBGN0024740, FBGN0051683, FBGN0023496, FBGN0032981, FBGN0042175, FBGN0036977	951	59	12701	1.58454	1	1	0.99354
INTERPRO	IPR006693:AB_hydrolase_lipase	3	0.243506	0.411129	FBGN0024740, FBGN0023496, FBGN0032981	898	18	11594	2.15182	1	1	0.991489
UP_SEQ_FEATURE	DOMAIN:Partial AB-hydrolase lipase	3	0.243506	0.419233	FBGN0024740, FBGN0023496, FBGN0032981	939	18	11932	2.11786	1	1	0.997442
INTERPRO	IPR025483:Lipase_euk	3	0.243506	0.465281	FBGN0024740, FBGN0023496, FBGN0032981	898	20	11594	1.93664	1	1	0.991489
PIR_SUPERFAMILY	PIRSF000862:Steryl_ester_lip	3	0.243506	0.554076	FBGN0024740, FBGN0023496, FBGN0032981	84	20	917	1.6375	1	1	1
Annotation Cluster 80	Enrichment Score: 0.5305594183521506
Category	Term	Count	%	PValue	Genes	List Total	Pop Hits	Pop Total	Fold Enrichment	Bonferroni	Benjamini	FDR
UP_SEQ_FEATURE	DOMAIN:Cyclic nucleotide-binding	4	0.324675	0.183954	FBGN0053965, FBGN0259145, FBGN0030725, FBGN0263257	939	19	11932	2.67519	1	1	0.997442
INTERPRO	IPR000595:cNMP-bd_dom	4	0.324675	0.23983	FBGN0053965, FBGN0259145, FBGN0030725, FBGN0263257	898	22	11594	2.34744	1	1	0.991489
INTERPRO	IPR014710:RmlC-like_jellyroll	4	0.324675	0.348228	FBGN0035839, FBGN0259145, FBGN0030725, FBGN0263257	898	27	11594	1.91273	1	1	0.991489
INTERPRO	IPR018490:cNMP-bd_dom_sf	3	0.243506	0.49123	FBGN0259145, FBGN0030725, FBGN0263257	898	21	11594	1.84442	1	1	0.991489
Annotation Cluster 81	Enrichment Score: 0.5201946164584157
Category	Term	Count	%	PValue	Genes	List Total	Pop Hits	Pop Total	Fold Enrichment	Bonferroni	Benjamini	FDR
SMART	SM00326:SH3	8	0.649351	0.155088	FBGN0050021, FBGN0262483, FBGN0263980, FBGN0038466, FBGN0040281, FBGN0052082, FBGN0000017, FBGN0263456	396	61	5403	1.78937	1	1	1
UP_SEQ_FEATURE	DOMAIN:SH3	8	0.649351	0.27267	FBGN0050021, FBGN0262483, FBGN0263980, FBGN0038466, FBGN0040281, FBGN0052082, FBGN0000017, FBGN0263456	939	67	11932	1.51727	1	1	0.997442
INTERPRO	IPR001452:SH3_domain	8	0.649351	0.284136	FBGN0050021, FBGN0262483, FBGN0263980, FBGN0038466, FBGN0040281, FBGN0052082, FBGN0000017, FBGN0263456	898	69	11594	1.49692	1	1	0.991489
INTERPRO	IPR036028:SH3-like_dom_sf	8	0.649351	0.284136	FBGN0050021, FBGN0262483, FBGN0263980, FBGN0038466, FBGN0040281, FBGN0052082, FBGN0000017, FBGN0263456	898	69	11594	1.49692	1	1	0.991489
UP_KW_DOMAIN	KW-0728~SH3 domain	3	0.243506	0.734109	FBGN0040281, FBGN0000017, FBGN0263456	670	30	7914	1.18119	1	1	1
Annotation Cluster 82	Enrichment Score: 0.4765569476993865
Category	Term	Count	%	PValue	Genes	List Total	Pop Hits	Pop Total	Fold Enrichment	Bonferroni	Benjamini	FDR
SMART	SM01117:Cyt-b5	3	0.243506	0.273025	FBGN0032652, FBGN0000406, FBGN0032603	396	14	5403	2.9237	1	1	1
INTERPRO	IPR001199:Cyt_B5-like_heme/steroid-bd	3	0.243506	0.354406	FBGN0032652, FBGN0000406, FBGN0032603	898	16	11594	2.4208	1	1	0.991489
INTERPRO	IPR036400:Cyt_B5-like_heme/steroid_sf	3	0.243506	0.354406	FBGN0032652, FBGN0000406, FBGN0032603	898	16	11594	2.4208	1	1	0.991489
UP_SEQ_FEATURE	DOMAIN:Cytochrome b5 heme-binding	3	0.243506	0.361883	FBGN0032652, FBGN0000406, FBGN0032603	939	16	11932	2.38259	1	1	0.997442
Annotation Cluster 83	Enrichment Score: 0.4732260126719098
Category	Term	Count	%	PValue	Genes	List Total	Pop Hits	Pop Total	Fold Enrichment	Bonferroni	Benjamini	FDR
UP_SEQ_FEATURE	PROPEP:Removed in mature form	8	0.649351	0.0598998	FBGN0000024, FBGN0038237, FBGN0000042, FBGN0267252, FBGN0086913, FBGN0032897, FBGN0000047, FBGN0041605	939	45	11932	2.25905	1	1	0.997442
UP_SEQ_FEATURE	LIPID:S-farnesyl cysteine	3	0.243506	0.182723	FBGN0038237, FBGN0267252, FBGN0041605	939	10	11932	3.81214	1	1	0.997442
UP_KW_PTM	KW-0636~Prenylation	5	0.405844	0.404931	FBGN0038237, FBGN0267252, FBGN0086913, FBGN0067052, FBGN0041605	211	40	2606	1.54384	0.999982	1	1
UP_KW_PTM	KW-0488~Methylation	7	0.568182	0.971785	FBGN0030876, FBGN0038237, FBGN0000042, FBGN0267252, FBGN0086913, FBGN0000047, FBGN0041605	211	137	2606	0.631058	1	1	1
UP_KW_PTM	KW-0007~Acetylation	3	0.243506	0.999311	FBGN0000042, FBGN0267252, FBGN0000047	211	113	2606	0.327895	1	1	1
Annotation Cluster 84	Enrichment Score: 0.4581884733952737
Category	Term	Count	%	PValue	Genes	List Total	Pop Hits	Pop Total	Fold Enrichment	Bonferroni	Benjamini	FDR
GOTERM_MF_DIRECT	GO:0042277~peptide binding	6	0.487013	0.0540265	FBGN0025595, FBGN0039656, FBGN0038897, FBGN0036789, FBGN0035538, FBGN0039064	951	28	12701	2.86187	1	1	0.99354
GOTERM_MF_DIRECT	GO:0070006~metalloaminopeptidase activity	6	0.487013	0.0614302	FBGN0039656, FBGN0038897, FBGN0040493, FBGN0000455, FBGN0000454, FBGN0039064	951	29	12701	2.76319	1	1	0.99354
INTERPRO	IPR024571:ERAP1-like_C_dom	3	0.243506	0.49123	FBGN0039656, FBGN0038897, FBGN0039064	898	21	11594	1.84442	1	1	0.991489
UP_SEQ_FEATURE	DOMAIN:ERAP1-like C-terminal	3	0.243506	0.499946	FBGN0039656, FBGN0038897, FBGN0039064	939	21	11932	1.81531	1	1	0.997442
UP_SEQ_FEATURE	DOMAIN:Aminopeptidase N-like N-terminal	3	0.243506	0.499946	FBGN0039656, FBGN0038897, FBGN0039064	939	21	11932	1.81531	1	1	0.997442
INTERPRO	IPR045357:Aminopeptidase_N-like_N	3	0.243506	0.516371	FBGN0039656, FBGN0038897, FBGN0039064	898	22	11594	1.76058	1	1	0.991489
GOTERM_BP_DIRECT	GO:0043171~peptide catabolic process	3	0.243506	0.522051	FBGN0039656, FBGN0038897, FBGN0039064	932	24	12975	1.74021	1	1	0.998657
UP_SEQ_FEATURE	DOMAIN:Peptidase M1 membrane alanine aminopeptidase	3	0.243506	0.52521	FBGN0039656, FBGN0038897, FBGN0039064	939	22	11932	1.73279	1	1	0.997442
INTERPRO	IPR042097:Aminopeptidase_N-like_N_sf	3	0.243506	0.540671	FBGN0039656, FBGN0038897, FBGN0039064	898	23	11594	1.68403	1	1	0.991489
INTERPRO	IPR027268:Peptidase_M4/M1_CTD_sf	3	0.243506	0.540671	FBGN0039656, FBGN0038897, FBGN0039064	898	23	11594	1.68403	1	1	0.991489
INTERPRO	IPR014782:Peptidase_M1_dom	3	0.243506	0.540671	FBGN0039656, FBGN0038897, FBGN0039064	898	23	11594	1.68403	1	1	0.991489
Annotation Cluster 85	Enrichment Score: 0.4517214677707018
Category	Term	Count	%	PValue	Genes	List Total	Pop Hits	Pop Total	Fold Enrichment	Bonferroni	Benjamini	FDR
GOTERM_BP_DIRECT	GO:0097720~calcineurin-mediated signaling	3	0.243506	0.0444554	FBGN0011826, FBGN0010014, FBGN0015614	932	5	12975	8.353	1	1	0.998657
GOTERM_CC_DIRECT	GO:0005955~calcineurin complex	3	0.243506	0.0854343	FBGN0011826, FBGN0010014, FBGN0015614	982	7	13618	5.94326	1	0.97811	0.961644
GOTERM_BP_DIRECT	GO:0006470~protein dephosphorylation	8	0.649351	0.350237	FBGN0034085, FBGN0036760, FBGN0011826, FBGN0032749, FBGN0000320, FBGN0265959, FBGN0010014, FBGN0015614	932	80	12975	1.39217	1	1	0.998657
GOTERM_MF_DIRECT	GO:0005516~calmodulin binding	5	0.405844	0.567308	FBGN0011826, FBGN0265959, FBGN0086347, FBGN0010014, FBGN0015614	951	53	12701	1.25994	1	1	0.99354
GOTERM_MF_DIRECT	GO:0017018~myosin phosphatase activity	5	0.405844	0.582375	FBGN0011826, FBGN0032749, FBGN0265959, FBGN0010014, FBGN0015614	951	54	12701	1.23661	1	1	0.99354
UP_KW_MOLECULAR_FUNCTION	KW-0904~Protein phosphatase	5	0.405844	0.650652	FBGN0034085, FBGN0011826, FBGN0032749, FBGN0000320, FBGN0265959	422	56	5366	1.13532	1	1	0.915493
GOTERM_MF_DIRECT	GO:0004722~protein serine/threonine phosphatase activity	3	0.243506	0.883562	FBGN0011826, FBGN0032749, FBGN0265959	951	48	12701	0.834713	1	1	0.99354
KEGG_PATHWAY	dme04310:Wnt signaling pathway	5	0.405844	0.963168	FBGN0011826, FBGN0031902, FBGN0026176, FBGN0010014, FBGN0015614	260	110	3589	0.627448	1	1	0.963168
Annotation Cluster 86	Enrichment Score: 0.43997910756895603
Category	Term	Count	%	PValue	Genes	List Total	Pop Hits	Pop Total	Fold Enrichment	Bonferroni	Benjamini	FDR
GOTERM_MF_DIRECT	GO:0004867~serine-type endopeptidase inhibitor activity	9	0.730519	0.196665	FBGN0038299, FBGN0026721, FBGN0031561, FBGN0039527, FBGN0051777, FBGN0031973, FBGN0051778, FBGN0262057, FBGN0031559	951	75	12701	1.60265	1	1	0.99354
INTERPRO	IPR036880:Kunitz_BPTI_sf	6	0.487013	0.266723	FBGN0026721, FBGN0031561, FBGN0039527, FBGN0051777, FBGN0051778, FBGN0031559	898	45	11594	1.72146	1	1	0.991489
UP_SEQ_FEATURE	DOMAIN:BPTI/Kunitz inhibitor	5	0.405844	0.368012	FBGN0026721, FBGN0031561, FBGN0051777, FBGN0051778, FBGN0031559	939	39	11932	1.62912	1	1	0.997442
INTERPRO	IPR002223:Kunitz_BPTI	5	0.405844	0.374735	FBGN0026721, FBGN0031561, FBGN0051777, FBGN0051778, FBGN0031559	898	40	11594	1.61386	1	1	0.991489
INTERPRO	IPR020901:Prtase_inh_Kunz-CS	3	0.243506	0.438562	FBGN0026721, FBGN0031561, FBGN0031559	898	19	11594	2.03857	1	1	0.991489
SMART	SM00131:KU	3	0.243506	0.722305	FBGN0026721, FBGN0031561, FBGN0031559	396	34	5403	1.20388	1	1	1
Annotation Cluster 87	Enrichment Score: 0.43597910405622614
Category	Term	Count	%	PValue	Genes	List Total	Pop Hits	Pop Total	Fold Enrichment	Bonferroni	Benjamini	FDR
SMART	SM00241:ZP	3	0.243506	0.328689	FBGN0004511, FBGN0016047, FBGN0066365	396	16	5403	2.55824	1	1	1
INTERPRO	IPR001507:ZP_dom	3	0.243506	0.383049	FBGN0004511, FBGN0016047, FBGN0066365	898	17	11594	2.2784	1	1	0.991489
UP_SEQ_FEATURE	DOMAIN:ZP	3	0.243506	0.390862	FBGN0004511, FBGN0016047, FBGN0066365	939	17	11932	2.24244	1	1	0.997442
Annotation Cluster 88	Enrichment Score: 0.4292801047251877
Category	Term	Count	%	PValue	Genes	List Total	Pop Hits	Pop Total	Fold Enrichment	Bonferroni	Benjamini	FDR
GOTERM_BP_DIRECT	GO:0045455~ecdysteroid metabolic process	3	0.243506	0.238392	FBGN0030598, FBGN0030594, FBGN0030593	932	13	12975	3.21269	1	1	0.998657
INTERPRO	IPR012132:GMC_OxRdtase	3	0.243506	0.354406	FBGN0030598, FBGN0030594, FBGN0030593	898	16	11594	2.4208	1	1	0.991489
INTERPRO	IPR000172:GMC_OxRdtase_N	3	0.243506	0.354406	FBGN0030598, FBGN0030594, FBGN0030593	898	16	11594	2.4208	1	1	0.991489
INTERPRO	IPR007867:GMC_OxRtase_C	3	0.243506	0.354406	FBGN0030598, FBGN0030594, FBGN0030593	898	16	11594	2.4208	1	1	0.991489
UP_SEQ_FEATURE	DOMAIN:Glucose-methanol-choline oxidoreductase N-terminal	3	0.243506	0.361883	FBGN0030598, FBGN0030594, FBGN0030593	939	16	11932	2.38259	1	1	0.997442
GOTERM_MF_DIRECT	GO:0016614~oxidoreductase activity, acting on CH-OH group of donors	3	0.243506	0.366803	FBGN0030598, FBGN0030594, FBGN0030593	951	17	12701	2.35684	1	1	0.99354
PIR_SUPERFAMILY	PIRSF000137:Alcohol_oxidase	3	0.243506	0.400136	FBGN0030598, FBGN0030594, FBGN0030593	84	15	917	2.18333	1	1	1
INTERPRO	IPR036188:FAD/NAD-bd_sf	5	0.405844	0.652762	FBGN0030598, FBGN0036750, FBGN0030594, FBGN0033079, FBGN0030593	898	57	11594	1.13254	1	1	0.991489
Annotation Cluster 89	Enrichment Score: 0.425866134219962
Category	Term	Count	%	PValue	Genes	List Total	Pop Hits	Pop Total	Fold Enrichment	Bonferroni	Benjamini	FDR
GOTERM_MF_DIRECT	GO:0008061~chitin binding	15	1.21753	0.0878765	FBGN0013763, FBGN0035430, FBGN0036940, FBGN0064237, FBGN0031000, FBGN0026415, FBGN0040601, FBGN0020415, FBGN0020414, FBGN0259192, FBGN0028544, FBGN0052656, FBGN0029167, FBGN0026077, FBGN0035844	951	126	12701	1.58993	1	1	0.99354
INTERPRO	IPR002557:Chitin-bd_dom	9	0.730519	0.525975	FBGN0259192, FBGN0052656, FBGN0035430, FBGN0029167, FBGN0026077, FBGN0036940, FBGN0031000, FBGN0035844, FBGN0040601	898	101	11594	1.15048	1	1	0.991489
UP_SEQ_FEATURE	DOMAIN:Chitin-binding type-2	9	0.730519	0.533013	FBGN0259192, FBGN0052656, FBGN0035430, FBGN0029167, FBGN0026077, FBGN0036940, FBGN0031000, FBGN0035844, FBGN0040601	939	100	11932	1.14364	1	1	0.997442
INTERPRO	IPR036508:Chitin-bd_dom_sf	9	0.730519	0.53742	FBGN0259192, FBGN0052656, FBGN0035430, FBGN0029167, FBGN0026077, FBGN0036940, FBGN0031000, FBGN0035844, FBGN0040601	898	102	11594	1.1392	1	1	0.991489
SMART	SM00494:ChtBD2	7	0.568182	0.560763	FBGN0259192, FBGN0029167, FBGN0026077, FBGN0036940, FBGN0031000, FBGN0035844, FBGN0040601	396	82	5403	1.16473	1	1	1
Annotation Cluster 90	Enrichment Score: 0.42122684845637226
Category	Term	Count	%	PValue	Genes	List Total	Pop Hits	Pop Total	Fold Enrichment	Bonferroni	Benjamini	FDR
SMART	SM00225:BTB	8	0.649351	0.272015	FBGN0265597, FBGN0267033, FBGN0039503, FBGN0024232, FBGN0011236, FBGN0038339, FBGN0034636, FBGN0038839	396	72	5403	1.51599	1	1	1
INTERPRO	IPR000210:BTB/POZ_dom	8	0.649351	0.373431	FBGN0265597, FBGN0267033, FBGN0039503, FBGN0024232, FBGN0011236, FBGN0038339, FBGN0034636, FBGN0038839	898	76	11594	1.35904	1	1	0.991489
INTERPRO	IPR011333:SKP1/BTB/POZ_sf	9	0.730519	0.383367	FBGN0265597, FBGN0267033, FBGN0039503, FBGN0026176, FBGN0024232, FBGN0011236, FBGN0038339, FBGN0034636, FBGN0038839	898	89	11594	1.3056	1	1	0.991489
UP_SEQ_FEATURE	DOMAIN:BTB	7	0.568182	0.530486	FBGN0267033, FBGN0039503, FBGN0024232, FBGN0011236, FBGN0038339, FBGN0034636, FBGN0038839	939	74	11932	1.20203	1	1	0.997442
Annotation Cluster 91	Enrichment Score: 0.4062178732478772
Category	Term	Count	%	PValue	Genes	List Total	Pop Hits	Pop Total	Fold Enrichment	Bonferroni	Benjamini	FDR
SMART	SM00228:PDZ	7	0.568182	0.338498	FBGN0034151, FBGN0050021, FBGN0053547, FBGN0261859, FBGN0035676, FBGN0037130, FBGN0264006	396	65	5403	1.46935	1	1	1
INTERPRO	IPR001478:PDZ	7	0.568182	0.389198	FBGN0034151, FBGN0050021, FBGN0053547, FBGN0261859, FBGN0035676, FBGN0037130, FBGN0264006	898	65	11594	1.39041	1	1	0.991489
UP_SEQ_FEATURE	DOMAIN:PDZ	7	0.568182	0.404019	FBGN0034151, FBGN0050021, FBGN0053547, FBGN0261859, FBGN0035676, FBGN0037130, FBGN0264006	939	65	11932	1.36846	1	1	0.997442
INTERPRO	IPR036034:PDZ_sf	7	0.568182	0.445657	FBGN0034151, FBGN0050021, FBGN0053547, FBGN0261859, FBGN0035676, FBGN0037130, FBGN0264006	898	69	11594	1.3098	1	1	0.991489
Annotation Cluster 92	Enrichment Score: 0.39655500978133984
Category	Term	Count	%	PValue	Genes	List Total	Pop Hits	Pop Total	Fold Enrichment	Bonferroni	Benjamini	FDR
SMART	SM00338:BRLZ	3	0.243506	0.328689	FBGN0001297, FBGN0000370, FBGN0005638	396	16	5403	2.55824	1	1	1
INTERPRO	IPR046347:bZIP_sf	3	0.243506	0.383049	FBGN0001297, FBGN0000370, FBGN0005638	898	17	11594	2.2784	1	1	0.991489
UP_SEQ_FEATURE	DOMAIN:BZIP	3	0.243506	0.419233	FBGN0001297, FBGN0000370, FBGN0005638	939	18	11932	2.11786	1	1	0.997442
INTERPRO	IPR004827:bZIP	3	0.243506	0.49123	FBGN0001297, FBGN0000370, FBGN0005638	898	21	11594	1.84442	1	1	0.991489
Annotation Cluster 93	Enrichment Score: 0.34881157622622627
Category	Term	Count	%	PValue	Genes	List Total	Pop Hits	Pop Total	Fold Enrichment	Bonferroni	Benjamini	FDR
UP_SEQ_FEATURE	REPEAT:TPR 3	4	0.324675	0.204615	FBGN0029174, FBGN0010235, FBGN0028481, FBGN0051690	939	20	11932	2.54143	1	1	0.997442
UP_SEQ_FEATURE	REPEAT:TPR 6	3	0.243506	0.212308	FBGN0010235, FBGN0028481, FBGN0051690	939	11	11932	3.46558	1	1	0.997442
UP_SEQ_FEATURE	REPEAT:TPR 4	3	0.243506	0.272443	FBGN0010235, FBGN0028481, FBGN0051690	939	13	11932	2.93242	1	1	0.997442
UP_SEQ_FEATURE	REPEAT:TPR 5	3	0.243506	0.272443	FBGN0010235, FBGN0028481, FBGN0051690	939	13	11932	2.93242	1	1	0.997442
UP_SEQ_FEATURE	REPEAT:TPR 1	4	0.324675	0.335546	FBGN0029174, FBGN0010235, FBGN0028481, FBGN0051690	939	26	11932	1.95494	1	1	0.997442
UP_SEQ_FEATURE	REPEAT:TPR 2	4	0.324675	0.335546	FBGN0029174, FBGN0010235, FBGN0028481, FBGN0051690	939	26	11932	1.95494	1	1	0.997442
INTERPRO	IPR011990:TPR-like_helical_dom_sf	11	0.892857	0.755199	FBGN0051014, FBGN0031659, FBGN0051015, FBGN0051687, FBGN0051798, FBGN0038246, FBGN0029174, FBGN0010235, FBGN0028481, FBGN0051690, FBGN0039779	898	153	11594	0.928236	1	1	0.991489
UP_SEQ_FEATURE	REPEAT:TPR	4	0.324675	0.817887	FBGN0029174, FBGN0010235, FBGN0028481, FBGN0051690	939	55	11932	0.924155	1	1	0.997442
INTERPRO	IPR019734:TPR_repeat	5	0.405844	0.849454	FBGN0051687, FBGN0029174, FBGN0010235, FBGN0028481, FBGN0051690	898	76	11594	0.849402	1	1	0.991489
SMART	SM00028:TPR	4	0.324675	0.849877	FBGN0029174, FBGN0010235, FBGN0028481, FBGN0051690	396	63	5403	0.866282	1	1	1
UP_KW_DOMAIN	KW-0802~TPR repeat	4	0.324675	0.899211	FBGN0029174, FBGN0010235, FBGN0028481, FBGN0051690	670	61	7914	0.774553	1	1	1
Annotation Cluster 94	Enrichment Score: 0.3366639288395563
Category	Term	Count	%	PValue	Genes	List Total	Pop Hits	Pop Total	Fold Enrichment	Bonferroni	Benjamini	FDR
INTERPRO	IPR013761:SAM/pointed_sf	6	0.487013	0.281956	FBGN0001120, FBGN0038466, FBGN0034720, FBGN0031762, FBGN0005659, FBGN0039075	898	46	11594	1.68403	1	1	0.991489
INTERPRO	IPR001660:SAM	4	0.324675	0.475557	FBGN0001120, FBGN0034720, FBGN0031762, FBGN0039075	898	33	11594	1.56496	1	1	0.991489
UP_SEQ_FEATURE	DOMAIN:SAM	3	0.243506	0.728826	FBGN0001120, FBGN0034720, FBGN0039075	939	32	11932	1.19129	1	1	0.997442
Annotation Cluster 95	Enrichment Score: 0.30624019108541223
Category	Term	Count	%	PValue	Genes	List Total	Pop Hits	Pop Total	Fold Enrichment	Bonferroni	Benjamini	FDR
GOTERM_CC_DIRECT	GO:0043235~receptor complex	7	0.568182	0.0860389	FBGN0034085, FBGN0003366, FBGN0033791, FBGN0262869, FBGN0038279, FBGN0038839, FBGN0040505	982	43	13618	2.25752	1	0.97811	0.961644
GOTERM_BP_DIRECT	GO:0007275~multicellular organism development	5	0.405844	0.124436	FBGN0259878, FBGN0003366, FBGN0033791, FBGN0262018, FBGN0040505	932	27	12975	2.57809	1	1	0.998657
GOTERM_BP_DIRECT	GO:0033674~positive regulation of kinase activity	3	0.243506	0.400187	FBGN0003366, FBGN0033791, FBGN0040505	932	19	12975	2.19816	1	1	0.998657
INTERPRO	IPR008266:Tyr_kinase_AS	4	0.324675	0.515517	FBGN0003366, FBGN0033791, FBGN0040505, FBGN0000017	898	35	11594	1.47553	1	1	0.991489
SMART	SM00219:TyrKc	3	0.243506	0.597666	FBGN0003366, FBGN0040505, FBGN0000017	396	27	5403	1.51599	1	1	1
INTERPRO	IPR020635:Tyr_kinase_cat_dom	3	0.243506	0.629177	FBGN0003366, FBGN0040505, FBGN0000017	898	27	11594	1.43455	1	1	0.991489
GOTERM_BP_DIRECT	GO:0007169~cell surface receptor protein tyrosine kinase signaling pathway	3	0.243506	0.644767	FBGN0003366, FBGN0033791, FBGN0040505	932	30	12975	1.39217	1	1	0.998657
INTERPRO	IPR001245:Ser-Thr/Tyr_kinase_cat_dom	4	0.324675	0.799102	FBGN0003366, FBGN0033791, FBGN0040505, FBGN0000017	898	54	11594	0.956364	1	1	0.991489
INTERPRO	IPR017441:Protein_kinase_ATP_BS	3	0.243506	0.999975	FBGN0003366, FBGN0040505, FBGN0000017	898	164	11594	0.236175	1	1	0.999975
INTERPRO	IPR000719:Prot_kinase_dom	5	0.405844	0.999981	FBGN0085385, FBGN0003366, FBGN0033791, FBGN0040505, FBGN0000017	898	222	11594	0.290786	1	1	0.999981
UP_SEQ_FEATURE	DOMAIN:Protein kinase	5	0.405844	0.999984	FBGN0085385, FBGN0003366, FBGN0033791, FBGN0040505, FBGN0000017	939	221	11932	0.287492	1	1	0.999984
Annotation Cluster 96	Enrichment Score: 0.2881929129224407
Category	Term	Count	%	PValue	Genes	List Total	Pop Hits	Pop Total	Fold Enrichment	Bonferroni	Benjamini	FDR
SMART	SM01017:Arrestin_C	3	0.243506	0.356118	FBGN0042104, FBGN0037853, FBGN0037518	396	17	5403	2.40775	1	1	1
INTERPRO	IPR011022:Arrestin_C-like	3	0.243506	0.383049	FBGN0042104, FBGN0037853, FBGN0037518	898	17	11594	2.2784	1	1	0.991489
UP_SEQ_FEATURE	DOMAIN:Arrestin C-terminal-like	3	0.243506	0.390862	FBGN0042104, FBGN0037853, FBGN0037518	939	17	11932	2.24244	1	1	0.997442
INTERPRO	IPR011021:Arrestin-like_N	3	0.243506	0.411129	FBGN0042104, FBGN0037853, FBGN0037518	898	18	11594	2.15182	1	1	0.991489
INTERPRO	IPR014752:Arrestin-like_C	3	0.243506	0.465281	FBGN0042104, FBGN0037853, FBGN0037518	898	20	11594	1.93664	1	1	0.991489
GOTERM_BP_DIRECT	GO:0015031~protein transport	6	0.487013	0.967934	FBGN0042104, FBGN0267002, FBGN0037853, FBGN0086913, FBGN0067052, FBGN0037518	932	134	12975	0.623359	1	1	0.998657
GOTERM_MF_DIRECT	GO:0031625~ubiquitin protein ligase binding	3	0.243506	0.973283	FBGN0042104, FBGN0037853, FBGN0037518	951	71	12701	0.564313	1	1	0.99354
Annotation Cluster 97	Enrichment Score: 0.2658235196454402
Category	Term	Count	%	PValue	Genes	List Total	Pop Hits	Pop Total	Fold Enrichment	Bonferroni	Benjamini	FDR
GOTERM_MF_DIRECT	GO:0004867~serine-type endopeptidase inhibitor activity	9	0.730519	0.196665	FBGN0038299, FBGN0026721, FBGN0031561, FBGN0039527, FBGN0051777, FBGN0031973, FBGN0051778, FBGN0262057, FBGN0031559	951	75	12701	1.60265	1	1	0.99354
UP_KW_MOLECULAR_FUNCTION	KW-0646~Protease inhibitor	6	0.487013	0.41927	FBGN0038299, FBGN0031561, FBGN0031973, FBGN0262057, FBGN0025879, FBGN0031559	422	54	5366	1.41285	1	1	0.915493
GOTERM_BP_DIRECT	GO:0045861~negative regulation of proteolysis	3	0.243506	0.450862	FBGN0038299, FBGN0031973, FBGN0262057	932	21	12975	1.98881	1	1	0.998657
UP_KW_MOLECULAR_FUNCTION	KW-0722~Serine protease inhibitor	5	0.405844	0.5914	FBGN0038299, FBGN0031561, FBGN0031973, FBGN0262057, FBGN0031559	422	52	5366	1.22266	1	1	0.915493
SMART	SM00093:SERPIN	3	0.243506	0.655628	FBGN0038299, FBGN0031973, FBGN0262057	396	30	5403	1.36439	1	1	1
INTERPRO	IPR042178:Serpin_sf_1	3	0.243506	0.686424	FBGN0038299, FBGN0031973, FBGN0262057	898	30	11594	1.29109	1	1	0.991489
INTERPRO	IPR042185:Serpin_sf_2	3	0.243506	0.686424	FBGN0038299, FBGN0031973, FBGN0262057	898	30	11594	1.29109	1	1	0.991489
INTERPRO	IPR000215:Serpin_fam	3	0.243506	0.686424	FBGN0038299, FBGN0031973, FBGN0262057	898	30	11594	1.29109	1	1	0.991489
INTERPRO	IPR023796:Serpin_dom	3	0.243506	0.686424	FBGN0038299, FBGN0031973, FBGN0262057	898	30	11594	1.29109	1	1	0.991489
INTERPRO	IPR036186:Serpin_sf	3	0.243506	0.686424	FBGN0038299, FBGN0031973, FBGN0262057	898	30	11594	1.29109	1	1	0.991489
Annotation Cluster 98	Enrichment Score: 0.2313434839026892
Category	Term	Count	%	PValue	Genes	List Total	Pop Hits	Pop Total	Fold Enrichment	Bonferroni	Benjamini	FDR
UP_KW_LIGAND	KW-0479~Metal-binding	127	10.3084	0.391819	FBGN0038795, FBGN0040355, FBGN0038034, FBGN0020506, FBGN0039006, FBGN0038037, FBGN0015034, FBGN0010383, FBGN0003965, FBGN0027657, FBGN0025879, FBGN0031081, FBGN0051014, FBGN0051015, FBGN0026721, FBGN0003683, FBGN0000053, FBGN0000052, FBGN0003162, FBGN0011236, FBGN0015714, FBGN0031091, FBGN0265959, FBGN0267337, FBGN0028979, FBGN0051642, FBGN0032749, FBGN0053547, FBGN0262160, FBGN0052850, FBGN00100…	233	1600	3006	1.02404	1	1	1
GOTERM_MF_DIRECT	GO:0046872~metal ion binding	80	6.49351	0.517919	FBGN0087002, FBGN0039564, FBGN0020506, FBGN0037786, FBGN0036334, FBGN0002719, FBGN0038237, FBGN0264817, FBGN0038511, FBGN0023535, FBGN0003965, FBGN0031081, FBGN0027611, FBGN0027578, FBGN0026721, FBGN0003683, FBGN0000053, FBGN0000052, FBGN0011236, FBGN0032652, FBGN0010223, FBGN0036975, FBGN0051612, FBGN0032535, FBGN0033900, FBGN0031091, FBGN0039611, FBGN0030120, FBGN0039051, FBGN0003218, FBGN00048…	951	1056	12701	1.01177	1	1	0.99354
UP_KW_LIGAND	KW-0862~Zinc	70	5.68182	0.996832	FBGN0040355, FBGN0039564, FBGN0264817, FBGN0025679, FBGN0025879, FBGN0031081, FBGN0027611, FBGN0027578, FBGN0053552, FBGN0003683, FBGN0011236, FBGN0003162, FBGN0035049, FBGN0034312, FBGN0037788, FBGN0051612, FBGN0032535, FBGN0033900, FBGN0031091, FBGN0039656, FBGN0039611, FBGN0030120, FBGN0039051, FBGN0022359, FBGN0004865, FBGN0267337, FBGN0039052, FBGN0028979, FBGN0051642, FBGN0053547, FBGN00118…	233	1135	3006	0.795674	1	1	1
Annotation Cluster 99	Enrichment Score: 0.23062171318302888
Category	Term	Count	%	PValue	Genes	List Total	Pop Hits	Pop Total	Fold Enrichment	Bonferroni	Benjamini	FDR
UP_SEQ_FEATURE	DOMAIN:Phorbol-ester/DAG-type	3	0.243506	0.52521	FBGN0263980, FBGN0051140, FBGN0085390	939	22	11932	1.73279	1	1	0.997442
INTERPRO	IPR046349:C1-like_sf	3	0.243506	0.586678	FBGN0263980, FBGN0051140, FBGN0085390	898	25	11594	1.54931	1	1	0.991489
SMART	SM00109:C1	3	0.243506	0.597666	FBGN0263980, FBGN0051140, FBGN0085390	396	27	5403	1.51599	1	1	1
INTERPRO	IPR002219:PE/DAG-bd	3	0.243506	0.649116	FBGN0263980, FBGN0051140, FBGN0085390	898	28	11594	1.38331	1	1	0.991489
Annotation Cluster 100	Enrichment Score: 0.22609342804875665
Category	Term	Count	%	PValue	Genes	List Total	Pop Hits	Pop Total	Fold Enrichment	Bonferroni	Benjamini	FDR
UP_SEQ_FEATURE	DOMAIN:BHLH	5	0.405844	0.404631	FBGN0261703, FBGN0032209, FBGN0053557, FBGN0023091, FBGN0030899	939	41	11932	1.54965	1	1	0.997442
SMART	SM00353:HLH	5	0.405844	0.607913	FBGN0261703, FBGN0032209, FBGN0053557, FBGN0023091, FBGN0030899	396	57	5403	1.19684	1	1	1
INTERPRO	IPR036638:HLH_DNA-bd_sf	5	0.405844	0.652762	FBGN0261703, FBGN0032209, FBGN0053557, FBGN0023091, FBGN0030899	898	57	11594	1.13254	1	1	0.991489
INTERPRO	IPR011598:bHLH_dom	5	0.405844	0.666345	FBGN0261703, FBGN0032209, FBGN0053557, FBGN0023091, FBGN0030899	898	58	11594	1.11301	1	1	0.991489
GOTERM_MF_DIRECT	GO:0046983~protein dimerization activity	6	0.487013	0.692114	FBGN0261703, FBGN0032209, FBGN0053557, FBGN0038721, FBGN0023091, FBGN0030899	951	77	12701	1.04068	1	1	0.99354
Annotation Cluster 101	Enrichment Score: 0.22499568511095103
Category	Term	Count	%	PValue	Genes	List Total	Pop Hits	Pop Total	Fold Enrichment	Bonferroni	Benjamini	FDR
GOTERM_BP_DIRECT	GO:0008049~male courtship behavior	10	0.811688	0.32966	FBGN0060296, FBGN0010329, FBGN0004575, FBGN0041233, FBGN0046885, FBGN0046886, FBGN0046887, FBGN0034636, FBGN0038839, FBGN0003996	932	104	12975	1.33862	1	1	0.998657
GOTERM_MF_DIRECT	GO:0015276~ligand-gated monoatomic ion channel activity	12	0.974026	0.41983	FBGN0264000, FBGN0051423, FBGN0051424, FBGN0051164, FBGN0041233, FBGN0004619, FBGN0046885, FBGN0046886, FBGN0046887, FBGN0035934, FBGN0029968, FBGN0039927	951	134	12701	1.19601	1	1	0.99354
GOTERM_CC_DIRECT	GO:0043025~neuronal cell body	12	0.974026	0.608661	FBGN0265597, FBGN0266098, FBGN0041233, FBGN0041097, FBGN0046885, FBGN0046886, FBGN0046887, FBGN0037107, FBGN0266417, FBGN0260753, FBGN0085382, FBGN0030613	982	160	13618	1.04007	1	1	0.986486
GOTERM_BP_DIRECT	GO:0007635~chemosensory behavior	4	0.324675	0.718813	FBGN0041233, FBGN0046885, FBGN0046886, FBGN0046887	932	51	12975	1.0919	1	1	0.998657
GOTERM_BP_DIRECT	GO:0050909~sensory perception of taste	5	0.405844	0.728609	FBGN0041233, FBGN0267252, FBGN0046885, FBGN0046886, FBGN0046887	932	68	12975	1.02365	1	1	0.998657
GOTERM_MF_DIRECT	GO:0033041~sweet taste receptor activity	3	0.243506	0.775598	FBGN0046885, FBGN0046886, FBGN0046887	951	37	12701	1.08287	1	1	0.99354
INTERPRO	IPR013604:7TM_chemorcpt	4	0.324675	0.777621	FBGN0041233, FBGN0046885, FBGN0046886, FBGN0046887	898	52	11594	0.993147	1	1	0.991489
Annotation Cluster 102	Enrichment Score: 0.216686313463545
Category	Term	Count	%	PValue	Genes	List Total	Pop Hits	Pop Total	Fold Enrichment	Bonferroni	Benjamini	FDR
GOTERM_BP_DIRECT	GO:0040003~chitin-based cuticle development	15	1.21753	0.311765	FBGN0036880, FBGN0013763, FBGN0064237, FBGN0037224, FBGN0030494, FBGN0026415, FBGN0002533, FBGN0020414, FBGN0033869, FBGN0028544, FBGN0026077, FBGN0035736, FBGN0035735, FBGN0037913, FBGN0033725	932	167	12975	1.25045	1	1	0.998657
GOTERM_CC_DIRECT	GO:0062129~chitin-based extracellular matrix	13	1.05519	0.450235	FBGN0036880, FBGN0036940, FBGN0037224, FBGN0030494, FBGN0030493, FBGN0002533, FBGN0033869, FBGN0028544, FBGN0026077, FBGN0052564, FBGN0035736, FBGN0035735, FBGN0033725	982	156	13618	1.15563	1	1	0.986486
UP_KW_CELLULAR_COMPONENT	KW-0193~Cuticle	4	0.324675	0.667133	FBGN0030494, FBGN0030493, FBGN0002533, FBGN0033725	495	46	6727	1.18173	1	1	0.966667
INTERPRO	IPR000618:Insect_cuticle	8	0.649351	0.748501	FBGN0036880, FBGN0033869, FBGN0030494, FBGN0030493, FBGN0035736, FBGN0035735, FBGN0002533, FBGN0033725	898	109	11594	0.94759	1	1	0.991489
GOTERM_MF_DIRECT	GO:0008010~structural constituent of chitin-based larval cuticle	9	0.730519	0.80036	FBGN0036880, FBGN0033869, FBGN0037224, FBGN0030494, FBGN0030493, FBGN0035736, FBGN0035735, FBGN0002533, FBGN0033725	951	135	12701	0.890361	1	1	0.99354
INTERPRO	IPR031311:CHIT_BIND_RR_consensus	5	0.405844	0.893149	FBGN0036880, FBGN0033869, FBGN0035736, FBGN0035735, FBGN0002533	898	83	11594	0.777766	1	1	0.991489
Annotation Cluster 103	Enrichment Score: 0.2157733394762822
Category	Term	Count	%	PValue	Genes	List Total	Pop Hits	Pop Total	Fold Enrichment	Bonferroni	Benjamini	FDR
UP_SEQ_FEATURE	TRANSMEM:Helical; Signal-anchor for type II membrane protein	6	0.487013	0.452526	FBGN0036485, FBGN0039596, FBGN0033483, FBGN0035976, FBGN0051956, FBGN0031081	939	56	11932	1.36148	1	1	0.997442
UP_KW_DOMAIN	KW-0735~Signal-anchor	10	0.811688	0.49791	FBGN0032946, FBGN0036485, FBGN0039596, FBGN0030027, FBGN0033483, FBGN0053774, FBGN0031397, FBGN0035976, FBGN0051956, FBGN0031081	670	102	7914	1.15803	1	1	1
UP_KW_CELLULAR_COMPONENT	KW-0333~Golgi apparatus	4	0.324675	0.999735	FBGN0036485, FBGN0039596, FBGN0031397, FBGN0051956	495	167	6727	0.325507	1	1	0.999735
Annotation Cluster 104	Enrichment Score: 0.2105635020390835
Category	Term	Count	%	PValue	Genes	List Total	Pop Hits	Pop Total	Fold Enrichment	Bonferroni	Benjamini	FDR
INTERPRO	IPR000859:CUB_dom	3	0.243506	0.586678	FBGN0038695, FBGN0265416, FBGN0052206	898	25	11594	1.54931	1	1	0.991489
UP_SEQ_FEATURE	DOMAIN:CUB	3	0.243506	0.595672	FBGN0038695, FBGN0265416, FBGN0052206	939	25	11932	1.52486	1	1	0.997442
INTERPRO	IPR035914:Sperma_CUB_dom_sf	3	0.243506	0.668194	FBGN0038695, FBGN0265416, FBGN0052206	898	29	11594	1.33561	1	1	0.991489
Annotation Cluster 105	Enrichment Score: 0.20225126293780632
Category	Term	Count	%	PValue	Genes	List Total	Pop Hits	Pop Total	Fold Enrichment	Bonferroni	Benjamini	FDR
INTERPRO	IPR044862:Pro_4_hyd_alph_FE2OG_OXY	3	0.243506	0.516371	FBGN0051014, FBGN0051015, FBGN0039779	898	22	11594	1.76058	1	1	0.991489
INTERPRO	IPR045054:P4HA-like	3	0.243506	0.564111	FBGN0051014, FBGN0051015, FBGN0039779	898	24	11594	1.61386	1	1	0.991489
GOTERM_BP_DIRECT	GO:0018401~peptidyl-proline hydroxylation to 4-hydroxy-L-proline	3	0.243506	0.586775	FBGN0051014, FBGN0051015, FBGN0039779	932	27	12975	1.54685	1	1	0.998657
GOTERM_MF_DIRECT	GO:0004656~procollagen-proline 4-dioxygenase activity	3	0.243506	0.589303	FBGN0051014, FBGN0051015, FBGN0039779	951	26	12701	1.54101	1	1	0.99354
SMART	SM00702:P4Hc	3	0.243506	0.597666	FBGN0051014, FBGN0051015, FBGN0039779	396	27	5403	1.51599	1	1	1
INTERPRO	IPR013547:Pro_4_hyd_alph_N	3	0.243506	0.608366	FBGN0051014, FBGN0051015, FBGN0039779	898	26	11594	1.48972	1	1	0.991489
GOTERM_MF_DIRECT	GO:0031418~L-ascorbic acid binding	3	0.243506	0.610154	FBGN0051014, FBGN0051015, FBGN0039779	951	27	12701	1.48394	1	1	0.99354
INTERPRO	IPR006620:Pro_4_hyd_alph	3	0.243506	0.629177	FBGN0051014, FBGN0051015, FBGN0039779	898	27	11594	1.43455	1	1	0.991489
UP_KW_MOLECULAR_FUNCTION	KW-0223~Dioxygenase	4	0.324675	0.667146	FBGN0051014, FBGN0051015, FBGN0039779, FBGN0003965	422	43	5366	1.18285	1	1	0.915493
INTERPRO	IPR005123:Oxoglu/Fe-dep_dioxygenase	3	0.243506	0.686424	FBGN0051014, FBGN0051015, FBGN0039779	898	30	11594	1.29109	1	1	0.991489
UP_SEQ_FEATURE	DOMAIN:Fe2OG dioxygenase	3	0.243506	0.695109	FBGN0051014, FBGN0051015, FBGN0039779	939	30	11932	1.27071	1	1	0.997442
GOTERM_CC_DIRECT	GO:0005788~endoplasmic reticulum lumen	3	0.243506	0.835886	FBGN0051014, FBGN0051015, FBGN0039779	982	44	13618	0.945519	1	1	0.986486
Annotation Cluster 106	Enrichment Score: 0.1984711750971552
Category	Term	Count	%	PValue	Genes	List Total	Pop Hits	Pop Total	Fold Enrichment	Bonferroni	Benjamini	FDR
GOTERM_BP_DIRECT	GO:0006633~fatty acid biosynthetic process	4	0.324675	0.501513	FBGN0283427, FBGN0027348, FBGN0267828, FBGN0034999	932	37	12975	1.50505	1	1	0.998657
GOTERM_MF_DIRECT	GO:0004467~long-chain fatty acid-CoA ligase activity	3	0.243506	0.52186	FBGN0027348, FBGN0267828, FBGN0034999	951	23	12701	1.74201	1	1	0.99354
GOTERM_BP_DIRECT	GO:0001676~long-chain fatty acid metabolic process	3	0.243506	0.586775	FBGN0027348, FBGN0267828, FBGN0034999	932	27	12975	1.54685	1	1	0.998657
UP_SEQ_FEATURE	DOMAIN:AMP-dependent synthetase/ligase	3	0.243506	0.617349	FBGN0027348, FBGN0267828, FBGN0034999	939	26	11932	1.46621	1	1	0.997442
INTERPRO	IPR042099:ANL_N_sf	3	0.243506	0.668194	FBGN0027348, FBGN0267828, FBGN0034999	898	29	11594	1.33561	1	1	0.991489
INTERPRO	IPR000873:AMP-dep_Synth/Lig_com	3	0.243506	0.686424	FBGN0027348, FBGN0267828, FBGN0034999	898	30	11594	1.29109	1	1	0.991489
UP_KW_MOLECULAR_FUNCTION	KW-0436~Ligase	7	0.568182	0.938357	FBGN0027348, FBGN0267828, FBGN0000053, FBGN0000052, FBGN0034999, FBGN0030823, FBGN0033900	422	126	5366	0.706424	1	1	0.938357
Annotation Cluster 107	Enrichment Score: 0.18038554304121104
Category	Term	Count	%	PValue	Genes	List Total	Pop Hits	Pop Total	Fold Enrichment	Bonferroni	Benjamini	FDR
SMART	SM00248:ANK	7	0.568182	0.548462	FBGN0036053, FBGN0261625, FBGN0060296, FBGN0039249, FBGN0035934, FBGN0262111, FBGN0039075	396	81	5403	1.17911	1	1	1
INTERPRO	IPR002110:Ankyrin_rpt	7	0.568182	0.640392	FBGN0036053, FBGN0261625, FBGN0060296, FBGN0039249, FBGN0035934, FBGN0262111, FBGN0039075	898	84	11594	1.07591	1	1	0.991489
INTERPRO	IPR036770:Ankyrin_rpt-contain_sf	7	0.568182	0.651862	FBGN0036053, FBGN0261625, FBGN0060296, FBGN0039249, FBGN0035934, FBGN0262111, FBGN0039075	898	85	11594	1.06325	1	1	0.991489
UP_SEQ_FEATURE	REPEAT:ANK	6	0.487013	0.701114	FBGN0036053, FBGN0261625, FBGN0039249, FBGN0035934, FBGN0262111, FBGN0039075	939	74	11932	1.03031	1	1	0.997442
UP_KW_DOMAIN	KW-0040~ANK repeat	5	0.405844	0.780792	FBGN0036053, FBGN0060296, FBGN0039249, FBGN0035934, FBGN0262111	670	62	7914	0.952576	1	1	1
Annotation Cluster 108	Enrichment Score: 0.17005264453954924
Category	Term	Count	%	PValue	Genes	List Total	Pop Hits	Pop Total	Fold Enrichment	Bonferroni	Benjamini	FDR
SMART	SM00700:JHBP	3	0.243506	0.655628	FBGN0038894, FBGN0000092, FBGN0031538	396	30	5403	1.36439	1	1	1
INTERPRO	IPR010562:Haemolymph_juvenile_hormone-bd	3	0.243506	0.686424	FBGN0038894, FBGN0000092, FBGN0031538	898	30	11594	1.29109	1	1	0.991489
INTERPRO	IPR038606:To_sf	3	0.243506	0.686424	FBGN0038894, FBGN0000092, FBGN0031538	898	30	11594	1.29109	1	1	0.991489
Annotation Cluster 109	Enrichment Score: 0.1491570416094662
Category	Term	Count	%	PValue	Genes	List Total	Pop Hits	Pop Total	Fold Enrichment	Bonferroni	Benjamini	FDR
GOTERM_CC_DIRECT	GO:0015629~actin cytoskeleton	6	0.487013	0.450655	FBGN0051116, FBGN0086347, FBGN0000042, FBGN0035499, FBGN0040299, FBGN0000047	982	61	13618	1.36403	1	1	0.986486
GOTERM_BP_DIRECT	GO:0007015~actin filament organization	5	0.405844	0.867894	FBGN0086347, FBGN0035499, FBGN0040299, FBGN0026084, FBGN0066365	932	85	12975	0.818922	1	1	0.998657
GOTERM_MF_DIRECT	GO:0051015~actin filament binding	5	0.405844	0.912469	FBGN0086347, FBGN0035499, FBGN0040299, FBGN0264272, FBGN0262111	951	90	12701	0.741968	1	1	0.99354
Annotation Cluster 110	Enrichment Score: 0.1415831164403036
Category	Term	Count	%	PValue	Genes	List Total	Pop Hits	Pop Total	Fold Enrichment	Bonferroni	Benjamini	FDR
UP_SEQ_FEATURE	REPEAT:Solcar	4	0.324675	0.683221	FBGN0028646, FBGN0033904, FBGN0034497, FBGN0037668	939	44	11932	1.15519	1	1	0.997442
INTERPRO	IPR018108:Mitochondrial_sb/sol_carrier	4	0.324675	0.741899	FBGN0028646, FBGN0033904, FBGN0034497, FBGN0037668	898	49	11594	1.05395	1	1	0.991489
INTERPRO	IPR023395:Mt_carrier_dom_sf	4	0.324675	0.741899	FBGN0028646, FBGN0033904, FBGN0034497, FBGN0037668	898	49	11594	1.05395	1	1	0.991489
Annotation Cluster 111	Enrichment Score: 0.07371089025054245
Category	Term	Count	%	PValue	Genes	List Total	Pop Hits	Pop Total	Fold Enrichment	Bonferroni	Benjamini	FDR
GOTERM_BP_DIRECT	GO:0000226~microtubule cytoskeleton organization	5	0.405844	0.633058	FBGN0031659, FBGN0052396, FBGN0259099, FBGN0266417, FBGN0030823	932	60	12975	1.16014	1	1	0.998657
GOTERM_CC_DIRECT	GO:0005874~microtubule	8	0.649351	0.829927	FBGN0267433, FBGN0267002, FBGN0052396, FBGN0259099, FBGN0010235, FBGN0266417, FBGN0030823, FBGN0030614	982	129	13618	0.860007	1	1	0.986486
KEGG_PATHWAY	dme04814:Motor proteins	7	0.568182	0.830616	FBGN0267433, FBGN0267002, FBGN0052396, FBGN0086347, FBGN0000042, FBGN0040299, FBGN0010235	260	112	3589	0.86274	1	1	0.905983
UP_KW_CELLULAR_COMPONENT	KW-0493~Microtubule	7	0.568182	0.85843	FBGN0267433, FBGN0267002, FBGN0052396, FBGN0259099, FBGN0010235, FBGN0030823, FBGN0030614	495	115	6727	0.827211	1	1	0.966667
UP_KW_MOLECULAR_FUNCTION	KW-0505~Motor protein	4	0.324675	0.90056	FBGN0267433, FBGN0267002, FBGN0086347, FBGN0010235	422	66	5366	0.770645	1	1	0.915493
UP_KW_CELLULAR_COMPONENT	KW-0206~Cytoskeleton	16	1.2987	0.935879	FBGN0037398, FBGN0086347, FBGN0266417, FBGN0037130, FBGN0000047, FBGN0267433, FBGN0032428, FBGN0031659, FBGN0267002, FBGN0052396, FBGN0259099, FBGN0000042, FBGN0010235, FBGN0259246, FBGN0030823, FBGN0030614	495	284	6727	0.765628	1	1	0.966667
GOTERM_BP_DIRECT	GO:0007018~microtubule-based movement	3	0.243506	0.96539	FBGN0267433, FBGN0267002, FBGN0010235	932	70	12975	0.596643	1	1	0.998657
Annotation Cluster 112	Enrichment Score: 0.06693270007897878
Category	Term	Count	%	PValue	Genes	List Total	Pop Hits	Pop Total	Fold Enrichment	Bonferroni	Benjamini	FDR
INTERPRO	IPR032675:LRR_dom_sf	12	0.974026	0.746617	FBGN0031834, FBGN0028523, FBGN0052115, FBGN0037398, FBGN0032749, FBGN0034718, FBGN0034484, FBGN0036324, FBGN0031100, FBGN0037956, FBGN0262366, FBGN0029925	898	166	11594	0.933319	1	1	0.991489
SMART	SM00369:LRR_TYP	5	0.405844	0.832643	FBGN0028523, FBGN0032749, FBGN0031100, FBGN0037956, FBGN0029925	396	78	5403	0.874611	1	1	1
INTERPRO	IPR003591:Leu-rich_rpt_typical-subtyp	5	0.405844	0.863274	FBGN0028523, FBGN0032749, FBGN0031100, FBGN0037956, FBGN0029925	898	78	11594	0.827623	1	1	0.991489
UP_KW_DOMAIN	KW-0433~Leucine-rich repeat	6	0.487013	0.908536	FBGN0028523, FBGN0032749, FBGN0034718, FBGN0031100, FBGN0037956, FBGN0029925	670	94	7914	0.753954	1	1	1
INTERPRO	IPR001611:Leu-rich_rpt	6	0.487013	0.94905	FBGN0028523, FBGN0032749, FBGN0034718, FBGN0031100, FBGN0037956, FBGN0029925	898	115	11594	0.673613	1	1	0.991489
Annotation Cluster 113	Enrichment Score: 0.05953475973598313
Category	Term	Count	%	PValue	Genes	List Total	Pop Hits	Pop Total	Fold Enrichment	Bonferroni	Benjamini	FDR
UP_SEQ_FEATURE	DOMAIN:PHD-type	3	0.243506	0.728826	FBGN0031091, FBGN0030120, FBGN0035976	939	32	11932	1.19129	1	1	0.997442
INTERPRO	IPR011011:Znf_FYVE_PHD	4	0.324675	0.9107	FBGN0031091, FBGN0053547, FBGN0030120, FBGN0035976	898	69	11594	0.748459	1	1	0.991489
INTERPRO	IPR013083:Znf_RING/FYVE/PHD	8	0.649351	0.998612	FBGN0031091, FBGN0039498, FBGN0053547, FBGN0053552, FBGN0052850, FBGN0030120, FBGN0034312, FBGN0035976	898	220	11594	0.469488	1	1	0.998612
Annotation Cluster 114	Enrichment Score: 0.05718031235991074
Category	Term	Count	%	PValue	Genes	List Total	Pop Hits	Pop Total	Fold Enrichment	Bonferroni	Benjamini	FDR
INTERPRO	IPR013525:ABC2_TM	3	0.243506	0.649116	FBGN0051213, FBGN0052091, FBGN0003996	898	28	11594	1.38331	1	1	0.991489
UP_SEQ_FEATURE	DOMAIN:AAA+ ATPase	4	0.324675	0.797744	FBGN0267433, FBGN0036224, FBGN0015376, FBGN0028868	939	53	11932	0.959029	1	1	0.997442
INTERPRO	IPR003959:ATPase_AAA_core	3	0.243506	0.864855	FBGN0036224, FBGN0015376, FBGN0028868	898	44	11594	0.88029	1	1	0.991489
INTERPRO	IPR017871:ABC_transporter-like_CS	3	0.243506	0.888244	FBGN0051213, FBGN0052091, FBGN0003996	898	47	11594	0.824101	1	1	0.991489
GOTERM_MF_DIRECT	GO:0042626~ATPase-coupled transmembrane transporter activity	3	0.243506	0.890511	FBGN0051213, FBGN0052091, FBGN0003996	951	49	12701	0.817678	1	1	0.99354
SMART	SM00382:AAA	7	0.568182	0.899808	FBGN0267433, FBGN0051213, FBGN0036224, FBGN0015376, FBGN0028868, FBGN0052091, FBGN0003996	396	124	5403	0.770222	1	1	1
GOTERM_MF_DIRECT	GO:0140359~ABC-type transporter activity	3	0.243506	0.909114	FBGN0051213, FBGN0052091, FBGN0003996	951	52	12701	0.770505	1	1	0.99354
INTERPRO	IPR003593:AAA+_ATPase	7	0.568182	0.92526	FBGN0267433, FBGN0051213, FBGN0036224, FBGN0015376, FBGN0028868, FBGN0052091, FBGN0003996	898	124	11594	0.728842	1	1	0.991489
UP_SEQ_FEATURE	DOMAIN:ABC transporter	3	0.243506	0.941447	FBGN0051213, FBGN0052091, FBGN0003996	939	56	11932	0.680739	1	1	0.997442
INTERPRO	IPR003439:ABC_transporter-like_ATP-bd	3	0.243506	0.941736	FBGN0051213, FBGN0052091, FBGN0003996	898	57	11594	0.679522	1	1	0.991489
GOTERM_MF_DIRECT	GO:0016887~ATP hydrolysis activity	13	1.05519	0.988459	FBGN0013276, FBGN0036224, FBGN0015376, FBGN0013275, FBGN0028868, FBGN0052091, FBGN0003996, FBGN0267433, FBGN0051213, FBGN0267002, FBGN0001233, FBGN0032464, FBGN0030746	951	277	12701	0.626788	1	1	0.99354
Annotation Cluster 115	Enrichment Score: 0.04522039072488151
Category	Term	Count	%	PValue	Genes	List Total	Pop Hits	Pop Total	Fold Enrichment	Bonferroni	Benjamini	FDR
INTERPRO	IPR017970:Homeobox_CS	6	0.487013	0.855757	FBGN0036285, FBGN0085369, FBGN0004394, FBGN0034821, FBGN0001170, FBGN0263511	898	93	11594	0.832962	1	1	0.991489
SMART	SM00389:HOX	6	0.487013	0.881941	FBGN0036285, FBGN0085369, FBGN0004394, FBGN0034821, FBGN0001170, FBGN0263511	396	103	5403	0.794793	1	1	1
UP_SEQ_FEATURE	DOMAIN:Homeobox	5	0.405844	0.905218	FBGN0036285, FBGN0085369, FBGN0004394, FBGN0034821, FBGN0263511	939	84	11932	0.756377	1	1	0.997442
UP_SEQ_FEATURE	DNA_BIND:Homeobox	6	0.487013	0.907093	FBGN0036285, FBGN0085369, FBGN0004394, FBGN0034821, FBGN0001170, FBGN0263511	939	101	11932	0.754879	1	1	0.997442
INTERPRO	IPR001356:Homeobox_dom	6	0.487013	0.908616	FBGN0036285, FBGN0085369, FBGN0004394, FBGN0034821, FBGN0001170, FBGN0263511	898	103	11594	0.752092	1	1	0.991489
INTERPRO	IPR009057:Homeobox-like_sf	8	0.649351	0.950829	FBGN0033183, FBGN0036285, FBGN0264490, FBGN0085369, FBGN0004394, FBGN0034821, FBGN0001170, FBGN0263511	898	150	11594	0.688582	1	1	0.991489
Annotation Cluster 116	Enrichment Score: 0.04445924545758931
Category	Term	Count	%	PValue	Genes	List Total	Pop Hits	Pop Total	Fold Enrichment	Bonferroni	Benjamini	FDR
GOTERM_BP_DIRECT	GO:0008150~biological_process	123	9.98377	0.735581	FBGN0264738, FBGN0264739, FBGN0053272, FBGN0261584, FBGN0052582, FBGN0029838, FBGN0054007, FBGN0052106, FBGN0003683, FBGN0051253, FBGN0037623, FBGN0085261, FBGN0262605, FBGN0032100, FBGN0027527, FBGN0040648, FBGN0262840, FBGN0035171, FBGN0029702, FBGN0030563, FBGN0250869, FBGN0034126, FBGN0030725, FBGN0261925, FBGN0260955, FBGN0260954, FBGN0032075, FBGN0035189, FBGN0036310, FBGN0031022, FBGN02630…	932	1783	12975	0.960385	1	1	0.998657
GOTERM_MF_DIRECT	GO:0003674~molecular_function	170	13.7987	0.999988	FBGN0085385, FBGN0033261, FBGN0264738, FBGN0264739, FBGN0053272, FBGN0261584, FBGN0052582, FBGN0034070, FBGN0029838, FBGN0054007, FBGN0000451, FBGN0052106, FBGN0054003, FBGN0003683, FBGN0051253, FBGN0051418, FBGN0051419, FBGN0037228, FBGN0085261, FBGN0034638, FBGN0027929, FBGN0262605, FBGN0032100, FBGN0261871, FBGN0035170, FBGN0263773, FBGN0027527, FBGN0040648, FBGN0262840, FBGN0038282, FBGN00351…	951	2941	12701	0.771989	1	1	0.999988
GOTERM_CC_DIRECT	GO:0005575~cellular_component	128	10.3896	0.999993	FBGN0085385, FBGN0264738, FBGN0264739, FBGN0053272, FBGN0261584, FBGN0052582, FBGN0029838, FBGN0054007, FBGN0000451, FBGN0052106, FBGN0003683, FBGN0051253, FBGN0031762, FBGN0037623, FBGN0037228, FBGN0085261, FBGN0262605, FBGN0032100, FBGN0039099, FBGN0263773, FBGN0040648, FBGN0262840, FBGN0035171, FBGN0029702, FBGN0250869, FBGN0034126, FBGN0035733, FBGN0030725, FBGN0034406, FBGN0051406, FBGN02619…	982	2428	13618	0.731077	1	1	0.999993
Annotation Cluster 117	Enrichment Score: 0.04096657866973111
Category	Term	Count	%	PValue	Genes	List Total	Pop Hits	Pop Total	Fold Enrichment	Bonferroni	Benjamini	FDR
UP_SEQ_FEATURE	DOMAIN:C2H2-type	18	1.46104	0.805239	FBGN0041105, FBGN0040355, FBGN0040467, FBGN0264817, FBGN0038741, FBGN0025679, FBGN0267337, FBGN0028979, FBGN0030005, FBGN0000287, FBGN0267033, FBGN0003683, FBGN0263072, FBGN0024244, FBGN0262160, FBGN0051612, FBGN0035702, FBGN0039816	939	257	11932	0.889994	1	1	0.997442
SMART	SM00355:ZnF_C2H2	17	1.37987	0.865017	FBGN0041105, FBGN0040355, FBGN0264817, FBGN0038741, FBGN0025679, FBGN0267337, FBGN0028979, FBGN0030005, FBGN0000287, FBGN0267033, FBGN0263072, FBGN0024244, FBGN0262160, FBGN0011236, FBGN0051612, FBGN0035702, FBGN0039816	396	275	5403	0.843444	1	1	1
INTERPRO	IPR013087:Znf_C2H2_type	19	1.54221	0.906368	FBGN0041105, FBGN0040355, FBGN0040467, FBGN0264817, FBGN0038741, FBGN0025679, FBGN0267337, FBGN0028979, FBGN0030005, FBGN0000287, FBGN0267033, FBGN0003683, FBGN0263072, FBGN0024244, FBGN0262160, FBGN0011236, FBGN0051612, FBGN0035702, FBGN0039816	898	303	11594	0.809595	1	1	0.991489
GOTERM_BP_DIRECT	GO:0000122~negative regulation of transcription by RNA polymerase II	13	1.05519	0.917582	FBGN0041105, FBGN0033183, FBGN0036285, FBGN0017430, FBGN0263511, FBGN0267337, FBGN0028979, FBGN0030005, FBGN0000287, FBGN0263072, FBGN0024244, FBGN0262160, FBGN0085450	932	234	12975	0.773426	1	1	0.998657
INTERPRO	IPR036236:Znf_C2H2_sf	14	1.13636	0.98017	FBGN0041105, FBGN0264817, FBGN0025679, FBGN0267337, FBGN0028979, FBGN0030005, FBGN0000287, FBGN0267033, FBGN0263072, FBGN0024244, FBGN0262160, FBGN0011236, FBGN0051612, FBGN0035702	898	271	11594	0.666984	1	1	0.991489
UP_KW_DOMAIN	KW-0863~Zinc-finger	19	1.54221	1	FBGN0040467, FBGN0011770, FBGN0038741, FBGN0025679, FBGN0267337, FBGN0028979, FBGN0004865, FBGN0030005, FBGN0050460, FBGN0267033, FBGN0003683, FBGN0263072, FBGN0024244, FBGN0262160, FBGN0011236, FBGN0085390, FBGN0035702, FBGN0039816, FBGN0040290	670	534	7914	0.420275	1	1	1
Annotation Cluster 118	Enrichment Score: 0.03397900937896578
Category	Term	Count	%	PValue	Genes	List Total	Pop Hits	Pop Total	Fold Enrichment	Bonferroni	Benjamini	FDR
UP_SEQ_FEATURE	ZN_FING:C2H2-type 1	4	0.324675	0.875441	FBGN0024244, FBGN0011236, FBGN0028979, FBGN0267337	939	62	11932	0.819815	1	1	0.997442
UP_SEQ_FEATURE	ZN_FING:C2H2-type 3	3	0.243506	0.93737	FBGN0011236, FBGN0028979, FBGN0267337	939	55	11932	0.693116	1	1	0.997442
UP_SEQ_FEATURE	ZN_FING:C2H2-type 2	3	0.243506	0.963663	FBGN0011236, FBGN0028979, FBGN0267337	939	63	11932	0.605102	1	1	0.997442
Annotation Cluster 119	Enrichment Score: 0.0329533627185072
Category	Term	Count	%	PValue	Genes	List Total	Pop Hits	Pop Total	Fold Enrichment	Bonferroni	Benjamini	FDR
GOTERM_CC_DIRECT	GO:0022626~cytosolic ribosome	11	0.892857	0.818262	FBGN0053358, FBGN0053423, FBGN0053412, FBGN0053359, FBGN0053365, FBGN0028697, FBGN0053443, FBGN0053366, FBGN0053399, FBGN0053382, FBGN0053417	982	175	13618	0.871679	1	1	0.986486
KEGG_PATHWAY	dme03008:Ribosome biogenesis in eukaryotes	11	0.892857	0.905572	FBGN0053358, FBGN0053423, FBGN0053412, FBGN0053359, FBGN0053365, FBGN0053443, FBGN0036696, FBGN0053366, FBGN0053399, FBGN0053382, FBGN0053417	260	194	3589	0.782692	1	1	0.905983
GOTERM_CC_DIRECT	GO:0005840~ribosome	12	0.974026	0.959471	FBGN0053358, FBGN0053423, FBGN0053412, FBGN0053359, FBGN0053365, FBGN0028697, FBGN0053443, FBGN0053366, FBGN0053399, FBGN0035534, FBGN0053382, FBGN0053417	982	237	13618	0.702158	1	1	0.986486
KEGG_PATHWAY	dme03010:Ribosome	12	0.974026	0.964978	FBGN0053358, FBGN0053423, FBGN0053412, FBGN0053359, FBGN0053365, FBGN0028697, FBGN0053443, FBGN0053366, FBGN0053399, FBGN0035534, FBGN0053382, FBGN0053417	260	238	3589	0.695992	1	1	0.964978
GOTERM_MF_DIRECT	GO:0003735~structural constituent of ribosome	12	0.974026	0.997398	FBGN0053358, FBGN0053423, FBGN0053412, FBGN0053359, FBGN0053365, FBGN0028697, FBGN0053443, FBGN0053366, FBGN0053399, FBGN0035534, FBGN0053382, FBGN0053417	951	293	12701	0.546979	1	1	0.997398
Annotation Cluster 120	Enrichment Score: 0.01969387579138593
Category	Term	Count	%	PValue	Genes	List Total	Pop Hits	Pop Total	Fold Enrichment	Bonferroni	Benjamini	FDR
GOTERM_MF_DIRECT	GO:0003700~DNA-binding transcription factor activity	19	1.54221	0.751348	FBGN0041105, FBGN0261703, FBGN0016660, FBGN0011274, FBGN0014143, FBGN0264954, FBGN0005638, FBGN0005659, FBGN0263511, FBGN0004865, FBGN0032209, FBGN0001297, FBGN0053557, FBGN0000370, FBGN0263072, FBGN0011236, FBGN0034985, FBGN0035702, FBGN0023091	951	274	12701	0.926105	1	1	0.99354
GOTERM_MF_DIRECT	GO:0000981~DNA-binding transcription factor activity, RNA polymerase II-specific	30	2.43506	0.882538	FBGN0261703, FBGN0085369, FBGN0016660, FBGN0011274, FBGN0014143, FBGN0264954, FBGN0025679, FBGN0022361, FBGN0053557, FBGN0024244, FBGN0004394, FBGN0051612, FBGN0023091, FBGN0030899, FBGN0036285, FBGN0005638, FBGN0005659, FBGN0263511, FBGN0267337, FBGN0028979, FBGN0032209, FBGN0001297, FBGN0030005, FBGN0000287, FBGN0267033, FBGN0262160, FBGN0034821, FBGN0001170, FBGN0039938, FBGN0085450	951	469	12701	0.854291	1	1	0.99354
GOTERM_MF_DIRECT	GO:0000978~RNA polymerase II cis-regulatory region sequence-specific DNA binding	22	1.78571	0.980525	FBGN0041105, FBGN0261703, FBGN0036285, FBGN0016660, FBGN0011274, FBGN0014143, FBGN0264954, FBGN0025679, FBGN0005638, FBGN0267337, FBGN0001297, FBGN0000287, FBGN0267033, FBGN0000370, FBGN0262160, FBGN0004394, FBGN0011236, FBGN0051612, FBGN0035702, FBGN0039938, FBGN0030899, FBGN0085450	951	413	12701	0.711426	1	1	0.99354
GOTERM_BP_DIRECT	GO:0006357~regulation of transcription by RNA polymerase II	35	2.84091	0.983155	FBGN0261703, FBGN0085369, FBGN0016660, FBGN0264817, FBGN0011274, FBGN0014143, FBGN0264954, FBGN0025679, FBGN0022361, FBGN0053557, FBGN0000370, FBGN0264490, FBGN0004394, FBGN0011236, FBGN0038339, FBGN0051612, FBGN0035702, FBGN0030899, FBGN0036285, FBGN0005638, FBGN0005659, FBGN0263511, FBGN0267337, FBGN0028979, FBGN0032209, FBGN0001297, FBGN0030005, FBGN0000287, FBGN0267033, FBGN0263072, FBGN00000…	932	650	12975	0.749629	1	1	0.998657
GOTERM_BP_DIRECT	GO:0006355~regulation of DNA-templated transcription	22	1.78571	0.994813	FBGN0261703, FBGN0036285, FBGN0039217, FBGN0017430, FBGN0085369, FBGN0011274, FBGN0014143, FBGN0264954, FBGN0005638, FBGN0263511, FBGN0004865, FBGN0032209, FBGN0053557, FBGN0000370, FBGN0004394, FBGN0011236, FBGN0034821, FBGN0034985, FBGN0001170, FBGN0035702, FBGN0023091, FBGN0030899	932	471	12975	0.650269	1	1	0.998657
UP_KW_BIOLOGICAL_PROCESS	KW-0805~Transcription regulation	21	1.70455	0.999417	FBGN0036285, FBGN0017430, FBGN0016660, FBGN0011274, FBGN0014143, FBGN0016054, FBGN0005638, FBGN0267337, FBGN0028979, FBGN0004865, FBGN0001297, FBGN0030005, FBGN0025680, FBGN0000287, FBGN0000320, FBGN0000370, FBGN0264490, FBGN0024244, FBGN0004394, FBGN0011236, FBGN0023091	221	536	3314	0.587509	1	1	1
UP_KW_BIOLOGICAL_PROCESS	KW-0804~Transcription	21	1.70455	0.999849	FBGN0036285, FBGN0017430, FBGN0016660, FBGN0011274, FBGN0014143, FBGN0016054, FBGN0005638, FBGN0267337, FBGN0028979, FBGN0004865, FBGN0001297, FBGN0030005, FBGN0025680, FBGN0000287, FBGN0000320, FBGN0000370, FBGN0264490, FBGN0024244, FBGN0004394, FBGN0011236, FBGN0023091	221	568	3314	0.55441	1	1	1
GOTERM_MF_DIRECT	GO:0003677~DNA binding	26	2.11039	0.999978	FBGN0262937, FBGN0085369, FBGN0015376, FBGN0264817, FBGN0011274, FBGN0014143, FBGN0022361, FBGN0264490, FBGN0003683, FBGN0004394, FBGN0011236, FBGN0030899, FBGN0036285, FBGN0014396, FBGN0038741, FBGN0016054, FBGN0004865, FBGN0263511, FBGN0028979, FBGN0001297, FBGN0025680, FBGN0263072, FBGN0262160, FBGN0034821, FBGN0034985, FBGN0001170	951	657	12701	0.528525	1	1	0.999978
UP_KW_MOLECULAR_FUNCTION	KW-0238~DNA-binding	24	1.94805	0.999985	FBGN0016660, FBGN0264817, FBGN0015376, FBGN0011274, FBGN0014143, FBGN0038741, FBGN0005638, FBGN0005659, FBGN0028979, FBGN0004865, FBGN0001297, FBGN0022361, FBGN0000370, FBGN0003683, FBGN0264490, FBGN0263072, FBGN0024244, FBGN0262160, FBGN0004394, FBGN0011236, FBGN0034985, FBGN0001170, FBGN0023091, FBGN0030899	422	588	5366	0.519006	1	1	0.999985
UP_KW_CELLULAR_COMPONENT	KW-0539~Nucleus	46	3.73377	1	FBGN0041105, FBGN0033183, FBGN0035462, FBGN0017430, FBGN0015376, FBGN0016660, FBGN0264817, FBGN0011274, FBGN0036696, FBGN0014143, FBGN0264954, FBGN0026309, FBGN0032857, FBGN0022361, FBGN0051115, FBGN0000370, FBGN0053552, FBGN0264490, FBGN0024244, FBGN0031145, FBGN0004394, FBGN0052706, FBGN0011236, FBGN0034215, FBGN0051612, FBGN0040290, FBGN0039139, FBGN0014396, FBGN0038741, FBGN0030120, FBGN00056…	495	1707	6727	0.366219	1	1	1
Annotation Cluster 121	Enrichment Score: 0.012842617367171637
Category	Term	Count	%	PValue	Genes	List Total	Pop Hits	Pop Total	Fold Enrichment	Bonferroni	Benjamini	FDR
SMART	SM00233:PH	3	0.243506	0.95947	FBGN0267002, FBGN0263353, FBGN0037130	396	66	5403	0.620179	1	1	1
UP_SEQ_FEATURE	DOMAIN:PH	3	0.243506	0.974304	FBGN0267002, FBGN0263353, FBGN0037130	939	68	11932	0.560609	1	1	0.997442
INTERPRO	IPR001849:PH_domain	3	0.243506	0.978918	FBGN0267002, FBGN0263353, FBGN0037130	898	72	11594	0.537955	1	1	0.991489
Annotation Cluster 122	Enrichment Score: 0.012673961298186242
Category	Term	Count	%	PValue	Genes	List Total	Pop Hits	Pop Total	Fold Enrichment	Bonferroni	Benjamini	FDR
SMART	SM00360:RRM	7	0.568182	0.907817	FBGN0260943, FBGN0264001, FBGN0004882, FBGN0040365, FBGN0017430, FBGN0052706, FBGN0085391	396	126	5403	0.757997	1	1	1
INTERPRO	IPR000504:RRM_dom	7	0.568182	0.957294	FBGN0260943, FBGN0264001, FBGN0004882, FBGN0040365, FBGN0017430, FBGN0052706, FBGN0085391	898	136	11594	0.664532	1	1	0.991489
UP_SEQ_FEATURE	DOMAIN:RRM	7	0.568182	0.961625	FBGN0260943, FBGN0264001, FBGN0004882, FBGN0040365, FBGN0017430, FBGN0052706, FBGN0085391	939	136	11932	0.654044	1	1	0.997442
INTERPRO	IPR035979:RBD_domain_sf	8	0.649351	0.965895	FBGN0260943, FBGN0264001, FBGN0004882, FBGN0040365, FBGN0017430, FBGN0052706, FBGN0051140, FBGN0085391	898	158	11594	0.653717	1	1	0.991489
INTERPRO	IPR012677:Nucleotide-bd_a/b_plait_sf	7	0.568182	0.98258	FBGN0260943, FBGN0264001, FBGN0004882, FBGN0040365, FBGN0017430, FBGN0052706, FBGN0085391	898	154	11594	0.58686	1	1	0.991489
GOTERM_MF_DIRECT	GO:0003729~mRNA binding	8	0.649351	0.998382	FBGN0022361, FBGN0033926, FBGN0260943, FBGN0264001, FBGN0004882, FBGN0040365, FBGN0017430, FBGN0037549	951	225	12701	0.474859	1	1	0.998382
UP_KW_MOLECULAR_FUNCTION	KW-0694~RNA-binding	8	0.649351	0.999918	FBGN0033926, FBGN0260943, FBGN0038808, FBGN0033928, FBGN0039139, FBGN0017430, FBGN0052706, FBGN0037549	422	262	5366	0.388264	1	1	0.999918
GOTERM_MF_DIRECT	GO:0003723~RNA binding	13	1.05519	1	FBGN0260943, FBGN0039139, FBGN0017430, FBGN0040365, FBGN0036696, FBGN0022361, FBGN0264001, FBGN0029833, FBGN0033928, FBGN0028697, FBGN0052706, FBGN0037549, FBGN0085391	951	533	12701	0.325742	1	1	1
Annotation Cluster 123	Enrichment Score: 0.005039588740979887
Category	Term	Count	%	PValue	Genes	List Total	Pop Hits	Pop Total	Fold Enrichment	Bonferroni	Benjamini	FDR
GOTERM_MF_DIRECT	GO:0061630~ubiquitin protein ligase activity	7	0.568182	0.977211	FBGN0262937, FBGN0051642, FBGN0040355, FBGN0039498, FBGN0053552, FBGN0052850, FBGN0034312	951	154	12701	0.607064	1	1	0.99354
SMART	SM00184:RING	3	0.243506	0.983708	FBGN0053552, FBGN0052850, FBGN0034312	396	80	5403	0.511648	1	1	1
GOTERM_MF_DIRECT	GO:0004842~ubiquitin-protein transferase activity	4	0.324675	0.983892	FBGN0039498, FBGN0053552, FBGN0266717, FBGN0052850	951	101	12701	0.528927	1	1	0.99354
UP_SEQ_FEATURE	DOMAIN:RING-type	4	0.324675	0.990425	FBGN0031091, FBGN0053552, FBGN0052850, FBGN0034312	939	104	11932	0.488736	1	1	0.997442
INTERPRO	IPR001841:Znf_RING	4	0.324675	0.997108	FBGN0031091, FBGN0053552, FBGN0052850, FBGN0034312	898	124	11594	0.416481	1	1	0.997108
INTERPRO	IPR013083:Znf_RING/FYVE/PHD	8	0.649351	0.998612	FBGN0031091, FBGN0039498, FBGN0053547, FBGN0053552, FBGN0052850, FBGN0030120, FBGN0034312, FBGN0035976	898	220	11594	0.469488	1	1	0.998612
Annotation Cluster 124	Enrichment Score: 0.0025221565995378623
Category	Term	Count	%	PValue	Genes	List Total	Pop Hits	Pop Total	Fold Enrichment	Bonferroni	Benjamini	FDR
UP_KW_LIGAND	KW-0547~Nucleotide-binding	45	3.6526	0.991453	FBGN0013276, FBGN0013972, FBGN0035266, FBGN0011770, FBGN0015376, FBGN0013275, FBGN0031462, FBGN0086913, FBGN0028868, FBGN0000017, FBGN0030876, FBGN0051213, FBGN0267002, FBGN0003366, FBGN0267385, FBGN0000053, FBGN0000052, FBGN0003162, FBGN0010223, FBGN0033900, FBGN0040290, FBGN0000928, FBGN0032083, FBGN0036224, FBGN0086347, FBGN0033453, FBGN0016054, FBGN0051140, FBGN0052091, FBGN0000047, FBGN00039…	233	755	3006	0.768951	1	1	1
UP_KW_LIGAND	KW-0067~ATP-binding	37	3.00325	0.993794	FBGN0013276, FBGN0035266, FBGN0011770, FBGN0015376, FBGN0037146, FBGN0013275, FBGN0031462, FBGN0028868, FBGN0000017, FBGN0030876, FBGN0051213, FBGN0267002, FBGN0003366, FBGN0267385, FBGN0000053, FBGN0000052, FBGN0037549, FBGN0033900, FBGN0040290, FBGN0000928, FBGN0036224, FBGN0086347, FBGN0051140, FBGN0052091, FBGN0000047, FBGN0003996, FBGN0040505, FBGN0267433, FBGN0027348, FBGN0001233, FBGN02631…	233	649	3006	0.735513	1	1	1
GOTERM_MF_DIRECT	GO:0005524~ATP binding	43	3.49026	0.99739	FBGN0013276, FBGN0085385, FBGN0035266, FBGN0036334, FBGN0040299, FBGN0011770, FBGN0015376, FBGN0037146, FBGN0013275, FBGN0031462, FBGN0028868, FBGN0000017, FBGN0030876, FBGN0051213, FBGN0267002, FBGN0004575, FBGN0003366, FBGN0267385, FBGN0000053, FBGN0000052, FBGN0037549, FBGN0033900, FBGN0040290, FBGN0000928, FBGN0032083, FBGN0033791, FBGN0036224, FBGN0086347, FBGN0051140, FBGN0052091, FBGN00000…	951	814	12701	0.705507	1	1	0.99739
Annotation Cluster 125	Enrichment Score: 2.7470937510873085E-4
Category	Term	Count	%	PValue	Genes	List Total	Pop Hits	Pop Total	Fold Enrichment	Bonferroni	Benjamini	FDR
UP_KW_DOMAIN	KW-0853~WD repeat	4	0.324675	0.998145	FBGN0266098, FBGN0053552, FBGN0259099, FBGN0036348	670	119	7914	0.39704	1	1	1
INTERPRO	IPR015943:WD40/YVTN_repeat-like_dom_sf	5	0.405844	0.999978	FBGN0266098, FBGN0259099, FBGN0264273, FBGN0038725, FBGN0036348	898	220	11594	0.29343	1	1	0.999978
INTERPRO	IPR036322:WD40_repeat_dom_sf	4	0.324675	0.999981	FBGN0266098, FBGN0259099, FBGN0266717, FBGN0036348	898	196	11594	0.263488	1	1	0.999981

## Sheet: Table S2C
FlyBase ID	Gene
FBgn0267318	CR45754
FBgn0025837	CG17636
FBgn0267319	CR45755
FBgn0032551	CG18636
FBgn0032139	CG13116
FBgn0051826	CG31826
FBgn0034426	CG10476
FBgn0267238	CR45678
FBgn0041231	Gr68a
FBgn0037727	CG8358
FBgn0035563	CG13716
FBgn0030394	Cpr11A
FBgn0050375	CG30375
FBgn0267294	CR45730
FBgn0030098	CG12057
FBgn0028848	CG7311
FBgn0263874	CR43721
FBgn0028669	Vha100-3
FBgn0034865	Or59b
FBgn0038647	CG14302
FBgn0033285	CG18449
FBgn0267526	CR45866
FBgn0038631	CG7695
FBgn0034480	CG16898
FBgn0034583	CG10527
FBgn0030386	CG2574
FBgn0050272	MFS1
FBgn0266898	CR45358
FBgn0032851	CG13970
FBgn0267796	CG46121
FBgn0036835	CG14075
FBgn0037365	CG2104
FBgn0265704	CR44511
FBgn0033708	CG8850
FBgn0266748	CR45221
FBgn0036250	Ir68b
FBgn0266850	CR45311
FBgn0052773	CR32773
FBgn0266048	CR44813
FBgn0015591	AstA
FBgn0053704	CG33704
FBgn0034382	CG18609
FBgn0085831	CR42201
FBgn0054052	CR34052
FBgn0267694	CR46030
FBgn0000808	gd
FBgn0267817	CR46142
FBgn0038404	CG8925
FBgn0054012	CG34012
FBgn0267559	CR45899
FBgn0264958	CR44127
FBgn0003747	Gr5a
FBgn0267480	CR45830
FBgn0083990	sphinx
FBgn0034097	CG3687
FBgn0262544	CG43098
FBgn0039343	CG5111
FBgn0265811	CR44600
FBgn0085303	CG34274
FBgn0052704	Ir8a
FBgn0264722	CR43990
FBgn0034861	CG9815
FBgn0264002	MsR2
FBgn0267862	CR46150
FBgn0035813	CG8492
FBgn0030976	CG7378
FBgn0263834	CR43696
FBgn0032140	CG13117
FBgn0017456	Ubc84D
FBgn0267870	CR46158
FBgn0040743	CG15919
FBgn0027584	CG4757
FBgn0050148	CG30148
FBgn0037204	CG11131
FBgn0263829	CG34334
FBgn0038821	CG17267
FBgn0086608	CG34112
FBgn0034157	resilin
FBgn0036785	CG13700
FBgn0265945	CR44732
FBgn0085295	CG34266
FBgn0034505	CG16739
FBgn0031526	CG8838
FBgn0264377	CG43829
FBgn0053191	CG33191
FBgn0034513	CG13423
FBgn0265762	CG44569
FBgn0036618	Cpr72Eb
FBgn0040906	CG15579
FBgn0053491	CR33491
FBgn0051386	CR31386
FBgn0038630	CG14305
FBgn0034651	CG15676
FBgn0085582	CR41257
FBgn0031514	CG3332
FBgn0032804	CG13081
FBgn0266182	CR44888
FBgn0050203	CG30203
FBgn0031249	CG11911
FBgn0029932	CG4607
FBgn0264350	CR43806
FBgn0265509	CR44371
FBgn0260942	bond
FBgn0265929	CR44718
FBgn0259859	Su(Ste):CR42428
FBgn0262484	CG43074
FBgn0026314	Ugt35b
FBgn0266379	CR45021
FBgn0262893	CG43248
FBgn0037994	CG4810
FBgn0250844	CG4218
FBgn0267933	CR46213
FBgn0036617	Cpr72Ea
FBgn0025578	Lcp9
FBgn0267171	CR45611
FBgn0259863	Su(Ste):CR42432
FBgn0265062	CR44173
FBgn0036713	Mip
FBgn0053471	Ir48a
FBgn0037014	CG13251
FBgn0267246	CR45686
FBgn0030374	CG15734
FBgn0266960	CR45411
FBgn0038833	CG15696
FBgn0263446	CR43469
FBgn0265703	CR44510
FBgn0261952	srw
FBgn0267653	CR45991
FBgn0267326	Ntl
FBgn0267930	CR46211
FBgn0267111	CR45551
FBgn0038607	hmw
FBgn0028939	NimC2
FBgn0262580	CG43120
FBgn0011957	tRNA:R2:42Ac
FBgn0028878	CG15269
FBgn0050362	boly
FBgn0031726	Cyp6a16
FBgn0050259	CG30259
FBgn0266097	CR44834
FBgn0267181	CR45621
FBgn0036729	CG13733
FBgn0050121	CR30121
FBgn0259210	prom
FBgn0038377	CG9632
FBgn0029747	CG5062
FBgn0034755	CG3746
FBgn0032284	CG7294
FBgn0266700	CR45190
FBgn0037191	CG14448
FBgn0266241	CR44936
FBgn0250827	whip
FBgn0034766	Obp59a
FBgn0053110	CG33110
FBgn0031644	CG15625
FBgn0034671	CG13494
FBgn0267882	CR46170
FBgn0265817	CR44606
FBgn0004622	TkR99D
FBgn0034047	CG12970
FBgn0262009	CG42827
FBgn0000715	FMRFa
FBgn0027360	Tim10
FBgn0052670	Rab9Fb
FBgn0034665	CG4372
FBgn0265759	CR44566
FBgn0039723	CG15522
FBgn0036491	Best4
FBgn0266262	CR44957
FBgn0032522	CG16848
FBgn0052602	Muc12Ea
FBgn0003091	Pkc53E
FBgn0029877	CG17717
FBgn0000927	fs(1)Ya
FBgn0265625	CG44433
FBgn0015381	dsf
FBgn0050104	NT5E-2
FBgn0267233	CR45673
FBgn0034427	CG10474
FBgn0038627	CG7694
FBgn0267819	CR46144
FBgn0020509	Acp62F
FBgn0266762	CR45227
FBgn0033287	CG8701
FBgn0264720	CR43988
FBgn0035598	CG4669
FBgn0033542	CG12309
FBgn0264940	CR44109
FBgn0032359	Osi21
FBgn0036881	Cpr76Bd
FBgn0038342	B9d1
FBgn0085285	CG34256
FBgn0037177	CG14454
FBgn0035300	CG1139
FBgn0265077	CR44188
FBgn0029733	CG6927
FBgn0036751	Adgf-B
FBgn0051728	CG31728
FBgn0267572	CR45912
FBgn0266372	CR45016
FBgn0052453	CG32453
FBgn0266841	CR45303
FBgn0053511	CG33511
FBgn0029851	CG14445
FBgn0040729	CG15126
FBgn0264380	CR43832
FBgn0038959	CG13856
FBgn0003270	amos
FBgn0039235	CG10899
FBgn0267872	CR46160
FBgn0050049	CG30049
FBgn0052272	tRNA:CR32272
FBgn0031157	CG1503
FBgn0053777	CG33777
FBgn0031032	CG14204
FBgn0265534	CR44384
FBgn0052055	CG32055
FBgn0035455	CG10862
FBgn0050090	CG30090
FBgn0032878	CG9316
FBgn0040705	ND-B8
FBgn0051041	CG31041
FBgn0016920	nompC
FBgn0000639	Fbp1
FBgn0267760	CR46091
FBgn0050263	stum
FBgn0052650	CG32650
FBgn0266903	CR45363
FBgn0034622	CG15666
FBgn0051774	fred
FBgn0262842	CG43206
FBgn0029765	CG16756
FBgn0266415	CR45055
FBgn0267230	CR45670
FBgn0067317	Cby
FBgn0035647	CG10486
FBgn0037860	CG6629
FBgn0033283	CG11635
FBgn0029762	NAAT1
FBgn0264540	CG43919
FBgn0065108	ppk16
FBgn0264865	CR44056
FBgn0032376	Tsp33B
FBgn0028424	JhI-26
FBgn0263324	CR43405
FBgn0036128	Elo68beta
FBgn0058298	CG40298
FBgn0036391	CG17364
FBgn0283426	acal
FBgn0267814	CR46139
FBgn0034506	CG13870
FBgn0265878	CR44667
FBgn0265176	CR44241
FBgn0032519	CG16957
FBgn0039476	CG6271
FBgn0028901	CG18109
FBgn0038492	Mur89F
FBgn0051674	CG31674
FBgn0033286	CG2127
FBgn0036479	CG13458
FBgn0267711	CR46044
FBgn0265076	CR44187
FBgn0010414	SerT
FBgn0039331	ND-49L
FBgn0033732	CG13157
FBgn0266763	CR45228
FBgn0036492	Best3
FBgn0085357	CG34328
FBgn0052072	Elo68alpha
FBgn0052651	CG32651
FBgn0038690	CG11703
FBgn0028434	Ercc1
FBgn0035610	Lkr
FBgn0020258	ppk
FBgn0052260	CG32260
FBgn0030721	CG12698
FBgn0000121	Arr2
FBgn0030373	CG12721
FBgn0053294	CR33294
FBgn0030817	CG4991
FBgn0037276	CG17387
FBgn0265707	CR44514
FBgn0003114	plu
FBgn0029809	CG15767
FBgn0025616	CG13359
FBgn0283435	CR46279
FBgn0034144	CG5089
FBgn0051804	CG31804
FBgn0035508	CG15005
FBgn0035755	CG14830
FBgn0039676	ppk20
FBgn0004897	fd96Ca
FBgn0038219	CG14839
FBgn0036859	CG14085
FBgn0264083	CR43752
FBgn0051404	CG31404
FBgn0051814	CG31814
FBgn0035512	Cpr64Ac
FBgn0031751	CG9016
FBgn0042710	Hex-t2
FBgn0030807	CG13000
FBgn0264698	CR43967
FBgn0264508	CR43907
FBgn0033710	CG17739
FBgn0034956	CG4324
FBgn0026874	CG13358
FBgn0034429	CG18607
FBgn0053322	CG33322
FBgn0087040	alphaTub67C
FBgn0267296	CR45732
FBgn0029745	Rpn13R
FBgn0003411	sisA
FBgn0031596	CG15429
FBgn0034666	CG9294
FBgn0034428	CG18606
FBgn0040321	GNBP3
FBgn0040250	Ugt86Dj
FBgn0037626	CG8236
FBgn0263022	CG43317
FBgn0040252	Ugt86Dh
FBgn0028532	CG7968
FBgn0004842	RYa-R
FBgn0052373	CG32373
FBgn0262679	CG43149
FBgn0261817	CG42759
FBgn0030998	CG14195
FBgn0031716	CG14015
FBgn0052532	CG32532
FBgn0265074	CR44185
FBgn0047199	CG31517
FBgn0265794	CR44583
FBgn0032228	CG5367
FBgn0036620	CG4842
FBgn0036985	zye
FBgn0260435	CR42530
FBgn0050099	CG30099
FBgn0266780	CR45245
FBgn0262102	CG42855
FBgn0029930	CG12541
FBgn0052698	CG32698
FBgn0031725	DIP-eta
FBgn0267787	CR46118
FBgn0058053	CR40053
FBgn0032422	atilla
FBgn0086049	snoRNA:Me28S-U3344a
FBgn0266738	CR45211
FBgn0265098	CR44203
FBgn0053641	CG33641
FBgn0046332	gskt
FBgn0031959	spz3
FBgn0083022	snoRNA:Psi18S-640e
FBgn0036948	CG7298
FBgn0040682	CG14664
FBgn0039677	ppk30
FBgn0039616	CG11828
FBgn0036330	CG11263
FBgn0033065	Cyp6w1
FBgn0259850	Su(Ste):CR42419
FBgn0039939	CG11231
FBgn0267568	CR45908
FBgn0034381	List
FBgn0036619	Cpr72Ec
FBgn0265365	CR44306
FBgn0031646	CG2837
FBgn0267142	CR45582
FBgn0085386	CG34357
FBgn0036206	CG5964
FBgn0030933	CG6470
FBgn0034095	CG15701
FBgn0038680	Cyp12a5
FBgn0038207	CG14356
FBgn0032283	CG7296
FBgn0031849	CG11327
FBgn0266591	CG45116
FBgn0038147	CCHa2
FBgn0033112	Spn42Db
FBgn0033405	CG13954
FBgn0034990	CG11406
FBgn0053764	CG33764
FBgn0259149	CG42264
FBgn0033875	CG6357
FBgn0260658	CG42541
FBgn0259857	Su(Ste):CR42426
FBgn0053509	CG33509
FBgn0046793	CG32236
FBgn0267113	CR45553
FBgn0267812	CR46137
FBgn0061197	CG13164
FBgn0266094	CR44831
FBgn0031168	CG1722
FBgn0031517	CG15406
FBgn0032495	CG16820
FBgn0050241	tRNA:CR30241
FBgn0040092	lectin-46Cb
FBgn0051477	ATPsynepsilonL
FBgn0054031	CG34031
FBgn0266869	CR45330
FBgn0085245	CG34216
FBgn0032494	CG5945
FBgn0086070	snoRNA:Or-CD11c
FBgn0035097	CG13405
FBgn0030432	CG4404
FBgn0040349	CG3699
FBgn0011761	dhd
FBgn0051718	Ir31a
FBgn0036783	CheA75a
FBgn0031201	CG12446
FBgn0263390	Nha2
FBgn0265542	CR44392
FBgn0264723	CR43991
FBgn0038828	CG17270
FBgn0262878	CG43233
FBgn0029879	APC7
FBgn0261506	CG42654
FBgn0030696	CG8509
FBgn0052847	CG32847
FBgn0053155	CG33155
FBgn0051139	CG31139
FBgn0010433	ato
FBgn0036082	CG12362
FBgn0029783	Sirt4
FBgn0035434	Drsl5
FBgn0035139	CG13891
FBgn0052259	CG32259
FBgn0028533	CG7953
FBgn0029659	CG16782
FBgn0040257	Ugt86Dc
FBgn0041625	Or65a
FBgn0261085	Syt12
FBgn0035316	CG15878
FBgn0261507	CG42655
FBgn0035515	CG14997
FBgn0261611	CG42700
FBgn0032362	spz4
FBgn0034788	CG13532
FBgn0039804	CG15544
FBgn0033985	CG10257
FBgn0029703	CG12692
FBgn0031463	G6P
FBgn0032178	Spn31A
FBgn0050371	CG30371
FBgn0262900	CG43255
FBgn0030071	CG12661
FBgn0266145	CR44851
FBgn0085399	CG34370
FBgn0042137	CG18814
FBgn0038405	CG8927
FBgn0265457	CR44357
FBgn0030029	CG15343
FBgn0085791	CR41508
FBgn0259916	CG42445
FBgn0037826	CG14689
FBgn0023525	CG3191
FBgn0029730	CG12681
FBgn0029656	CG10793
FBgn0260474	CG30002
FBgn0034377	CG15071
FBgn0259795	loopin-1
FBgn0031775	CG9150
FBgn0032824	CG13962
FBgn0037060	CG10508
FBgn0085475	CG34446
FBgn0034670	CG13488
FBgn0037714	CG9396
FBgn0052238	CG32238
FBgn0032131	CG3841
FBgn0266697	CR45187
FBgn0034272	Ir54a
FBgn0035957	CG5144
FBgn0038606	CG15803
FBgn0035917	Zasp66
FBgn0038681	Cyp12a4
FBgn0035649	CG10483
FBgn0053758	CG33758
FBgn0037618	CG11762
FBgn0053267	CG33267
FBgn0264747	CG44005
FBgn0004552	Akh
FBgn0031858	CG17378
FBgn0039879	Ir100a
FBgn0265888	CR44677
FBgn0062412	Ctr1B
FBgn0008651	lbl
FBgn0259148	CG42263
FBgn0032850	Kua
FBgn0053306	CG33306
FBgn0026439	Eaat1
FBgn0032913	CG9259
FBgn0263027	CG43322
FBgn0266693	CR45183
FBgn0085474	CG34445
FBgn0085305	CG34276
FBgn0033076	CG15233
FBgn0051760	CG31760
FBgn0261363	PPO3
FBgn0036906	CG14102
FBgn0039091	CG10182
FBgn0050195	CG30195
FBgn0283433	CG46276
FBgn0030319	CG2533
FBgn0266216	CR44911
FBgn0042131	CG18808
FBgn0038986	CG5278
FBgn0267486	Ptp36E
FBgn0037431	CG17917
FBgn0039881	CG1971
FBgn0033056	CG7856
FBgn0267263	CR45699
FBgn0034716	Oatp58Dc
FBgn0030558	CG1461
FBgn0262717	Skeletor
FBgn0028920	CG8997
FBgn0264942	CR44111
FBgn0014032	Sptr
FBgn0010097	gammaTub37C
FBgn0010323	Gsc
FBgn0053508	ppk13
FBgn0036125	CG6279
FBgn0016675	Lectin-galC1
FBgn0036742	CG7497
FBgn0037057	CG10512
FBgn0265151	CR44220
FBgn0259716	CG42370
FBgn0032891	Oseg5
FBgn0036836	CG11619
FBgn0259245	DIP-beta
FBgn0082949	snoRNA:Me18S-U1356a
FBgn0030148	CG3106
FBgn0050082	CG30082
FBgn0265299	CR44272
FBgn0037717	CG8301
FBgn0038702	CG3739
FBgn0036421	CG13481
FBgn0040823	dpr6
FBgn0085790	CR41507
FBgn0263447	CR43470
FBgn0033031	CG8245
FBgn0052379	CG32379
FBgn0265296	Dscam2
FBgn0051174	CG31174
FBgn0035855	CG7366
FBgn0024941	RSG7
FBgn0262514	VhaPPA1-2
FBgn0051313	CG31313
FBgn0265040	CR44157
FBgn0050424	CG30424
FBgn0030961	CG7058
FBgn0011987	tRNA:SeC
FBgn0029993	CG1571
FBgn0032827	CG10481
FBgn0265205	CR44265
FBgn0265097	CR44202
FBgn0040322	GNBP2
FBgn0260874	Ir76a
FBgn0036810	CG6885
FBgn0042711	Hex-t1
FBgn0003130	Poxn
FBgn0030551	CG11674
FBgn0040104	lectin-24A
FBgn0000533	ea
FBgn0037375	kat-60L1
FBgn0086069	snoRNA:Me28S-C3351
FBgn0039651	Cyt-c1L
FBgn0051673	CG31673
FBgn0265042	Irk1
FBgn0264505	CR43904
FBgn0264725	CG43993
FBgn0266814	CR45276
FBgn0266706	CR45196
FBgn0053757	CG33757
FBgn0040251	Ugt86Di
FBgn0050323	CG30323
FBgn0040696	CG18675
FBgn0263619	CR43628
FBgn0266633	CR45140
FBgn0034322	CG18536
FBgn0265595	CG44422
FBgn0033541	CG12934
FBgn0031613	HP6
FBgn0021738	Crg-1
FBgn0038330	CG14868
FBgn0267461	CR45811
FBgn0036083	Ir67b
FBgn0035880	CG17352
FBgn0034012	Hr51
FBgn0031033	CG14219
FBgn0036986	CG5282
FBgn0032774	CG17549
FBgn0265511	CR44373
FBgn0039887	CG2053
FBgn0053307	CG33307
FBgn0039494	grass
FBgn0266629	CR45136
FBgn0037615	CG11760
FBgn0050488	antr
FBgn0034532	CG13436
FBgn0263001	CR43309
FBgn0025383	CG14780
FBgn0263239	dar1
FBgn0037824	CG14684
FBgn0037397	CR1075
FBgn0267793	CR45232
FBgn0261287	ymp
FBgn0037553	CG18249
FBgn0266689	CR45179
FBgn0266348	CR44997
FBgn0030272	CG15201
FBgn0265339	CR44293
FBgn0038629	CG14304
FBgn0031214	CG11374
FBgn0086915	Mst77F
FBgn0263467	snoRNA:nop5-x16-a
FBgn0083979	Ir10a
FBgn0263131	CG43373
FBgn0030816	CG16700
FBgn0002926	ndl
FBgn0264907	CG44098
FBgn0029866	CG3842
FBgn0004896	fd59A
FBgn0053062	CG33062
FBgn0033020	COX4L
FBgn0032452	CG15484
FBgn0024177	zpg
FBgn0264427	CR43845
FBgn0030984	tgy
FBgn0039147	CG10694
FBgn0262107	CR42860
FBgn0265338	CR44292
FBgn0031926	CG6739
FBgn0034007	ND-51L2
FBgn0051528	CG31528
FBgn0033943	CG12869
FBgn0034530	Rcd6
FBgn0035343	CG16762
FBgn0031650	CG14044
FBgn0050076	CG30076
FBgn0039755	CG15531
FBgn0031936	CG13794
FBgn0083030	snoRNA:Psi18S-525i
FBgn0052266	CG32266
FBgn0034354	GstE11
FBgn0000551	Edg78E
FBgn0259183	CG42287
FBgn0031518	CG3277
FBgn0037620	ranshi
FBgn0035687	CG13296
FBgn0026396	Or22c
FBgn0038929	CG13408
FBgn0033856	CG13334
FBgn0270926	AsnS
FBgn0024984	CG3457
FBgn0033635	CG7777
FBgn0051858	t-cup
FBgn0259969	Sfp65A
FBgn0030607	dob
FBgn0033584	CG7737
FBgn0033271	CG8708
FBgn0031999	CG8419
FBgn0029720	CG3009
FBgn0027106	Inx7
FBgn0052058	Ir67c
FBgn0052161	CG32161
FBgn0024943	PIP82
FBgn0044872	FucTC
FBgn0030290	CG11756
FBgn0264901	CR44092
FBgn0264376	CR43828
FBgn0028525	c(2)M
FBgn0015519	nAChRalpha3
FBgn0035331	MsR1
FBgn0035815	Snmp2
FBgn0052655	CG32655
FBgn0052544	CG32544
FBgn0026315	Ugt35a
FBgn0035321	CG1275
FBgn0029580	CG14778
FBgn0004872	piwi
FBgn0040347	mus81
FBgn0033168	CG11145
FBgn0037781	Fancl
FBgn0051391	CG31391
FBgn0032382	Mal-B2
FBgn0014859	Hr38
FBgn0035143	Ppm1
FBgn0039896	yellow-h
FBgn0265067	CR44178
FBgn0051971	tRNA:CR31971
FBgn0259184	CG42288
FBgn0052371	CG32371
FBgn0264704	CR43973
FBgn0259992	CG42489
FBgn0036997	CG5955
FBgn0003486	spo
FBgn0034495	CG11788
FBgn0038252	BigH1
FBgn0040786	CG14104
FBgn0036368	CG10738
FBgn0037205	BoYb
FBgn0037713	CG16790
FBgn0036482	CG13457
FBgn0010549	l(2)03659
FBgn0266751	CR45224
FBgn0031284	CG3876
FBgn0037488	CG14607
FBgn0265671	CR44478
FBgn0033921	tej
FBgn0035641	CG5568
FBgn0041624	Or65b
FBgn0085404	CG34375
FBgn0037067	Cpr78Ca
FBgn0086068	snoRNA:Or-CD12
FBgn0051759	CG31759
FBgn0034143	CG8303
FBgn0001083	fw
FBgn0030588	CG9521
FBgn0033439	CG1773
FBgn0003380	Sh
FBgn0266698	CR45188
FBgn0034935	Orcokinin
FBgn0033429	CG12929
FBgn0036094	CG14153
FBgn0035409	CG14963
FBgn0260006	drd
FBgn0264481	CR43889
FBgn0039040	CG13833
FBgn0260971	CG42594
FBgn0063923	Kaz1-ORFB
FBgn0039251	Trf4-2
FBgn0267458	CR45808
FBgn0030587	CG9522
FBgn0034099	CG15708
FBgn0033243	CG14763
FBgn0028531	CG15286
FBgn0036689	CG7730
FBgn0051658	Nnf1b
FBgn0039679	ppk19
FBgn0264839	CR44047
FBgn0029523	CR18275
FBgn0031634	Ir25a
FBgn0051373	CG31373
FBgn0034468	Obp56a
FBgn0031126	Cyp6v1
FBgn0039673	CG7568
FBgn0063391	snoRNA:U14:30Eb
FBgn0000326	clt
FBgn0033574	Spn47C
FBgn0051955	CG31955
FBgn0260469	CR14578
FBgn0038163	CG10841
FBgn0016919	nompB
FBgn0050044	s-cup
FBgn0262534	CG43088
FBgn0032813	CG10262
FBgn0026872	CG14777
FBgn0034629	Acox57D-d
FBgn0039201	CG13617
FBgn0035638	Tektin-C
FBgn0265578	CG44405
FBgn0035776	CG8564
FBgn0031907	CG5171
FBgn0050000	GstT1
FBgn0033683	CG18343
FBgn0022987	qkr54B
FBgn0053481	dpr7
FBgn0052460	tRNA:CR32460
FBgn0265039	CR44156
FBgn0266699	CR45189
FBgn0033656	S2P
FBgn0003015	osk
FBgn0038371	Pbp45
FBgn0025456	CREG
FBgn0265348	CR44302
FBgn0036627	Grp
FBgn0033997	Ir51a
FBgn0036235	CG6938
FBgn0003655	swa
FBgn0020556	bxd
FBgn0264446	CR43864
FBgn0024732	Drep1
FBgn0036481	CG16959
FBgn0051495	CG31495
FBgn0052436	CG32436
FBgn0034859	CG3520
FBgn0052657	CR32657
FBgn0039848	lox
FBgn0051907	CG31907
FBgn0030559	CG13404
FBgn0052205	CR32205
FBgn0032908	CG9270
FBgn0262035	CG42846
FBgn0032262	CG7384
FBgn0033876	Syngr
FBgn0037616	CG8136
FBgn0003950	unc
FBgn0015946	grim
FBgn0028496	CG30116
FBgn0265044	CR44161
FBgn0260461	Rcd7
FBgn0267644	CR45982
FBgn0030586	CG12539
FBgn0004400	rhi
FBgn0086711	mol
FBgn0037065	CG12974
FBgn0037684	CG8129
FBgn0030964	Pvf1
FBgn0030100	CG12106
FBgn0267643	CR45981
FBgn0040323	GNBP1
FBgn0261262	CG42613
FBgn0003733	tor
FBgn0261086	Syt14
FBgn0035914	CG6282
FBgn0035398	Cht7
FBgn0033196	CG1358
FBgn0051549	CG31549
FBgn0050051	CG30051
FBgn0036862	Gbs-76A
FBgn0263709	CR43661
FBgn0033762	ZnT49B
FBgn0051072	Lerp
FBgn0031519	CG3326
FBgn0001216	Hsc70-1
FBgn0037667	CG16734
FBgn0034568	CG3216
FBgn0033753	Cyp301a1
FBgn0267625	CR45963
FBgn0037265	spartin
FBgn0046776	CR14033
FBgn0015765	p38a
FBgn0032082	CG18088
FBgn0037068	Cpr78Cb
FBgn0036654	CG9692
FBgn0050398	CG30398
FBgn0040964	CG18661
FBgn0031757	Ucp4C
FBgn0265182	CG44247
FBgn0034398	CG15098
FBgn0037662	CG11997
FBgn0037106	CG11307
FBgn0003255	rk
FBgn0033408	CG8800
FBgn0266280	CR44965
FBgn0001091	Gapdh1
FBgn0264787	CR44017
FBgn0053300	Muc30E
FBgn0027550	CG6495
FBgn0000158	bam
FBgn0034098	krimp
FBgn0031874	CG13775
FBgn0035724	CG10064
FBgn0040259	Ugt86Da
FBgn0037028	CG3618
FBgn0039355	CG4730
FBgn0036670	CG13029
FBgn0031435	Elba2
FBgn0261429	CR42646
FBgn0038866	CG5810
FBgn0031240	CG3345
FBgn0266598	Kmn2
FBgn0038309	Amt
FBgn0032907	CG9272
FBgn0086782	amn
FBgn0040477	cid
FBgn0267029	CR45473
FBgn0051660	pog
FBgn0264384	CR43836
FBgn0013751	Awh
FBgn0005558	ey
FBgn0082972	snoRNA:Psi28S-3316a
FBgn0259849	Su(Ste):CR42418
FBgn0037836	CG14692
FBgn0003353	sei
FBgn0039356	CG5039
FBgn0053222	CR33222
FBgn0267668	CR46006
FBgn0035780	CG18417
FBgn0052351	S-Lap2
FBgn0267626	CR45964
FBgn0035209	msd1
FBgn0267798	CR46123
FBgn0263607	l(3)72Dp
FBgn0035084	CG15861
FBgn0027583	CG7601
FBgn0052432	CG32432
FBgn0034655	CG10307
FBgn0030317	CG1561
FBgn0263258	chas
FBgn0032387	CG16965
FBgn0034487	Efhc1.2
FBgn0052110	CG32110
FBgn0035777	CG8563
FBgn0262879	CR43234
FBgn0052939	CG32939
FBgn0262570	CG43110
FBgn0020617	Rx
FBgn0035575	CG7509
FBgn0032787	CG10195
FBgn0266649	CR45156
FBgn0261434	hkb
FBgn0035945	CG5026
FBgn0036117	CG6321
FBgn0000166	bcd
FBgn0051030	CG31030
FBgn0266312	CR44977
FBgn0036503	CG13454
FBgn0031465	CG3123
FBgn0266900	CR45360
FBgn0050010	CG30010
FBgn0027052	CHIP
FBgn0032520	CG10859
FBgn0028700	RfC38
FBgn0266899	CR45359
FBgn0031733	CG14006
FBgn0261436	DhpD
FBgn0035082	CG2811
FBgn0020379	Rfx
FBgn0034045	CG8249
FBgn0035756	unc-13-4A
FBgn0051755	SoYb
FBgn0052318	CG32318
FBgn0263973	jv
FBgn0031413	CG9967
FBgn0052547	CG32547
FBgn0042133	CG18810
FBgn0266782	CR45247
FBgn0015575	alpha-Est7
FBgn0038366	CG4576
FBgn0031756	CG13992
FBgn0033543	CG12338
FBgn0032147	IP3K1
FBgn0261053	Cad86C
FBgn0266005	CR44779
FBgn0035169	CG13890
FBgn0025387	CG12184
FBgn0030004	CG10958
FBgn0030141	Gga
FBgn0266347	nAChRalpha4
FBgn0032225	CG5022
FBgn0037921	CG6808
FBgn0036804	Sgf11
FBgn0259216	RhoGAP102A
FBgn0250755	CG42233
FBgn0035392	CG1271
FBgn0037759	CG8526
FBgn0043854	slam
FBgn0261588	pdm3
FBgn0051292	CR31292
FBgn0004852	Ac76E
FBgn0030628	CG9114
FBgn0002716	mei-W68
FBgn0265726	NnaD
FBgn0035211	CG2211
FBgn0032453	CG6180
FBgn0265308	CR44281
FBgn0037031	CG11456
FBgn0035035	CG3570
FBgn0040859	CR32658
FBgn0034467	CG15128
FBgn0000244	by
FBgn0266346	CngB
FBgn0035968	Slc45-1
FBgn0035210	msd5
FBgn0030336	CG1578
FBgn0030603	CG5541
FBgn0039667	CG2010
FBgn0263487	scaRNA:PsiU5-44
FBgn0030966	CG7280
FBgn0033994	CG7544
FBgn0038150	yellow-e3
FBgn0036208	CG10361
FBgn0015321	Ubc4
FBgn0039734	Tace
FBgn0050001	CG30001
FBgn0029990	CG2233
FBgn0002673	twe
FBgn0052056	scramb1
FBgn0035264	Oseg4
FBgn0015553	tos
FBgn0047205	CR32385
FBgn0036143	CG14142
FBgn0085425	CG34396
FBgn0031235	CG13693
FBgn0040385	CG12496
FBgn0052636	CR32636
FBgn0085413	CG34384
FBgn0022981	rpk
FBgn0031675	CG9121
FBgn0030798	CG13003
FBgn0003483	spn-E
FBgn0086898	dgo
FBgn0034141	CG8311
FBgn0024991	CG2694
FBgn0001323	knrl
FBgn0052783	CG32783
FBgn0033372	CG13742
FBgn0038981	CG5346
FBgn0027521	CG3679
FBgn0265699	CR44506
FBgn0035999	CG3552
FBgn0039017	CG6985
FBgn0030657	cerv
FBgn0266084	Fhos
FBgn0034491	Hsl
FBgn0033174	CG11125
FBgn0259677	CG42346
FBgn0034452	Oseg6
FBgn0039008	CG6972
FBgn0250785	vari
FBgn0052786	CG32786
FBgn0260986	mei-38
FBgn0037581	CG7352
FBgn0038038	CG5167
FBgn0028704	Nckx30C
FBgn0002641	mal
FBgn0033993	CG8089
FBgn0033948	CG12863
FBgn0061476	Zwilch
FBgn0028952	Kebab
FBgn0030803	CG4880
FBgn0032167	CG5853
FBgn0250816	AGO3
FBgn0039941	CG17167
FBgn0263768	CR43685
FBgn0041582	tamo
FBgn0036043	CG8177
FBgn0261285	Ppcs
FBgn0052246	CG32246
FBgn0034797	nahoda
FBgn0052037	CG32037
FBgn0031597	CG17612
FBgn0034117	CG7997
FBgn0031434	insv
FBgn0040382	CG5273
FBgn0267321	CR45757
FBgn0020546	iab-4
FBgn0033427	CG1868
FBgn0028468	rtet
FBgn0051146	Nlg1
FBgn0039731	Sas-6
FBgn0037236	Skp2
FBgn0261505	CR42653
FBgn0264821	CR44029
FBgn0033815	CG4676
FBgn0000063	Mps1
FBgn0267624	CR45962
FBgn0036622	CG4753
FBgn0037238	CG1090
FBgn0002931	net
FBgn0050440	CG30440
FBgn0030793	CG9125
FBgn0250850	rig
FBgn0003741	tra
FBgn0023216	Parg
FBgn0000146	aub
FBgn0085732	CR40190
FBgn0023515	CG14814
FBgn0264291	Det
FBgn0037000	ZnT77C
FBgn0015399	kek1
FBgn0051183	CG31183
FBgn0003082	phr
FBgn0026751	XRCC1
FBgn0034494	CG10444
FBgn0039065	CG4449
FBgn0034569	dgt3
FBgn0032877	CG2617
FBgn0015926	dah
FBgn0031191	Cp110
FBgn0050043	CG30043
FBgn0034564	CG9344
FBgn0034046	tun
FBgn0016034	mael
FBgn0041702	CG15107
FBgn0037844	CG4570
FBgn0026876	CG11403
FBgn0039897	CG1674
FBgn0001263	inaD
FBgn0031115	CG11710
FBgn0030237	CG15209
FBgn0031070	CG12702
FBgn0003087	pim
FBgn0036282	Smyd4
FBgn0038827	Fancd2
FBgn0265102	Oseg1
FBgn0035798	frac
FBgn0029685	CG2938
FBgn0050350	CG30350
FBgn0034276	Sardh
FBgn0030228	BTBD9
FBgn0031161	CG15445
FBgn0083055	snoRNA:Psi18S-1295
FBgn0264894	CG44085
FBgn0001248	Idh
FBgn0039165	CG6204
FBgn0033426	CG1814
FBgn0013279	Hsp70Bc
FBgn0039972	CG17018
FBgn0032876	Cen
FBgn0002567	ltd
FBgn0030500	Ndc80
FBgn0032154	mtDNA-helicase
FBgn0004107	Cdk2
FBgn0039098	GILT3
FBgn0042185	CG18769
FBgn0033382	Hydr1
FBgn0086909	CG31751
FBgn0035918	Cdc6
FBgn0038679	CG6040
FBgn0003545	sub
FBgn0087021	Spc25
FBgn0052227	gogo
FBgn0023076	Clk
FBgn0024329	Mekk1
FBgn0263485	scaRNA:PsiU2-55
FBgn0010314	Cks30A
FBgn0263118	tx
FBgn0028400	Syt4
FBgn0038532	CG14322
FBgn0051453	pch2
FBgn0030864	CG8173
FBgn0027872	rdgBbeta
FBgn0259791	bora
FBgn0004374	neb
FBgn0033782	sug
FBgn0036354	Poc1
FBgn0002715	mei-S332
FBgn0029128	tyn
FBgn0033479	CG2292
FBgn0032000	CG8372
FBgn0266901	CR45361
FBgn0026598	Apc2
FBgn0041629	Hexo2
FBgn0038889	Fancm
FBgn0262870	axo
FBgn0085291	CR34262
FBgn0002948	nod
FBgn0034275	CG5002
FBgn0266420	Ote
FBgn0262020	CG42831
FBgn0083008	snoRNA:Psi28S-1135e
FBgn0002917	na
FBgn0051999	CG31999
FBgn0004598	Fur2
FBgn0040260	Ugt36Bc
FBgn0001258	ImpL3
FBgn0011020	Sas-4
FBgn0024227	aurB
FBgn0037235	CG1103
FBgn0038381	CG3303
FBgn0025388	CG12179
FBgn0260941	app
FBgn0033845	mars
FBgn0036480	Cep135
FBgn0001098	Gdh
FBgn0043001	Chrac-16
FBgn0034249	RhoGAP54D
FBgn0262167	ana1
FBgn0033540	Elp2
FBgn0030768	CG9723
FBgn0035761	RhoGEF4
FBgn0015299	Ssb-c31a
FBgn0027783	SMC2
FBgn0027500	spd-2
FBgn0026428	HDAC6
FBgn0265194	Trpm
FBgn0031566	CG2818
FBgn0259234	Camta
FBgn0260399	gwl
FBgn0004359	T48
FBgn0003268	rod
FBgn0002924	ncd
FBgn0032105	borr
FBgn0042106	CG18754
FBgn0266111	ana3
FBgn0003701	thr
FBgn0264090	CG43759
FBgn0036565	CG5235
FBgn0260789	mxc
FBgn0031878	sip2
FBgn0266916	Cenp-C
FBgn0043022	snRNA:U5:38ABa
FBgn0259224	CG42324
FBgn0040233	cana
FBgn0037144	CG7458
FBgn0029091	CS-2
FBgn0015391	glu
FBgn0004584	Rrp1
FBgn0001168	h
FBgn0264086	CG43755
FBgn0263855	BubR1
FBgn0031464	Duox
FBgn0014127	barr
FBgn0016070	smg
FBgn0051354	Hsp70Bbb
FBgn0086356	tum
FBgn0031150	bves
FBgn0004378	Klp61F
FBgn0260965	CG42588
FBgn0035915	S-Lap1
FBgn0015803	RtGEF
FBgn0260991	Incenp
FBgn0031947	CG7154
FBgn0029113	Uba2
FBgn0039680	Cap-D2
FBgn0040752	Prosap
FBgn0027949	msb1l
FBgn0001301	kel
FBgn0050020	CG30020
FBgn0039678	Obp99a
FBgn0010342	Map60
FBgn0031769	CG9135
FBgn0023023	CRMP
FBgn0261612	CngA
FBgn0011692	pav
FBgn0266369	Mtp
FBgn0043021	snRNA:U5:38ABb
FBgn0000140	asp
FBgn0040232	cmet
FBgn0259734	CG42388
FBgn0266083	ocm
FBgn0025739	pon
FBgn0052813	CG32813
FBgn0037025	Spc105R
FBgn0031016	kek5
FBgn0261385	scra
FBgn0002873	mud
FBgn0035370	Non2
FBgn0004919	gol
FBgn0037487	CG14608
FBgn0002645	Map205
FBgn0038881	CG16791
FBgn0265487	mbl
FBgn0002466	sti
FBgn0013278	Hsp70Bb
FBgn0005427	ewg
FBgn0038476	kuk
FBgn0003892	ptc
FBgn0036663	CG9674
FBgn0011286	RyR
FBgn0011828	Pxn
FBgn0013277	Hsp70Ba
FBgn0000116	Argk
FBgn0003944	Ubx
FBgn0086906	sls
FBgn0004191	snRNA:U2:34ABa
FBgn0053337	CG33337

## Sheet: Table S2D
Annotation Cluster 1	Enrichment Score: 6.8220599224070755
Category	Term	Count	%	PValue	Genes	List Total	Pop Hits	Pop Total	Fold Enrichment	Bonferroni	Benjamini	FDR
UP_KW_BIOLOGICAL_PROCESS	KW-0498~Mitosis	27	2.20949	6.77052e-09	FBGN0262717, FBGN0061476, FBGN0002715, FBGN0024227, FBGN0261385, FBGN0003701, FBGN0003545, FBGN0039680, FBGN0004378, FBGN0087021, FBGN0014127, FBGN0035209, FBGN0037375, FBGN0035210, FBGN0000927, FBGN0010097, FBGN0002924, FBGN0052371, FBGN0004107, FBGN0003655, FBGN0086906, FBGN0030500, FBGN0266420, FBGN0000140, FBGN0259791, FBGN0032105, FBGN0034569	236	105	3314	3.6109	5.14559e-07	5.14559e-07	5.01018e-07
GOTERM_BP_DIRECT	GO:0051301~cell division	28	2.29133	1.29196e-08	FBGN0037265, FBGN0262717, FBGN0061476, FBGN0002715, FBGN0003701, FBGN0029879, FBGN0039680, FBGN0004378, FBGN0002673, FBGN0087021, FBGN0014127, FBGN0035209, FBGN0037375, FBGN0035210, FBGN0000927, FBGN0010097, FBGN0002924, FBGN0052371, FBGN0004107, FBGN0003655, FBGN0086906, FBGN0035918, FBGN0030500, FBGN0266420, FBGN0259791, FBGN0032105, FBGN0034569, FBGN0010314	865	119	12975	3.52941	1.84231e-05	1.84104e-05	1.82941e-05
UP_KW_BIOLOGICAL_PROCESS	KW-0131~Cell cycle	33	2.70049	2.01285e-06	FBGN0262717, FBGN0061476, FBGN0002715, FBGN0024227, FBGN0261385, FBGN0000158, FBGN0003701, FBGN0003545, FBGN0039680, FBGN0004378, FBGN0002673, FBGN0087021, FBGN0014127, FBGN0033845, FBGN0035209, FBGN0037375, FBGN0035210, FBGN0000927, FBGN0039731, FBGN0010097, FBGN0002924, FBGN0052371, FBGN0004107, FBGN0003655, FBGN0086906, FBGN0030500, FBGN0266420, FBGN0000140, FBGN0259791, FBGN0032105, FBGN00345…	236	190	3314	2.43894	0.000152965	7.4092e-05	7.21422e-05
UP_KW_BIOLOGICAL_PROCESS	KW-0132~Cell division	26	2.12766	2.92468e-06	FBGN0262717, FBGN0061476, FBGN0002715, FBGN0024227, FBGN0261385, FBGN0003701, FBGN0003545, FBGN0004378, FBGN0002673, FBGN0087021, FBGN0035209, FBGN0037375, FBGN0035210, FBGN0000927, FBGN0010097, FBGN0002924, FBGN0052371, FBGN0004107, FBGN0003655, FBGN0086906, FBGN0266420, FBGN0000140, FBGN0259791, FBGN0032105, FBGN0034569, FBGN0010314	236	131	3314	2.78704	0.000222252	7.4092e-05	7.21422e-05
Annotation Cluster 2	Enrichment Score: 3.981519329012576
Category	Term	Count	%	PValue	Genes	List Total	Pop Hits	Pop Total	Fold Enrichment	Bonferroni	Benjamini	FDR
GOTERM_CC_DIRECT	GO:0005874~microtubule	27	2.20949	2.50153e-07	FBGN0262717, FBGN0016920, FBGN0040233, FBGN0011692, FBGN0040232, FBGN0028901, FBGN0003944, FBGN0003545, FBGN0004378, FBGN0029993, FBGN0004374, FBGN0087040, FBGN0035209, FBGN0037375, FBGN0035210, FBGN0037014, FBGN0034487, FBGN0002948, FBGN0010097, FBGN0002924, FBGN0002645, FBGN0031878, FBGN0052238, FBGN0000140, FBGN0032520, FBGN0034569	899	129	13618	3.1705	8.98008e-05	4.49024e-05	4.37767e-05
UP_KW_CELLULAR_COMPONENT	KW-0206~Cytoskeleton	39	3.19149	0.000221817	FBGN0262717, FBGN0039201, FBGN0040233, FBGN0061476, FBGN0011692, FBGN0040232, FBGN0024227, FBGN0261385, FBGN0001301, FBGN0003944, FBGN0003545, FBGN0266111, FBGN0004378, FBGN0029993, FBGN0034532, FBGN0087040, FBGN0033845, FBGN0035209, FBGN0037375, FBGN0038342, FBGN0260986, FBGN0035210, FBGN0002948, FBGN0039731, FBGN0010097, FBGN0002924, FBGN0002645, FBGN0263973, FBGN0028952, FBGN0266420, FBGN00522…	499	284	6727	1.85126	0.00795449	0.00460347	0.00421984
UP_KW_CELLULAR_COMPONENT	KW-0493~Microtubule	21	1.71849	0.000255748	FBGN0037375, FBGN0262717, FBGN0035210, FBGN0002948, FBGN0011692, FBGN0010097, FBGN0002924, FBGN0052371, FBGN0028901, FBGN0002645, FBGN0003944, FBGN0003545, FBGN0004378, FBGN0052238, FBGN0029993, FBGN0000140, FBGN0032520, FBGN0087040, FBGN0034569, FBGN0035209	499	115	6727	2.46174	0.00916585	0.00460347	0.00421984
UP_KW_MOLECULAR_FUNCTION	KW-0505~Motor protein	12	0.981997	0.00835431	FBGN0004378, FBGN0029993, FBGN0040233, FBGN0002948, FBGN0004374, FBGN0011692, FBGN0040232, FBGN0002924, FBGN0032520, FBGN0003944, FBGN0003545	398	66	5366	2.45135	0.429983	0.279869	0.279869
Annotation Cluster 3	Enrichment Score: 3.4661559980316903
Category	Term	Count	%	PValue	Genes	List Total	Pop Hits	Pop Total	Fold Enrichment	Bonferroni	Benjamini	FDR
GOTERM_CC_DIRECT	GO:0016020~membrane	248	20.2946	2.37554e-08	FBGN0002917, FBGN0042133, FBGN0085425, FBGN0036250, FBGN0267326, FBGN0033429, FBGN0010549, FBGN0039091, FBGN0053155, FBGN0266591, FBGN0259148, FBGN0035968, FBGN0260942, FBGN0062412, FBGN0037235, FBGN0026315, FBGN0026439, FBGN0030964, FBGN0031936, FBGN0026314, FBGN0051760, FBGN0032908, FBGN0052058, FBGN0035610, FBGN0037238, FBGN0030607, FBGN0032225, FBGN0010414, FBGN0030603, FBGN0037000, FBGN00336…	899	2742	13618	1.37005	8.52817e-06	8.5282e-06	8.3144e-06
UP_SEQ_FEATURE	TRANSMEM:Helical	267	21.8494	0.000217082	FBGN0002917, FBGN0042133, FBGN0085425, FBGN0036491, FBGN0036492, FBGN0036250, FBGN0267326, FBGN0033429, FBGN0051774, FBGN0031126, FBGN0010549, FBGN0031926, FBGN0039091, FBGN0053155, FBGN0266591, FBGN0259148, FBGN0035968, FBGN0260942, FBGN0062412, FBGN0037235, FBGN0026315, FBGN0260941, FBGN0026439, FBGN0031016, FBGN0031936, FBGN0026314, FBGN0051760, FBGN0032908, FBGN0052058, FBGN0035610, FBGN00372…	894	2954	11932	1.20636	0.190423	0.21122	0.21122
UP_KW_DOMAIN	KW-0812~Transmembrane	249	20.3764	0.00285607	FBGN0002917, FBGN0042133, FBGN0036250, FBGN0267326, FBGN0033429, FBGN0051774, FBGN0031126, FBGN0010549, FBGN0031926, FBGN0039091, FBGN0053155, FBGN0266591, FBGN0259148, FBGN0035968, FBGN0039651, FBGN0037235, FBGN0026315, FBGN0260941, FBGN0031016, FBGN0031936, FBGN0026314, FBGN0051760, FBGN0032908, FBGN0052058, FBGN0035610, FBGN0037238, FBGN0032225, FBGN0010414, FBGN0030603, FBGN0037000, FBGN00336…	587	2920	7914	1.14967	0.0636666	0.0656897	0.0656897
UP_KW_CELLULAR_COMPONENT	KW-0472~Membrane	297	24.3044	0.00838893	FBGN0002917, FBGN0042133, FBGN0085425, FBGN0036491, FBGN0036492, FBGN0036250, FBGN0267326, FBGN0033429, FBGN0051774, FBGN0031126, FBGN0010549, FBGN0031926, FBGN0039091, FBGN0053155, FBGN0266591, FBGN0259148, FBGN0035968, FBGN0259716, FBGN0039651, FBGN0260942, FBGN0062412, FBGN0037235, FBGN0038681, FBGN0026315, FBGN0260941, FBGN0038680, FBGN0026439, FBGN0031016, FBGN0031936, FBGN0026314, FBGN00517…	499	3647	6727	1.09785	0.261604	0.0654887	0.0600313
UP_KW_DOMAIN	KW-1133~Transmembrane helix	196	16.0393	0.0377884	FBGN0042133, FBGN0036250, FBGN0033429, FBGN0051774, FBGN0031126, FBGN0010549, FBGN0031926, FBGN0039091, FBGN0053155, FBGN0266591, FBGN0259148, FBGN0039651, FBGN0026315, FBGN0260941, FBGN0031016, FBGN0026314, FBGN0051760, FBGN0052058, FBGN0037238, FBGN0032225, FBGN0010414, FBGN0030603, FBGN0033683, FBGN0034530, FBGN0041624, FBGN0041625, FBGN0036391, FBGN0029930, FBGN0050104, FBGN0039679, FBGN00320…	587	2369	7914	1.11545	0.58769	0.434566	0.434566
Annotation Cluster 4	Enrichment Score: 2.946693082214911
Category	Term	Count	%	PValue	Genes	List Total	Pop Hits	Pop Total	Fold Enrichment	Bonferroni	Benjamini	FDR
GOTERM_CC_DIRECT	GO:0000775~chromosome, centromeric region	10	0.818331	0.000525461	FBGN0031613, FBGN0040477, FBGN0034495, FBGN0266916, FBGN0002715, FBGN0260991, FBGN0024227, FBGN0264291, FBGN0032105, FBGN0014127	899	37	13618	4.09404	0.171957	0.0182626	0.0178047
GOTERM_CC_DIRECT	GO:1990385~meiotic spindle midzone	5	0.409165	0.000559577	FBGN0260991, FBGN0024227, FBGN0264291, FBGN0032105, FBGN0003545	899	7	13618	10.82	0.182042	0.0182626	0.0178047
GOTERM_CC_DIRECT	GO:0032133~chromosome passenger complex	4	0.327332	0.00491497	FBGN0260991, FBGN0024227, FBGN0264291, FBGN0032105	899	6	13618	10.0986	0.829466	0.122754	0.119677
Annotation Cluster 5	Enrichment Score: 2.8186012736649704
Category	Term	Count	%	PValue	Genes	List Total	Pop Hits	Pop Total	Fold Enrichment	Bonferroni	Benjamini	FDR
GOTERM_CC_DIRECT	GO:0005814~centriole	15	1.2275	7.19091e-06	FBGN0011020, FBGN0039201, FBGN0067317, FBGN0036354, FBGN0039731, FBGN0028901, FBGN0036480, FBGN0262167, FBGN0031191, FBGN0003950, FBGN0027500, FBGN0266111, FBGN0025388, FBGN0016919, FBGN0036206	899	54	13618	4.20776	0.00257822	0.000516308	0.000503364
GOTERM_BP_DIRECT	GO:0007098~centrosome cycle	10	0.818331	0.00069558	FBGN0011020, FBGN0027500, FBGN0266111, FBGN0036354, FBGN0039731, FBGN0034530, FBGN0002645, FBGN0036480, FBGN0262167, FBGN0031191	865	38	12975	3.94737	0.629255	0.103625	0.102971
GOTERM_BP_DIRECT	GO:0032053~ciliary basal body organization	5	0.409165	0.00110043	FBGN0266111, FBGN0039731, FBGN0036480, FBGN0262167, FBGN0031191	865	8	12975	9.375	0.791971	0.113863	0.113143
GOTERM_BP_DIRECT	GO:0007099~centriole replication	6	0.490998	0.0264166	FBGN0011020, FBGN0266111, FBGN0039731, FBGN0036480, FBGN0262167, FBGN0031191	865	26	12975	3.46154	1	0.818341	0.813172
GOTERM_BP_DIRECT	GO:0098534~centriole assembly	3	0.245499	0.0555166	FBGN0266111, FBGN0039731, FBGN0262167	865	6	12975	7.5	1	1	0.994382
Annotation Cluster 6	Enrichment Score: 2.7819268463457294
Category	Term	Count	%	PValue	Genes	List Total	Pop Hits	Pop Total	Fold Enrichment	Bonferroni	Benjamini	FDR
UP_KW_MOLECULAR_FUNCTION	KW-0407~Ion channel	27	2.20949	2.43494e-05	FBGN0085425, FBGN0036491, FBGN0036492, FBGN0260971, FBGN0029733, FBGN0022981, FBGN0265042, FBGN0003380, FBGN0015519, FBGN0052704, FBGN0065108, FBGN0039679, FBGN0011286, FBGN0039677, FBGN0039676, FBGN0261612, FBGN0020258, FBGN0266346, FBGN0266347, FBGN0267796, FBGN0031634, FBGN0027106, FBGN0003353, FBGN0265194, FBGN0024177, FBGN0053508, FBGN0042185	398	148	5366	2.45963	0.0016301	0.00163141	0.00163141
UP_KW_BIOLOGICAL_PROCESS	KW-0406~Ion transport	33	2.70049	0.00140438	FBGN0039941, FBGN0085425, FBGN0036491, FBGN0036492, FBGN0028704, FBGN0260971, FBGN0034716, FBGN0033708, FBGN0022981, FBGN0033762, FBGN0003380, FBGN0052704, FBGN0034381, FBGN0065108, FBGN0062412, FBGN0039679, FBGN0011286, FBGN0039677, FBGN0039676, FBGN0261612, FBGN0050272, FBGN0020258, FBGN0266346, FBGN0267796, FBGN0031634, FBGN0027106, FBGN0029762, FBGN0003353, FBGN0265194, FBGN0024177, FBGN00535…	236	264	3314	1.7553	0.101302	0.0213466	0.0207849
UP_KW_BIOLOGICAL_PROCESS	KW-0813~Transport	74	6.05565	0.1319	FBGN0035321, FBGN0034275, FBGN0085425, FBGN0262514, FBGN0036491, FBGN0028669, FBGN0036492, FBGN0260971, FBGN0028704, FBGN0267326, FBGN0028468, FBGN0034716, FBGN0010549, FBGN0033708, FBGN0051495, FBGN0015519, FBGN0035649, FBGN0035968, FBGN0052704, FBGN0039331, FBGN0062412, FBGN0050272, FBGN0020258, FBGN0266369, FBGN0026439, FBGN0031936, FBGN0265194, FBGN0024177, FBGN0032908, FBGN0053508, FBGN00377…	236	918	3314	1.13196	0.999979	0.85195	0.82953
Annotation Cluster 7	Enrichment Score: 2.6799796960565647
Category	Term	Count	%	PValue	Genes	List Total	Pop Hits	Pop Total	Fold Enrichment	Bonferroni	Benjamini	FDR
GOTERM_MF_DIRECT	GO:0008017~microtubule binding	22	1.80033	3.43357e-05	FBGN0037375, FBGN0260986, FBGN0010342, FBGN0051907, FBGN0040233, FBGN0002948, FBGN0037014, FBGN0011692, FBGN0040232, FBGN0002924, FBGN0260991, FBGN0052371, FBGN0261385, FBGN0036480, FBGN0003545, FBGN0028952, FBGN0026598, FBGN0004378, FBGN0004374, FBGN0000140, FBGN0033845, FBGN0052318	854	118	12701	2.77281	0.0220378	0.0222839	0.0222839
GOTERM_BP_DIRECT	GO:0007018~microtubule-based movement	15	1.2275	0.00017629	FBGN0004378, FBGN0040233, FBGN0002948, FBGN0033243, FBGN0004374, FBGN0011692, FBGN0040232, FBGN0002924, FBGN0283433, FBGN0003944, FBGN0003545, FBGN0052318	865	70	12975	3.21429	0.222298	0.0502427	0.0499254
SMART	SM00129:KISc	9	0.736498	0.000266589	FBGN0004378, FBGN0040233, FBGN0002948, FBGN0004374, FBGN0011692, FBGN0040232, FBGN0002924, FBGN0003545, FBGN0052318	378	26	5403	4.9478	0.0542003	0.0557171	0.0557171
INTERPRO	IPR019821:Kinesin_motor_CS	8	0.654664	0.000332978	FBGN0004378, FBGN0040233, FBGN0002948, FBGN0004374, FBGN0011692, FBGN0040232, FBGN0002924, FBGN0003545	837	20	11594	5.54074	0.373274	0.240254	0.240254
INTERPRO	IPR001752:Kinesin_motor_dom	9	0.736498	0.000342486	FBGN0004378, FBGN0040233, FBGN0002948, FBGN0004374, FBGN0011692, FBGN0040232, FBGN0002924, FBGN0003545, FBGN0052318	837	26	11594	4.79487	0.381582	0.240254	0.240254
UP_SEQ_FEATURE	DOMAIN:Kinesin motor	9	0.736498	0.000441318	FBGN0004378, FBGN0040233, FBGN0002948, FBGN0004374, FBGN0011692, FBGN0040232, FBGN0002924, FBGN0003545, FBGN0052318	894	26	11932	4.62003	0.349164	0.214701	0.214701
GOTERM_MF_DIRECT	GO:0003777~microtubule motor activity	8	0.654664	0.00099073	FBGN0004378, FBGN0040233, FBGN0002948, FBGN0004374, FBGN0011692, FBGN0040232, FBGN0002924, FBGN0003545	854	25	12701	4.75916	0.474446	0.321492	0.321492
KEGG_PATHWAY	dme04814:Motor proteins	14	1.14566	0.00491127	FBGN0033408, FBGN0004378, FBGN0040233, FBGN0004374, FBGN0011692, FBGN0040232, FBGN0010097, FBGN0002924, FBGN0087040, FBGN0283433, FBGN0003944, FBGN0003545	188	112	3589	2.3863	0.418167	0.27012	0.27012
INTERPRO	IPR036961:Kinesin_motor_dom_sf	9	0.736498	0.0080072	FBGN0004378, FBGN0040233, FBGN0002948, FBGN0004374, FBGN0011692, FBGN0040232, FBGN0002924, FBGN0003545, FBGN0052318	837	41	11594	3.04065	0.999987	1	1
UP_KW_MOLECULAR_FUNCTION	KW-0505~Motor protein	12	0.981997	0.00835431	FBGN0004378, FBGN0029993, FBGN0040233, FBGN0002948, FBGN0004374, FBGN0011692, FBGN0040232, FBGN0002924, FBGN0032520, FBGN0003944, FBGN0003545	398	66	5366	2.45135	0.429983	0.279869	0.279869
INTERPRO	IPR027640:Kinesin-like_fam	6	0.490998	0.0120073	FBGN0040233, FBGN0002948, FBGN0011692, FBGN0040232, FBGN0002924, FBGN0003545	837	20	11594	4.15556	1	1	1
GOTERM_MF_DIRECT	GO:0016853~isomerase activity	8	0.654664	0.0232421	FBGN0037375, FBGN0032154, FBGN0040233, FBGN0004374, FBGN0040232, FBGN0002924, FBGN0038889, FBGN0031519	854	43	12701	2.76695	1	0.839736	0.839736
GOTERM_MF_DIRECT	GO:0008574~plus-end-directed microtubule motor activity	4	0.327332	0.0520308	FBGN0004378, FBGN0040233, FBGN0004374, FBGN0040232	854	13	12701	4.57611	1	1	1
GOTERM_CC_DIRECT	GO:0005871~kinesin complex	5	0.409165	0.0787294	FBGN0004378, FBGN0002948, FBGN0004374, FBGN0011692, FBGN0003545	899	25	13618	3.02959	1	0.942128	0.918509
Annotation Cluster 8	Enrichment Score: 2.360214478841559
Category	Term	Count	%	PValue	Genes	List Total	Pop Hits	Pop Total	Fold Enrichment	Bonferroni	Benjamini	FDR
GOTERM_BP_DIRECT	GO:0007076~mitotic chromosome condensation	9	0.736498	5.165e-05	FBGN0004374, FBGN0027783, FBGN0003483, FBGN0024227, FBGN0015391, FBGN0014127, FBGN0000146, FBGN0039680, FBGN0086906	865	22	12975	6.13636	0.0710077	0.0245338	0.0243788
GOTERM_CC_DIRECT	GO:0000793~condensed chromosome	6	0.490998	0.00512901	FBGN0027783, FBGN0260991, FBGN0015391, FBGN0014127, FBGN0039680, FBGN0038827	899	18	13618	5.04931	0.842141	0.122754	0.119677
GOTERM_CC_DIRECT	GO:0000796~condensin complex	4	0.327332	0.00818151	FBGN0027783, FBGN0015391, FBGN0014127, FBGN0039680	899	7	13618	8.65597	0.947621	0.149278	0.145536
GOTERM_BP_DIRECT	GO:0030261~chromosome condensation	7	0.572831	0.167188	FBGN0027783, FBGN0000927, FBGN0024227, FBGN0015391, FBGN0014127, FBGN0039680, FBGN0260399	865	56	12975	1.875	1	1	0.994382
Annotation Cluster 9	Enrichment Score: 2.0552630645062435
Category	Term	Count	%	PValue	Genes	List Total	Pop Hits	Pop Total	Fold Enrichment	Bonferroni	Benjamini	FDR
GOTERM_BP_DIRECT	GO:1905515~non-motile cilium assembly	9	0.736498	0.000350942	FBGN0003950, FBGN0067317, FBGN0035264, FBGN0265102, FBGN0034452, FBGN0032891, FBGN0016919, FBGN0036206, FBGN0037615	865	28	12975	4.82143	0.393791	0.0625115	0.0621167
GOTERM_CC_DIRECT	GO:0097730~non-motile cilium	5	0.409165	0.00606186	FBGN0035264, FBGN0265102, FBGN0034452, FBGN0032891, FBGN0016919	899	12	13618	6.31164	0.887278	0.136013	0.132603
GOTERM_CC_DIRECT	GO:0030991~intraciliary transport particle A	3	0.245499	0.0379984	FBGN0035264, FBGN0265102, FBGN0034452	899	5	13618	9.08877	0.999999	0.52467	0.511517
GOTERM_BP_DIRECT	GO:0035721~intraciliary retrograde transport	3	0.245499	0.0743604	FBGN0035264, FBGN0265102, FBGN0034452	865	7	12975	6.42857	1	1	0.994382
Annotation Cluster 10	Enrichment Score: 2.0137357515267067
Category	Term	Count	%	PValue	Genes	List Total	Pop Hits	Pop Total	Fold Enrichment	Bonferroni	Benjamini	FDR
INTERPRO	IPR002656:Acyl_transf_3_dom	7	0.572831	0.00165711	FBGN0038366, FBGN0030148, FBGN0053337, FBGN0039091, FBGN0031033, FBGN0031032, FBGN0260006	837	19	11594	5.10331	0.902398	0.676937	0.676937
SMART	SM00703:NRF	6	0.490998	0.00494298	FBGN0030148, FBGN0053337, FBGN0039091, FBGN0031033, FBGN0031032, FBGN0260006	378	17	5403	5.04482	0.645002	0.516541	0.516541
INTERPRO	IPR006621:Nose-resist-to-fluoxetine_N	6	0.490998	0.00573848	FBGN0030148, FBGN0053337, FBGN0039091, FBGN0031033, FBGN0031032, FBGN0260006	837	17	11594	4.88889	0.999689	1	1
UP_SEQ_FEATURE	DOMAIN:Nose resistant-to-fluoxetine protein N-terminal	6	0.490998	0.00672254	FBGN0030148, FBGN0053337, FBGN0039091, FBGN0031033, FBGN0031032, FBGN0260006	894	17	11932	4.71062	0.998589	1	1
UP_KW_MOLECULAR_FUNCTION	KW-0012~Acyltransferase	17	1.39116	0.0332497	FBGN0038366, FBGN0036670, FBGN0035455, FBGN0015321, FBGN0031033, FBGN0031032, FBGN0035082, FBGN0260941, FBGN0260006, FBGN0025837, FBGN0030148, FBGN0053337, FBGN0039091, FBGN0034426, FBGN0036208, FBGN0034429, FBGN0034428	398	132	5366	1.73637	0.896233	0.560692	0.560692
GOTERM_MF_DIRECT	GO:0016747~acyltransferase activity, transferring groups other than amino-acyl groups	7	0.572831	0.0787277	FBGN0038366, FBGN0030148, FBGN0053337, FBGN0039091, FBGN0031033, FBGN0031032, FBGN0260006	854	45	12701	2.31348	1	1	1
Annotation Cluster 11	Enrichment Score: 1.9312414807675171
Category	Term	Count	%	PValue	Genes	List Total	Pop Hits	Pop Total	Fold Enrichment	Bonferroni	Benjamini	FDR
GOTERM_BP_DIRECT	GO:0000281~mitotic cytokinesis	10	0.818331	0.00522312	FBGN0031878, FBGN0002466, FBGN0026598, FBGN0086356, FBGN0034487, FBGN0011692, FBGN0260991, FBGN0024227, FBGN0264291, FBGN0261385	865	50	12975	3	0.999429	0.377806	0.37542
GOTERM_CC_DIRECT	GO:0030496~midbody	8	0.654664	0.0127378	FBGN0031878, FBGN0086356, FBGN0035761, FBGN0011692, FBGN0050398, FBGN0260991, FBGN0024227, FBGN0002645	899	39	13618	3.10727	0.989971	0.217756	0.212297
GOTERM_CC_DIRECT	GO:1990023~mitotic spindle midzone	4	0.327332	0.0241685	FBGN0031878, FBGN0011692, FBGN0260991, FBGN0264291	899	10	13618	6.05918	0.999847	0.372455	0.363118
Annotation Cluster 12	Enrichment Score: 1.8530436551481488
Category	Term	Count	%	PValue	Genes	List Total	Pop Hits	Pop Total	Fold Enrichment	Bonferroni	Benjamini	FDR
GOTERM_BP_DIRECT	GO:0035725~sodium ion transmembrane transport	13	1.06383	0.000799915	FBGN0034381, FBGN0065108, FBGN0039679, FBGN0039677, FBGN0039676, FBGN0020258, FBGN0267326, FBGN0031936, FBGN0029762, FBGN0033708, FBGN0022981, FBGN0053508, FBGN0010414	865	63	12975	3.09524	0.680544	0.103625	0.102971
UP_KW_LIGAND	KW-0915~Sodium	14	1.14566	0.00292779	FBGN0034381, FBGN0065108, FBGN0039679, FBGN0039677, FBGN0039676, FBGN0050272, FBGN0020258, FBGN0028704, FBGN0029762, FBGN0033708, FBGN0022981, FBGN0053508, FBGN0037238, FBGN0010414	207	81	3006	2.50993	0.0868862	0.0907616	0.0907616
GOTERM_BP_DIRECT	GO:0006814~sodium ion transport	14	1.14566	0.00530254	FBGN0034494, FBGN0065108, FBGN0039679, FBGN0039677, FBGN0039676, FBGN0050272, FBGN0020258, FBGN0038690, FBGN0028704, FBGN0029762, FBGN0022981, FBGN0030100, FBGN0053508, FBGN0037238	865	88	12975	2.38636	0.99949	0.377806	0.37542
GOTERM_MF_DIRECT	GO:0160128~pH-gated monoatomic ion channel activity	3	0.245499	0.0129128	FBGN0039679, FBGN0039677, FBGN0020258	854	3	12701	14.8724	0.999783	0.631826	0.631826
GOTERM_MF_DIRECT	GO:0015280~ligand-gated sodium channel activity	7	0.572831	0.015616	FBGN0065108, FBGN0039679, FBGN0022981, FBGN0039677, FBGN0039676, FBGN0053508, FBGN0020258	854	31	12701	3.35828	0.999963	0.656542	0.656542
INTERPRO	IPR001873:ENaC	7	0.572831	0.0214713	FBGN0065108, FBGN0039679, FBGN0022981, FBGN0039677, FBGN0039676, FBGN0053508, FBGN0020258	837	31	11594	3.12784	1	1	1
GOTERM_MF_DIRECT	GO:0005272~sodium channel activity	7	0.572831	0.0274462	FBGN0065108, FBGN0039679, FBGN0022981, FBGN0039677, FBGN0039676, FBGN0053508, FBGN0020258	854	35	12701	2.97447	1	0.896281	0.896281
GOTERM_BP_DIRECT	GO:0050966~detection of mechanical stimulus involved in sensory perception of pain	3	0.245499	0.0386954	FBGN0039679, FBGN0022981, FBGN0020258	865	5	12975	9	1	1	0.994382
GOTERM_BP_DIRECT	GO:0050968~detection of chemical stimulus involved in sensory perception of pain	3	0.245499	0.0386954	FBGN0039679, FBGN0039677, FBGN0020258	865	5	12975	9	1	1	0.994382
INTERPRO	IPR020903:ENaC_CS	3	0.245499	0.133428	FBGN0065108, FBGN0022981, FBGN0020258	837	9	11594	4.61728	1	1	1
Annotation Cluster 13	Enrichment Score: 1.697485019510014
Category	Term	Count	%	PValue	Genes	List Total	Pop Hits	Pop Total	Fold Enrichment	Bonferroni	Benjamini	FDR
GOTERM_BP_DIRECT	GO:0035725~sodium ion transmembrane transport	13	1.06383	0.000799915	FBGN0034381, FBGN0065108, FBGN0039679, FBGN0039677, FBGN0039676, FBGN0020258, FBGN0267326, FBGN0031936, FBGN0029762, FBGN0033708, FBGN0022981, FBGN0053508, FBGN0010414	865	63	12975	3.09524	0.680544	0.103625	0.102971
UP_KW_BIOLOGICAL_PROCESS	KW-0769~Symport	9	0.736498	0.00249218	FBGN0034381, FBGN0031936, FBGN0029762, FBGN0033708, FBGN0037238, FBGN0010414, FBGN0028704, FBGN0026439, FBGN0267326	236	35	3314	3.6109	0.172745	0.0315676	0.0307369
UP_KW_LIGAND	KW-0915~Sodium	14	1.14566	0.00292779	FBGN0034381, FBGN0065108, FBGN0039679, FBGN0039677, FBGN0039676, FBGN0050272, FBGN0020258, FBGN0028704, FBGN0029762, FBGN0033708, FBGN0022981, FBGN0053508, FBGN0037238, FBGN0010414	207	81	3006	2.50993	0.0868862	0.0907616	0.0907616
GOTERM_MF_DIRECT	GO:0005283~amino acid:sodium symporter activity	4	0.327332	0.00860945	FBGN0034381, FBGN0029762, FBGN0033708, FBGN0267326	854	7	12701	8.49849	0.996345	0.631826	0.631826
GOTERM_MF_DIRECT	GO:0005326~neurotransmitter transmembrane transporter activity	6	0.490998	0.011134	FBGN0034381, FBGN0031936, FBGN0033196, FBGN0029762, FBGN0033708, FBGN0267326	854	21	12701	4.24925	0.999301	0.631826	0.631826
GOTERM_BP_DIRECT	GO:1903804~glycine import across plasma membrane	4	0.327332	0.0127911	FBGN0034381, FBGN0029762, FBGN0033708, FBGN0267326	865	8	12975	7.5	1	0.64713	0.643043
GOTERM_BP_DIRECT	GO:0089718~amino acid import across plasma membrane	5	0.409165	0.0186486	FBGN0034381, FBGN0031936, FBGN0029762, FBGN0033708, FBGN0267326	865	16	12975	4.6875	1	0.695825	0.69143
GOTERM_BP_DIRECT	GO:0006836~neurotransmitter transport	6	0.490998	0.0190436	FBGN0086782, FBGN0034381, FBGN0031936, FBGN0029762, FBGN0033708, FBGN0267326	865	24	12975	3.75	1	0.695825	0.69143
INTERPRO	IPR037272:SNS_sf	6	0.490998	0.0217895	FBGN0034381, FBGN0031936, FBGN0029762, FBGN0033708, FBGN0010414, FBGN0267326	837	23	11594	3.61353	1	1	1
INTERPRO	IPR000175:Na/ntran_symport	6	0.490998	0.0217895	FBGN0034381, FBGN0031936, FBGN0029762, FBGN0033708, FBGN0010414, FBGN0267326	837	23	11594	3.61353	1	1	1
GOTERM_MF_DIRECT	GO:0015179~L-amino acid transmembrane transporter activity	6	0.490998	0.0474774	FBGN0034381, FBGN0029762, FBGN0033708, FBGN0035300, FBGN0030817, FBGN0030816	854	30	12701	2.97447	1	1	1
UP_KW_BIOLOGICAL_PROCESS	KW-0029~Amino-acid transport	4	0.327332	0.0480279	FBGN0034381, FBGN0029762, FBGN0033708, FBGN0035300	236	12	3314	4.68079	0.976262	0.521446	0.507724
GOTERM_MF_DIRECT	GO:0015375~glycine:sodium symporter activity	4	0.327332	0.0520308	FBGN0034381, FBGN0031936, FBGN0029762, FBGN0033708	854	13	12701	4.57611	1	1	1
GOTERM_MF_DIRECT	GO:0005416~amino acid:monoatomic cation symporter activity	3	0.245499	0.0563834	FBGN0034381, FBGN0029762, FBGN0033708	854	6	12701	7.43618	1	1	1
GOTERM_BP_DIRECT	GO:0003333~amino acid transmembrane transport	6	0.490998	0.105609	FBGN0034381, FBGN0029762, FBGN0033708, FBGN0035300, FBGN0030817, FBGN0030816	865	38	12975	2.36842	1	1	0.994382
GOTERM_BP_DIRECT	GO:0060012~synaptic transmission, glycinergic	3	0.245499	0.116779	FBGN0034381, FBGN0029762, FBGN0033708	865	9	12975	5	1	1	0.994382
UP_KW_BIOLOGICAL_PROCESS	KW-0739~Sodium transport	7	0.572831	0.139542	FBGN0034381, FBGN0039679, FBGN0029762, FBGN0033708, FBGN0037238, FBGN0050272, FBGN0028704	236	50	3314	1.96593	0.999989	0.85195	0.82953
Annotation Cluster 14	Enrichment Score: 1.6973731811921302
Category	Term	Count	%	PValue	Genes	List Total	Pop Hits	Pop Total	Fold Enrichment	Bonferroni	Benjamini	FDR
INTERPRO	IPR020904:Sc_DH/Rdtase_CS	8	0.654664	0.00192997	FBGN0000121, FBGN0042137, FBGN0036620, FBGN0027583, FBGN0031775, FBGN0040349, FBGN0051549	837	26	11594	4.26211	0.933487	0.676937	0.676937
GOTERM_BP_DIRECT	GO:0006066~alcohol metabolic process	3	0.245499	0.0555166	FBGN0000121, FBGN0042137, FBGN0036620	865	6	12975	7.5	1	1	0.994382
GOTERM_MF_DIRECT	GO:0004022~alcohol dehydrogenase (NAD+) activity	3	0.245499	0.075493	FBGN0000121, FBGN0042137, FBGN0036620	854	7	12701	6.37387	1	1	1
Annotation Cluster 15	Enrichment Score: 1.6423310712071917
Category	Term	Count	%	PValue	Genes	List Total	Pop Hits	Pop Total	Fold Enrichment	Bonferroni	Benjamini	FDR
INTERPRO	IPR020904:Sc_DH/Rdtase_CS	8	0.654664	0.00192997	FBGN0000121, FBGN0042137, FBGN0036620, FBGN0027583, FBGN0031775, FBGN0040349, FBGN0051549	837	26	11594	4.26211	0.933487	0.676937	0.676937
INTERPRO	IPR002347:SDR_fam	11	0.900164	0.00893744	FBGN0000121, FBGN0042137, FBGN0029866, FBGN0014032, FBGN0036620, FBGN0027583, FBGN0039040, FBGN0031775, FBGN0040349, FBGN0051549	837	59	11594	2.58255	0.999997	1	1
INTERPRO	IPR036291:NAD(P)-bd_dom_sf	20	1.63666	0.0114286	FBGN0042137, FBGN0014032, FBGN0036620, FBGN0034143, FBGN0038038, FBGN0039040, FBGN0040349, FBGN0001258, FBGN0000121, FBGN0051674, FBGN0029866, FBGN0027583, FBGN0001098, FBGN0051673, FBGN0001091, FBGN0036997, FBGN0031775, FBGN0033856, FBGN0051549	837	150	11594	1.84691	1	1	1
GOTERM_MF_DIRECT	GO:0047045~testosterone 17-beta-dehydrogenase (NADP+) activity	3	0.245499	0.0563834	FBGN0040349, FBGN0051549	854	6	12701	7.43618	1	1	1
SMART	SM00822:PKS_KR	4	0.327332	0.0958824	FBGN0027583, FBGN0040349, FBGN0051549	378	16	5403	3.57341	1	1	1
GOTERM_MF_DIRECT	GO:0004303~estradiol 17-beta-dehydrogenase [NAD(P)+] activity	4	0.327332	0.13133	FBGN0031775, FBGN0040349, FBGN0051549	854	19	12701	3.13102	1	1	1
Annotation Cluster 16	Enrichment Score: 1.5038929719513423
Category	Term	Count	%	PValue	Genes	List Total	Pop Hits	Pop Total	Fold Enrichment	Bonferroni	Benjamini	FDR
GOTERM_BP_DIRECT	GO:0007218~neuropeptide signaling pathway	12	0.981997	0.00180825	FBGN0004842, FBGN0086782, FBGN0004622, FBGN0003255, FBGN0264002, FBGN0004552, FBGN0035331, FBGN0000715, FBGN0038147, FBGN0036713, FBGN0015591, FBGN0052547	865	60	12975	3	0.924294	0.161047	0.16003
UP_KW_MOLECULAR_FUNCTION	KW-0527~Neuropeptide	6	0.490998	0.0334742	FBGN0086782, FBGN0004552, FBGN0000715, FBGN0038147, FBGN0036713, FBGN0015591	398	25	5366	3.23578	0.897835	0.560692	0.560692
UP_KW_PTM	KW-0165~Cleavage on pair of basic residues	8	0.654664	0.0457157	FBGN0086782, FBGN0004598, FBGN0039734, FBGN0004552, FBGN0000715, FBGN0036713, FBGN0261363, FBGN0015591	165	53	2606	2.38399	0.527018	0.435952	0.435952
GOTERM_MF_DIRECT	GO:0005184~neuropeptide hormone activity	5	0.409165	0.103802	FBGN0086782, FBGN0004552, FBGN0038147, FBGN0036713, FBGN0015591	854	27	12701	2.75414	1	1	1
UP_KW_PTM	KW-0027~Amidation	5	0.409165	0.105268	FBGN0004552, FBGN0000715, FBGN0038147, FBGN0036713, FBGN0015591	165	29	2606	2.72309	0.831311	0.44739	0.44739
Annotation Cluster 17	Enrichment Score: 1.471781385261878
Category	Term	Count	%	PValue	Genes	List Total	Pop Hits	Pop Total	Fold Enrichment	Bonferroni	Benjamini	FDR
INTERPRO	IPR025605:OST-HTH/LOTUS_dom	3	0.245499	0.0282526	FBGN0039972, FBGN0003015, FBGN0033921	837	4	11594	10.3889	1	1	1
UP_SEQ_FEATURE	DOMAIN:HTH OST-type	3	0.245499	0.0303224	FBGN0039972, FBGN0003015, FBGN0033921	894	4	11932	10.0101	1	1	1
INTERPRO	IPR041966:LOTUS-like	3	0.245499	0.0448574	FBGN0039972, FBGN0003015, FBGN0033921	837	5	11594	8.31111	1	1	1
Annotation Cluster 18	Enrichment Score: 1.4017566898551377
Category	Term	Count	%	PValue	Genes	List Total	Pop Hits	Pop Total	Fold Enrichment	Bonferroni	Benjamini	FDR
GOTERM_BP_DIRECT	GO:0034625~fatty acid elongation, monounsaturated fatty acid	6	0.490998	0.00865838	FBGN0034382, FBGN0260942, FBGN0038986, FBGN0053110, FBGN0036128, FBGN0052072	865	20	12975	4.5	0.999996	0.536443	0.533055
GOTERM_BP_DIRECT	GO:0034626~fatty acid elongation, polyunsaturated fatty acid	6	0.490998	0.00865838	FBGN0034382, FBGN0260942, FBGN0038986, FBGN0053110, FBGN0036128, FBGN0052072	865	20	12975	4.5	0.999996	0.536443	0.533055
GOTERM_BP_DIRECT	GO:0019367~fatty acid elongation, saturated fatty acid	6	0.490998	0.00865838	FBGN0034382, FBGN0260942, FBGN0038986, FBGN0053110, FBGN0036128, FBGN0052072	865	20	12975	4.5	0.999996	0.536443	0.533055
GOTERM_MF_DIRECT	GO:0009922~fatty acid elongase activity	6	0.490998	0.00896909	FBGN0034382, FBGN0260942, FBGN0038986, FBGN0053110, FBGN0036128, FBGN0052072	854	20	12701	4.46171	0.997112	0.631826	0.631826
INTERPRO	IPR002076:ELO_fam	6	0.490998	0.0120073	FBGN0034382, FBGN0260942, FBGN0038986, FBGN0053110, FBGN0036128, FBGN0052072	837	20	11594	4.15556	1	1	1
GOTERM_BP_DIRECT	GO:0030497~fatty acid elongation	6	0.490998	0.0131697	FBGN0034382, FBGN0260942, FBGN0038986, FBGN0053110, FBGN0036128, FBGN0052072	865	22	12975	4.09091	1	0.64713	0.643043
GOTERM_BP_DIRECT	GO:0042761~very long-chain fatty acid biosynthetic process	6	0.490998	0.0159271	FBGN0034382, FBGN0260942, FBGN0038986, FBGN0053110, FBGN0036128, FBGN0052072	865	23	12975	3.91304	1	0.676054	0.671784
GOTERM_BP_DIRECT	GO:0030148~sphingolipid biosynthetic process	6	0.490998	0.0306992	FBGN0034382, FBGN0260942, FBGN0038986, FBGN0053110, FBGN0036128, FBGN0052072	865	27	12975	3.33333	1	0.911382	0.905626
KEGG_PATHWAY	dme01040:Biosynthesis of unsaturated fatty acids	5	0.409165	0.0382345	FBGN0034382, FBGN0034629, FBGN0039755, FBGN0036128, FBGN0052072	188	25	3589	3.81809	0.986272	0.954977	0.954977
INTERPRO	IPR030457:ELO_CS	4	0.327332	0.0503209	FBGN0260942, FBGN0038986, FBGN0036128, FBGN0052072	837	12	11594	4.61728	1	1	1
KEGG_PATHWAY	dme00062:Fatty acid elongation	3	0.245499	0.201435	FBGN0034382, FBGN0036128, FBGN0052072	188	16	3589	3.57945	1	1	1
KEGG_PATHWAY	dme01212:Fatty acid metabolism	5	0.409165	0.297519	FBGN0034382, FBGN0034629, FBGN0039755, FBGN0036128, FBGN0052072	188	53	3589	1.80098	1	1	1
UP_KW_BIOLOGICAL_PROCESS	KW-0444~Lipid biosynthesis	5	0.409165	0.583802	FBGN0034382, FBGN0260942, FBGN0038986, FBGN0034143, FBGN0053110	236	57	3314	1.23179	1	1	0.986667
UP_KW_BIOLOGICAL_PROCESS	KW-0443~Lipid metabolism	10	0.818331	0.783334	FBGN0034382, FBGN0034629, FBGN0260942, FBGN0038986, FBGN0034990, FBGN0039755, FBGN0034143, FBGN0053110, FBGN0030607, FBGN0034117	236	155	3314	0.90596	1	1	0.986667
Annotation Cluster 19	Enrichment Score: 1.3460890799445433
Category	Term	Count	%	PValue	Genes	List Total	Pop Hits	Pop Total	Fold Enrichment	Bonferroni	Benjamini	FDR
GOTERM_BP_DIRECT	GO:0140965~secondary piRNA processing	7	0.572831	0.000794224	FBGN0250816, FBGN0034098, FBGN0003483, FBGN0037205, FBGN0051755, FBGN0000146, FBGN0033921	865	18	12975	5.83333	0.677939	0.103625	0.102971
UP_SEQ_FEATURE	DOMAIN:Tudor	4	0.327332	0.147478	FBGN0034098, FBGN0003483, FBGN0037205, FBGN0033921	894	18	11932	2.96595	1	1	1
INTERPRO	IPR035437:SNase_OB-fold_sf	3	0.245499	0.185661	FBGN0034098, FBGN0003483, FBGN0033921	837	11	11594	3.77778	1	1	1
INTERPRO	IPR002999:Tudor	4	0.327332	0.189781	FBGN0034098, FBGN0003483, FBGN0051755, FBGN0033921	837	21	11594	2.63845	1	1	1
Annotation Cluster 20	Enrichment Score: 1.337593393871146
Category	Term	Count	%	PValue	Genes	List Total	Pop Hits	Pop Total	Fold Enrichment	Bonferroni	Benjamini	FDR
GOTERM_BP_DIRECT	GO:0019226~transmission of nerve impulse	4	0.327332	0.0127911	FBGN0031634, FBGN0262870, FBGN0260874, FBGN0052704	865	8	12975	7.5	1	0.64713	0.643043
GOTERM_BP_DIRECT	GO:0050907~detection of chemical stimulus involved in sensory perception	5	0.409165	0.0147479	FBGN0031634, FBGN0051718, FBGN0036250, FBGN0260874, FBGN0052704	865	15	12975	5	1	0.676054	0.671784
GOTERM_CC_DIRECT	GO:0071683~sensory dendrite	4	0.327332	0.0717628	FBGN0031634, FBGN0050263, FBGN0260874, FBGN0052704	899	15	13618	4.03945	1	0.888374	0.866102
GOTERM_MF_DIRECT	GO:0004984~olfactory receptor activity	7	0.572831	0.329677	FBGN0031634, FBGN0026396, FBGN0034865, FBGN0260874, FBGN0041624, FBGN0052704, FBGN0041625	854	70	12701	1.48724	1	1	1
Annotation Cluster 21	Enrichment Score: 1.3303350588714775
Category	Term	Count	%	PValue	Genes	List Total	Pop Hits	Pop Total	Fold Enrichment	Bonferroni	Benjamini	FDR
INTERPRO	IPR043030:BGBP_N_sf	4	0.327332	0.00633273	FBGN0040323, FBGN0040322, FBGN0050148, FBGN0040321	837	6	11594	9.23457	0.999865	1	1
INTERPRO	IPR031756:BGBP_N	4	0.327332	0.00633273	FBGN0040323, FBGN0040322, FBGN0050148, FBGN0040321	837	6	11594	9.23457	0.999865	1	1
UP_SEQ_FEATURE	DOMAIN:CBM39	4	0.327332	0.00703674	FBGN0040323, FBGN0040322, FBGN0050148, FBGN0040321	894	6	11932	8.89784	0.998963	1	1
GOTERM_BP_DIRECT	GO:0002221~pattern recognition receptor signaling pathway	3	0.245499	0.0126995	FBGN0040323, FBGN0040322, FBGN0040321	865	3	12975	15	1	0.64713	0.643043
GOTERM_BP_DIRECT	GO:0002758~innate immune response-activating signaling pathway	3	0.245499	0.0126995	FBGN0040323, FBGN0040322, FBGN0040321	865	3	12975	15	1	0.64713	0.643043
GOTERM_MF_DIRECT	GO:0001872~(1->3)-beta-D-glucan binding	3	0.245499	0.0129128	FBGN0040323, FBGN0040322, FBGN0040321	854	3	12701	14.8724	0.999783	0.631826	0.631826
INTERPRO	IPR000757:GH16	3	0.245499	0.0148333	FBGN0040323, FBGN0040322, FBGN0040321	837	3	11594	13.8519	1	1	1
INTERPRO	IPR035806:GH16_GRP_C	3	0.245499	0.0148333	FBGN0040323, FBGN0040322, FBGN0040321	837	3	11594	13.8519	1	1	1
UP_SEQ_FEATURE	DOMAIN:GH16	3	0.245499	0.0159502	FBGN0040323, FBGN0040322, FBGN0040321	894	3	11932	13.3468	1	1	1
GOTERM_MF_DIRECT	GO:0004553~hydrolase activity, hydrolyzing O-glycosyl compounds	6	0.490998	0.02329	FBGN0040323, FBGN0040322, FBGN0035398, FBGN0040321, FBGN0032387, FBGN0034117	854	25	12701	3.56937	1	0.839736	0.839736
GOTERM_MF_DIRECT	GO:0038187~pattern recognition receptor activity	3	0.245499	0.0393146	FBGN0040323, FBGN0040322, FBGN0040321	854	5	12701	8.92342	1	0.981352	0.981352
GOTERM_MF_DIRECT	GO:0001530~lipopolysaccharide binding	3	0.245499	0.075493	FBGN0040323, FBGN0040322, FBGN0040321	854	7	12701	6.37387	1	1	1
GOTERM_BP_DIRECT	GO:0045088~regulation of innate immune response	3	0.245499	0.238283	FBGN0040323, FBGN0040322, FBGN0040321	865	14	12975	3.21429	1	1	0.994382
GOTERM_MF_DIRECT	GO:0030246~carbohydrate binding	9	0.736498	0.276333	FBGN0040323, FBGN0040322, FBGN0016675, FBGN0040104, FBGN0031214, FBGN0050148, FBGN0040321, FBGN0001083, FBGN0040092	854	92	12701	1.45491	1	1	1
INTERPRO	IPR013320:ConA-like_dom_sf	6	0.490998	0.408023	FBGN0040323, FBGN0040322, FBGN0031214, FBGN0011286, FBGN0040321, FBGN0262870	837	58	11594	1.43295	1	1	1
UP_KW_BIOLOGICAL_PROCESS	KW-0391~Immunity	7	0.572831	0.64561	FBGN0040323, FBGN0040322, FBGN0032362, FBGN0034047, FBGN0040321, FBGN0050424, FBGN0039494	236	92	3314	1.06844	1	1	0.986667
UP_KW_BIOLOGICAL_PROCESS	KW-0399~Innate immunity	6	0.490998	0.658805	FBGN0040323, FBGN0040322, FBGN0034047, FBGN0040321, FBGN0050424, FBGN0039494	236	78	3314	1.08018	1	1	0.986667
GOTERM_BP_DIRECT	GO:0045087~innate immune response	8	0.654664	0.695039	FBGN0040323, FBGN0040322, FBGN0031959, FBGN0032362, FBGN0034047, FBGN0040321, FBGN0050424, FBGN0039494	865	120	12975	1	1	1	0.994382
Annotation Cluster 22	Enrichment Score: 1.2819622083444355
Category	Term	Count	%	PValue	Genes	List Total	Pop Hits	Pop Total	Fold Enrichment	Bonferroni	Benjamini	FDR
GOTERM_MF_DIRECT	GO:0045504~dynein heavy chain binding	7	0.572831	0.00338374	FBGN0034095, FBGN0033408, FBGN0029993, FBGN0032520, FBGN0283433	854	23	12701	4.52637	0.889172	0.631826	0.631826
GOTERM_MF_DIRECT	GO:0045503~dynein light chain binding	6	0.490998	0.00423382	FBGN0034095, FBGN0029993, FBGN0032520, FBGN0283433	854	17	12701	5.24907	0.936301	0.631826	0.631826
GOTERM_CC_DIRECT	GO:0005868~cytoplasmic dynein complex	7	0.572831	0.014374	FBGN0034095, FBGN0033243, FBGN0003944, FBGN0283433	899	31	13618	3.4205	0.994471	0.234557	0.228677
INTERPRO	IPR025956:DYNC1I1/DYNC1I2	3	0.245499	0.108796	FBGN0283433	837	8	11594	5.19444	1	1	1
GOTERM_BP_DIRECT	GO:0010970~transport along microtubule	3	0.245499	0.163626	FBGN0283433	865	11	12975	4.09091	1	1	0.994382
KEGG_PATHWAY	dme04145:Phagosome	6	0.490998	0.436596	FBGN0087040, FBGN0262514, FBGN0283433, FBGN0028669	188	83	3589	1.38003	1	1	1
UP_KW_DOMAIN	KW-0853~WD repeat	9	0.736498	0.663765	FBGN0032891, FBGN0033540, FBGN0036354, FBGN0036421, FBGN0032520, FBGN0283433, FBGN0250850	587	119	7914	1.01966	1	1	1
Annotation Cluster 23	Enrichment Score: 1.2671909515563846
Category	Term	Count	%	PValue	Genes	List Total	Pop Hits	Pop Total	Fold Enrichment	Bonferroni	Benjamini	FDR
GOTERM_MF_DIRECT	GO:0045504~dynein heavy chain binding	7	0.572831	0.00338374	FBGN0034095, FBGN0033408, FBGN0029993, FBGN0032520, FBGN0283433	854	23	12701	4.52637	0.889172	0.631826	0.631826
GOTERM_CC_DIRECT	GO:0036157~outer dynein arm	3	0.245499	0.137545	FBGN0033408, FBGN0029993, FBGN0032520	899	10	13618	4.54438	1	1	0.977654
GOTERM_BP_DIRECT	GO:0036158~outer dynein arm assembly	3	0.245499	0.3393	FBGN0033408, FBGN0029993, FBGN0032520	865	18	12975	2.5	1	1	0.994382
Annotation Cluster 24	Enrichment Score: 1.244998681321261
Category	Term	Count	%	PValue	Genes	List Total	Pop Hits	Pop Total	Fold Enrichment	Bonferroni	Benjamini	FDR
GOTERM_BP_DIRECT	GO:0060213~positive regulation of nuclear-transcribed mRNA poly(A) tail shortening	6	0.490998	0.000245959	FBGN0039972, FBGN0250816, FBGN0004872, FBGN0003483, FBGN0000146, FBGN0016070	865	10	12975	9	0.295862	0.0584153	0.0580463
GOTERM_BP_DIRECT	GO:0034587~piRNA processing	7	0.572831	0.00147835	FBGN0036330, FBGN0034098, FBGN0004400, FBGN0004872, FBGN0016034, FBGN0000146, FBGN0033921	865	20	12975	5.25	0.878724	0.140443	0.139556
GOTERM_CC_DIRECT	GO:0043186~P granule	10	0.818331	0.00369352	FBGN0036330, FBGN0003015, FBGN0250816, FBGN0034098, FBGN0004872, FBGN0016034, FBGN0003483, FBGN0000146, FBGN0033921, FBGN0023515	899	48	13618	3.15582	0.735107	0.110498	0.107728
GOTERM_BP_DIRECT	GO:0031047~regulatory ncRNA-mediated gene silencing	5	0.409165	0.0231308	FBGN0250816, FBGN0004872, FBGN0016034, FBGN0003483, FBGN0000146	865	17	12975	4.41176	1	0.785296	0.780336
SMART	SM00950:Piwi	3	0.245499	0.0421665	FBGN0250816, FBGN0004872, FBGN0000146	378	5	5403	8.57619	0.999877	1	1
INTERPRO	IPR003165:Piwi	3	0.245499	0.0448574	FBGN0250816, FBGN0004872, FBGN0000146	837	5	11594	8.31111	1	1	1
UP_SEQ_FEATURE	DOMAIN:Piwi	3	0.245499	0.0480539	FBGN0250816, FBGN0004872, FBGN0000146	894	5	11932	8.00805	1	1	1
GOTERM_MF_DIRECT	GO:0034584~piRNA binding	3	0.245499	0.0563834	FBGN0250816, FBGN0004872, FBGN0000146	854	6	12701	7.43618	1	1	1
SMART	SM00949:PAZ	3	0.245499	0.0603747	FBGN0250816, FBGN0004872, FBGN0000146	378	6	5403	7.14683	0.999998	1	1
INTERPRO	IPR036085:PAZ_dom_sf	3	0.245499	0.0855709	FBGN0250816, FBGN0004872, FBGN0000146	837	7	11594	5.93651	1	1	1
INTERPRO	IPR003100:PAZ_dom	3	0.245499	0.0855709	FBGN0250816, FBGN0004872, FBGN0000146	837	7	11594	5.93651	1	1	1
UP_SEQ_FEATURE	DOMAIN:PAZ	3	0.245499	0.0913342	FBGN0250816, FBGN0004872, FBGN0000146	894	7	11932	5.72004	1	1	1
GOTERM_BP_DIRECT	GO:0010526~retrotransposon silencing	3	0.245499	0.0948835	FBGN0004872, FBGN0003483, FBGN0000146	865	8	12975	5.625	1	1	0.994382
UP_KW_BIOLOGICAL_PROCESS	KW-0943~RNA-mediated gene silencing	5	0.409165	0.145728	FBGN0250816, FBGN0004872, FBGN0016034, FBGN0003483, FBGN0000146	236	29	3314	2.4211	0.999994	0.85195	0.82953
INTERPRO	IPR036397:RNaseH_sf	5	0.409165	0.325684	FBGN0036330, FBGN0250816, FBGN0004872, FBGN0037844, FBGN0000146	837	40	11594	1.73148	1	1	1
INTERPRO	IPR012337:RNaseH-like_sf	5	0.409165	0.359266	FBGN0036330, FBGN0250816, FBGN0004872, FBGN0031874, FBGN0000146	837	42	11594	1.64903	1	1	1
KEGG_PATHWAY	dme04320:Dorso-ventral axis formation	3	0.245499	0.433035	FBGN0250816, FBGN0004872, FBGN0000146	188	28	3589	2.0454	1	1	1
GOTERM_MF_DIRECT	GO:0004521~RNA endonuclease activity	4	0.327332	0.491987	FBGN0250816, FBGN0004872, FBGN0000146, FBGN0038381	854	39	12701	1.52537	1	1	1
UP_KW_PTM	KW-0488~Methylation	3	0.245499	0.998863	FBGN0250816, FBGN0004872, FBGN0000146	165	137	2606	0.345853	1	1	1
Annotation Cluster 25	Enrichment Score: 1.2316006136060607
Category	Term	Count	%	PValue	Genes	List Total	Pop Hits	Pop Total	Fold Enrichment	Bonferroni	Benjamini	FDR
SMART	SM00700:JHBP	6	0.490998	0.0541316	FBGN0028533, FBGN0028920, FBGN0032494, FBGN0028532, FBGN0032495, FBGN0053306	378	30	5403	2.85873	0.999991	1	1
INTERPRO	IPR038606:To_sf	6	0.490998	0.0610764	FBGN0028533, FBGN0028920, FBGN0032494, FBGN0028532, FBGN0032495, FBGN0053306	837	30	11594	2.77037	1	1	1
INTERPRO	IPR010562:Haemolymph_juvenile_hormone-bd	6	0.490998	0.0610764	FBGN0028533, FBGN0028920, FBGN0032494, FBGN0028532, FBGN0032495, FBGN0053306	837	30	11594	2.77037	1	1	1
Annotation Cluster 26	Enrichment Score: 1.222741328164722
Category	Term	Count	%	PValue	Genes	List Total	Pop Hits	Pop Total	Fold Enrichment	Bonferroni	Benjamini	FDR
GOTERM_MF_DIRECT	GO:0004181~metallocarboxypeptidase activity	6	0.490998	0.0136295	FBGN0052379, FBGN0035780, FBGN0035776, FBGN0265726, FBGN0035777, FBGN0259149	854	22	12701	4.0561	0.999864	0.631826	0.631826
INTERPRO	IPR000834:Peptidase_M14	6	0.490998	0.0217895	FBGN0052379, FBGN0035780, FBGN0035776, FBGN0265726, FBGN0035777, FBGN0259149	837	23	11594	3.61353	1	1	1
UP_SEQ_FEATURE	DOMAIN:Peptidase M14 carboxypeptidase A	6	0.490998	0.0251793	FBGN0052379, FBGN0035780, FBGN0035776, FBGN0265726, FBGN0035777, FBGN0259149	894	23	11932	3.48176	1	1	1
SMART	SM00631:Zn_pept	5	0.409165	0.0627602	FBGN0052379, FBGN0035780, FBGN0035776, FBGN0035777, FBGN0259149	378	22	5403	3.24856	0.999999	1	1
UP_KW_MOLECULAR_FUNCTION	KW-0121~Carboxypeptidase	4	0.327332	0.280821	FBGN0035776, FBGN0265726, FBGN0035777, FBGN0259149	398	25	5366	2.15719	1	1	1
INTERPRO	IPR036990:M14A-like_propep	3	0.245499	0.349677	FBGN0035780, FBGN0035777, FBGN0259149	837	17	11594	2.44444	1	1	1
Annotation Cluster 27	Enrichment Score: 1.2218126019457887
Category	Term	Count	%	PValue	Genes	List Total	Pop Hits	Pop Total	Fold Enrichment	Bonferroni	Benjamini	FDR
GOTERM_MF_DIRECT	GO:0001653~peptide receptor activity	5	0.409165	0.00646844	FBGN0004842, FBGN0085386, FBGN0036368, FBGN0051183, FBGN0034568	854	12	12701	6.19682	0.985178	0.631826	0.631826
GOTERM_MF_DIRECT	GO:0004016~adenylate cyclase activity	6	0.490998	0.0136295	FBGN0004852, FBGN0085386, FBGN0263131, FBGN0036368, FBGN0051183, FBGN0034568	854	22	12701	4.0561	0.999864	0.631826	0.631826
GOTERM_MF_DIRECT	GO:0038023~signaling receptor activity	10	0.818331	0.0161859	FBGN0051146, FBGN0031634, FBGN0085386, FBGN0016675, FBGN0040104, FBGN0036368, FBGN0051072, FBGN0051183, FBGN0034568, FBGN0052704	854	59	12701	2.52074	0.999975	0.656542	0.656542
INTERPRO	IPR018297:A/G_cyclase_CS	6	0.490998	0.0180985	FBGN0004852, FBGN0085386, FBGN0263131, FBGN0036368, FBGN0051183, FBGN0034568	837	22	11594	3.77778	1	1	1
GOTERM_BP_DIRECT	GO:0019934~cGMP-mediated signaling	4	0.327332	0.0247988	FBGN0085386, FBGN0036368, FBGN0051183, FBGN0034568	865	10	12975	6	1	0.785296	0.780336
SMART	SM00044:CYCc	6	0.490998	0.0313384	FBGN0004852, FBGN0085386, FBGN0263131, FBGN0036368, FBGN0051183, FBGN0034568	378	26	5403	3.29853	0.998712	1	1
INTERPRO	IPR001054:A/G_cyclase	6	0.490998	0.0356599	FBGN0004852, FBGN0085386, FBGN0263131, FBGN0036368, FBGN0051183, FBGN0034568	837	26	11594	3.19658	1	1	1
INTERPRO	IPR029787:Nucleotide_cyclase	6	0.490998	0.0356599	FBGN0004852, FBGN0085386, FBGN0263131, FBGN0036368, FBGN0051183, FBGN0034568	837	26	11594	3.19658	1	1	1
UP_SEQ_FEATURE	DOMAIN:Guanylate cyclase	6	0.490998	0.0409337	FBGN0004852, FBGN0085386, FBGN0263131, FBGN0036368, FBGN0051183, FBGN0034568	894	26	11932	3.08002	1	1	1
GOTERM_BP_DIRECT	GO:0006182~cGMP biosynthetic process	4	0.327332	0.0509376	FBGN0085386, FBGN0036368, FBGN0051183, FBGN0034568	865	13	12975	4.61538	1	1	0.994382
GOTERM_MF_DIRECT	GO:0004383~guanylate cyclase activity	4	0.327332	0.0520308	FBGN0085386, FBGN0036368, FBGN0051183, FBGN0034568	854	13	12701	4.57611	1	1	1
GOTERM_BP_DIRECT	GO:0007168~receptor guanylyl cyclase signaling pathway	4	0.327332	0.0617191	FBGN0085386, FBGN0036368, FBGN0051183, FBGN0034568	865	14	12975	4.28571	1	1	0.994382
GOTERM_BP_DIRECT	GO:0035556~intracellular signal transduction	13	1.06383	0.133563	FBGN0038630, FBGN0085386, FBGN0015765, FBGN0036368, FBGN0085413, FBGN0051183, FBGN0024941, FBGN0260399, FBGN0050440, FBGN0004852, FBGN0263131, FBGN0034568, FBGN0003091	865	126	12975	1.54762	1	1	0.994382
UP_KW_MOLECULAR_FUNCTION	KW-0456~Lyase	14	1.14566	0.204515	FBGN0039235, FBGN0085386, FBGN0037684, FBGN0036368, FBGN0051183, FBGN0035082, FBGN0052698, FBGN0004852, FBGN0263131, FBGN0032907, FBGN0037713, FBGN0033542, FBGN0034568, FBGN0003082	398	136	5366	1.3879	1	1	1
INTERPRO	IPR028082:Peripla_BP_I	4	0.327332	0.308227	FBGN0031634, FBGN0036368, FBGN0051183, FBGN0034568	837	27	11594	2.05213	1	1	1
INTERPRO	IPR001245:Ser-Thr/Tyr_kinase_cat_dom	6	0.490998	0.349444	FBGN0085386, FBGN0036368, FBGN0051183, FBGN0034568, FBGN0031518, FBGN0003733	837	54	11594	1.53909	1	1	1
KEGG_PATHWAY	dme00230:Purine metabolism	7	0.572831	0.355701	FBGN0004852, FBGN0085386, FBGN0050104, FBGN0036751, FBGN0051183, FBGN0034568, FBGN0261436	188	93	3589	1.43691	1	1	1
INTERPRO	IPR001828:ANF_lig-bd_rcpt	3	0.245499	0.568725	FBGN0036368, FBGN0051183, FBGN0034568	837	26	11594	1.59829	1	1	1
Annotation Cluster 28	Enrichment Score: 1.2216920661671458
Category	Term	Count	%	PValue	Genes	List Total	Pop Hits	Pop Total	Fold Enrichment	Bonferroni	Benjamini	FDR
INTERPRO	IPR035914:Sperma_CUB_dom_sf	7	0.572831	0.015652	FBGN0050375, FBGN0035880, FBGN0052227, FBGN0085399, FBGN0261262, FBGN0052432, FBGN0050371	837	29	11594	3.34355	1	1	1
INTERPRO	IPR000859:CUB_dom	6	0.490998	0.0305559	FBGN0050375, FBGN0035880, FBGN0085399, FBGN0261262, FBGN0052432, FBGN0050371	837	25	11594	3.32444	1	1	1
UP_SEQ_FEATURE	DOMAIN:CUB	6	0.490998	0.0351524	FBGN0050375, FBGN0035880, FBGN0085399, FBGN0261262, FBGN0052432, FBGN0050371	894	25	11932	3.20322	1	1	1
SMART	SM00192:LDLa	6	0.490998	0.0844533	FBGN0035880, FBGN0031926, FBGN0027550, FBGN0261262, FBGN0002926, FBGN0052432	378	34	5403	2.52241	1	1	1
INTERPRO	IPR036055:LDL_receptor-like_sf	6	0.490998	0.0854181	FBGN0035880, FBGN0031926, FBGN0027550, FBGN0261262, FBGN0002926, FBGN0052432	837	33	11594	2.51852	1	1	1
SMART	SM00042:CUB	4	0.327332	0.0958824	FBGN0035880, FBGN0085399, FBGN0261262, FBGN0052432	378	16	5403	3.57341	1	1	1
INTERPRO	IPR002172:LDrepeatLR_classA_rpt	6	0.490998	0.104074	FBGN0035880, FBGN0031926, FBGN0027550, FBGN0261262, FBGN0002926, FBGN0052432	837	35	11594	2.3746	1	1	1
INTERPRO	IPR023415:LDLR_class-A_CS	5	0.409165	0.139186	FBGN0035880, FBGN0031926, FBGN0027550, FBGN0002926, FBGN0052432	837	28	11594	2.47354	1	1	1
Annotation Cluster 29	Enrichment Score: 1.2062819715558237
Category	Term	Count	%	PValue	Genes	List Total	Pop Hits	Pop Total	Fold Enrichment	Bonferroni	Benjamini	FDR
GOTERM_BP_DIRECT	GO:0060213~positive regulation of nuclear-transcribed mRNA poly(A) tail shortening	6	0.490998	0.000245959	FBGN0039972, FBGN0250816, FBGN0004872, FBGN0003483, FBGN0000146, FBGN0016070	865	10	12975	9	0.295862	0.0584153	0.0580463
UP_KW_MOLECULAR_FUNCTION	KW-0694~RNA-binding	13	1.06383	0.977898	FBGN0039972, FBGN0036330, FBGN0034047, FBGN0034564, FBGN0037994, FBGN0000146, FBGN0038381, FBGN0016070, FBGN0250816, FBGN0004872, FBGN0000166, FBGN0030793, FBGN0050424	398	262	5366	0.668975	1	1	1
GOTERM_MF_DIRECT	GO:0003723~RNA binding	15	1.2275	0.999995	FBGN0039972, FBGN0036330, FBGN0263829, FBGN0034564, FBGN0038532, FBGN0039165, FBGN0000146, FBGN0022987, FBGN0038381, FBGN0016070, FBGN0250816, FBGN0265487, FBGN0004872, FBGN0030793, FBGN0003483	854	533	12701	0.418547	1	1	1
Annotation Cluster 30	Enrichment Score: 1.1865587470552799
Category	Term	Count	%	PValue	Genes	List Total	Pop Hits	Pop Total	Fold Enrichment	Bonferroni	Benjamini	FDR
GOTERM_BP_DIRECT	GO:0090307~mitotic spindle assembly	5	0.409165	0.0402171	FBGN0004378, FBGN0035210, FBGN0002924, FBGN0034569, FBGN0035209	865	20	12975	3.75	1	1	0.994382
GOTERM_BP_DIRECT	GO:0090221~mitotic spindle-templated microtubule nucleation	4	0.327332	0.0734618	FBGN0035210, FBGN0010097, FBGN0034569, FBGN0035209	865	15	12975	4	1	1	0.994382
GOTERM_CC_DIRECT	GO:0070652~HAUS complex	3	0.245499	0.0932935	FBGN0035210, FBGN0034569, FBGN0035209	899	8	13618	5.68048	1	0.957133	0.933138
Annotation Cluster 31	Enrichment Score: 1.1566579542382824
Category	Term	Count	%	PValue	Genes	List Total	Pop Hits	Pop Total	Fold Enrichment	Bonferroni	Benjamini	FDR
GOTERM_BP_DIRECT	GO:0031507~heterochromatin formation	11	0.900164	0.0591096	FBGN0031613, FBGN0040477, FBGN0004400, FBGN0004872, FBGN0003483, FBGN0023216, FBGN0265182, FBGN0263855, FBGN0020556, FBGN0000146	865	86	12975	1.9186	1	1	0.994382
GOTERM_CC_DIRECT	GO:0010369~chromocenter	4	0.327332	0.0602638	FBGN0031613, FBGN0004872, FBGN0265182	899	14	13618	4.32798	1	0.801285	0.781197
GOTERM_CC_DIRECT	GO:0000792~heterochromatin	7	0.572831	0.0672317	FBGN0031613, FBGN0004400, FBGN0004872, FBGN0004374, FBGN0030373, FBGN0265182	899	44	13618	2.4099	1	0.862006	0.840396
GOTERM_CC_DIRECT	GO:0005721~pericentric heterochromatin	5	0.409165	0.0986461	FBGN0031613, FBGN0004400, FBGN0002715, FBGN0265182	899	27	13618	2.80517	1	0.957133	0.933138
Annotation Cluster 32	Enrichment Score: 1.0833312131600707
Category	Term	Count	%	PValue	Genes	List Total	Pop Hits	Pop Total	Fold Enrichment	Bonferroni	Benjamini	FDR
INTERPRO	IPR005821:Ion_trans_dom	8	0.654664	0.00953888	FBGN0016920, FBGN0002917, FBGN0003353, FBGN0265194, FBGN0011286, FBGN0003380, FBGN0261612, FBGN0266346	837	34	11594	3.25926	0.999999	1	1
INTERPRO	IPR018490:cNMP-bd_dom_sf	5	0.409165	0.0601016	FBGN0030721, FBGN0003353, FBGN0261612, FBGN0031150, FBGN0266346	837	21	11594	3.29806	1	1	1
INTERPRO	IPR014710:RmlC-like_jellyroll	5	0.409165	0.126068	FBGN0030721, FBGN0003353, FBGN0261612, FBGN0031150, FBGN0266346	837	27	11594	2.56516	1	1	1
SMART	SM00100:cNMP	4	0.327332	0.126282	FBGN0030721, FBGN0003353, FBGN0261612, FBGN0266346	378	18	5403	3.17637	1	1	1
UP_SEQ_FEATURE	DOMAIN:Cyclic nucleotide-binding	4	0.327332	0.165954	FBGN0030721, FBGN0003353, FBGN0261612, FBGN0266346	894	19	11932	2.80984	1	1	1
INTERPRO	IPR000595:cNMP-bd_dom	4	0.327332	0.208783	FBGN0030721, FBGN0003353, FBGN0261612, FBGN0266346	837	22	11594	2.51852	1	1	1
Annotation Cluster 33	Enrichment Score: 1.07069123548038
Category	Term	Count	%	PValue	Genes	List Total	Pop Hits	Pop Total	Fold Enrichment	Bonferroni	Benjamini	FDR
INTERPRO	IPR002213:UDP_glucos_trans	8	0.654664	0.0112006	FBGN0040257, FBGN0040259, FBGN0026314, FBGN0040252, FBGN0040260, FBGN0040251, FBGN0040250, FBGN0026315	837	35	11594	3.16614	1	1	1
GOTERM_MF_DIRECT	GO:0008194~UDP-glycosyltransferase activity	8	0.654664	0.0121544	FBGN0040257, FBGN0040259, FBGN0026314, FBGN0040252, FBGN0040260, FBGN0040251, FBGN0040250, FBGN0026315	854	38	12701	3.13102	0.999643	0.631826	0.631826
INTERPRO	IPR035595:UDP_glycos_trans_CS	5	0.409165	0.0299918	FBGN0040257, FBGN0026314, FBGN0040252, FBGN0040251, FBGN0026315	837	17	11594	4.07407	1	1	1
GOTERM_MF_DIRECT	GO:0015020~glucuronosyltransferase activity	6	0.490998	0.0365283	FBGN0040257, FBGN0026314, FBGN0040252, FBGN0040260, FBGN0040251, FBGN0040250	854	28	12701	3.18694	1	0.981352	0.981352
KEGG_PATHWAY	dme00830:Retinol metabolism	5	0.409165	0.0899158	FBGN0040252, FBGN0040260, FBGN0040251, FBGN0040250, FBGN0026315	188	33	3589	2.89249	0.999968	1	1
KEGG_PATHWAY	dme00053:Ascorbate and aldarate metabolism	5	0.409165	0.106331	FBGN0040252, FBGN0040260, FBGN0040251, FBGN0040250, FBGN0026315	188	35	3589	2.7272	0.999996	1	1
KEGG_PATHWAY	dme00982:Drug metabolism - cytochrome P450	7	0.572831	0.127038	FBGN0050000, FBGN0040252, FBGN0034354, FBGN0040260, FBGN0040251, FBGN0040250, FBGN0026315	188	66	3589	2.02474	1	1	1
KEGG_PATHWAY	dme00980:Metabolism of xenobiotics by cytochrome P450	7	0.572831	0.140851	FBGN0050000, FBGN0040252, FBGN0034354, FBGN0040260, FBGN0040251, FBGN0040250, FBGN0026315	188	68	3589	1.96519	1	1	1
KEGG_PATHWAY	dme00983:Drug metabolism - other enzymes	8	0.654664	0.216471	FBGN0050000, FBGN0040252, FBGN0023023, FBGN0034354, FBGN0040260, FBGN0040251, FBGN0040250, FBGN0026315	188	94	3589	1.62472	1	1	1
KEGG_PATHWAY	dme00860:Porphyrin metabolism	5	0.409165	0.227471	FBGN0040252, FBGN0040260, FBGN0040251, FBGN0040250, FBGN0026315	188	47	3589	2.0309	1	1	1
KEGG_PATHWAY	dme00040:Pentose and glucuronate interconversions	5	0.409165	0.262032	FBGN0040252, FBGN0040260, FBGN0040251, FBGN0040250, FBGN0026315	188	50	3589	1.90904	1	1	1
KEGG_PATHWAY	dme01240:Biosynthesis of cofactors	9	0.736498	0.430751	FBGN0014032, FBGN0261285, FBGN0040252, FBGN0263607, FBGN0040260, FBGN0040251, FBGN0032522, FBGN0040250, FBGN0026315	188	138	3589	1.24503	1	1	1
Annotation Cluster 34	Enrichment Score: 1.0633035947297633
Category	Term	Count	%	PValue	Genes	List Total	Pop Hits	Pop Total	Fold Enrichment	Bonferroni	Benjamini	FDR
GOTERM_MF_DIRECT	GO:0005216~monoatomic ion channel activity	7	0.572831	0.0064957	FBGN0026872, FBGN0016920, FBGN0002917, FBGN0265194, FBGN0261612, FBGN0266346, FBGN0029580	854	26	12701	4.0041	0.98544	0.631826	0.631826
INTERPRO	IPR005821:Ion_trans_dom	8	0.654664	0.00953888	FBGN0016920, FBGN0002917, FBGN0003353, FBGN0265194, FBGN0011286, FBGN0003380, FBGN0261612, FBGN0266346	837	34	11594	3.25926	0.999999	1	1
GOTERM_BP_DIRECT	GO:0006811~monoatomic ion transport	8	0.654664	0.0769044	FBGN0031634, FBGN0016920, FBGN0034716, FBGN0002917, FBGN0265194, FBGN0261612, FBGN0266346, FBGN0052704	865	56	12975	2.14286	1	1	0.994382
UP_SEQ_FEATURE	DOMAIN:Ion transport	4	0.327332	0.165954	FBGN0016920, FBGN0002917, FBGN0265194, FBGN0011286	894	19	11932	2.80984	1	1	1
GOTERM_BP_DIRECT	GO:0098655~monoatomic cation transmembrane transport	3	0.245499	0.26364	FBGN0265194, FBGN0261612, FBGN0266346	865	15	12975	3	1	1	0.994382
GOTERM_CC_DIRECT	GO:0034703~cation channel complex	5	0.409165	0.314524	FBGN0016920, FBGN0002917, FBGN0026396, FBGN0265194, FBGN0041624	899	43	13618	1.76139	1	1	0.977654
GOTERM_MF_DIRECT	GO:0005261~monoatomic cation channel activity	3	0.245499	0.549727	FBGN0016920, FBGN0002917, FBGN0265194	854	27	12701	1.65249	1	1	1
Annotation Cluster 35	Enrichment Score: 1.0616098827019633
Category	Term	Count	%	PValue	Genes	List Total	Pop Hits	Pop Total	Fold Enrichment	Bonferroni	Benjamini	FDR
INTERPRO	IPR029047:HSP70_peptide-bd_sf	5	0.409165	0.0149836	FBGN0013277, FBGN0013278, FBGN0013279, FBGN0051354, FBGN0001216	837	14	11594	4.94709	1	1	1
INTERPRO	IPR029048:HSP70_C_sf	5	0.409165	0.0149836	FBGN0013277, FBGN0013278, FBGN0013279, FBGN0051354, FBGN0001216	837	14	11594	4.94709	1	1	1
INTERPRO	IPR018181:Heat_shock_70_CS	5	0.409165	0.0149836	FBGN0013277, FBGN0013278, FBGN0013279, FBGN0051354, FBGN0001216	837	14	11594	4.94709	1	1	1
GOTERM_BP_DIRECT	GO:0035080~heat shock-mediated polytene chromosome puffing	4	0.327332	0.0182483	FBGN0013277, FBGN0013278, FBGN0013279, FBGN0051354	865	9	12975	6.66667	1	0.695825	0.69143
INTERPRO	IPR013126:Hsp_70_fam	5	0.409165	0.0192895	FBGN0013277, FBGN0013278, FBGN0013279, FBGN0051354, FBGN0001216	837	15	11594	4.61728	1	1	1
GOTERM_BP_DIRECT	GO:0001666~response to hypoxia	7	0.572831	0.0300191	FBGN0013277, FBGN0001168, FBGN0013278, FBGN0013279, FBGN0051354, FBGN0000063, FBGN0261612	865	36	12975	2.91667	1	0.910155	0.904407
INTERPRO	IPR043129:ATPase_NBD	8	0.654664	0.040648	FBGN0042711, FBGN0013277, FBGN0013278, FBGN0013279, FBGN0042710, FBGN0051354, FBGN0001216, FBGN0035392	837	45	11594	2.46255	1	1	1
GOTERM_MF_DIRECT	GO:0031072~heat shock protein binding	5	0.409165	0.0644814	FBGN0013277, FBGN0013278, FBGN0013279, FBGN0051354, FBGN0001216	854	23	12701	3.23312	1	1	1
GOTERM_BP_DIRECT	GO:0006986~response to unfolded protein	3	0.245499	0.0948835	FBGN0013277, FBGN0013278, FBGN0013279	865	8	12975	5.625	1	1	0.994382
GOTERM_MF_DIRECT	GO:0044183~protein folding chaperone	5	0.409165	0.126731	FBGN0013277, FBGN0013278, FBGN0013279, FBGN0051354, FBGN0001216	854	29	12701	2.5642	1	1	1
GOTERM_BP_DIRECT	GO:0042026~protein refolding	5	0.409165	0.161088	FBGN0013277, FBGN0013278, FBGN0013279, FBGN0051354, FBGN0001216	865	32	12975	2.34375	1	1	0.994382
GOTERM_MF_DIRECT	GO:0140662~ATP-dependent protein folding chaperone	5	0.409165	0.16462	FBGN0013277, FBGN0013278, FBGN0013279, FBGN0051354, FBGN0001216	854	32	12701	2.32381	1	1	1
KEGG_PATHWAY	dme04213:Longevity regulating pathway - multiple species	6	0.490998	0.164823	FBGN0004852, FBGN0013277, FBGN0013278, FBGN0013279, FBGN0051354, FBGN0001216	188	56	3589	2.0454	1	1	1
GOTERM_BP_DIRECT	GO:0051085~chaperone cofactor-dependent protein refolding	5	0.409165	0.201792	FBGN0013277, FBGN0013278, FBGN0013279, FBGN0051354, FBGN0001216	865	35	12975	2.14286	1	1	0.994382
UP_KW_BIOLOGICAL_PROCESS	KW-0346~Stress response	5	0.409165	0.26541	FBGN0013277, FBGN0013278, FBGN0013279, FBGN0051354, FBGN0001216	236	37	3314	1.89762	1	1	0.986667
KEGG_PATHWAY	dme04141:Protein processing in endoplasmic reticulum	10	0.818331	0.269243	FBGN0039147, FBGN0013277, FBGN0013278, FBGN0013279, FBGN0035455, FBGN0051354, FBGN0051528, FBGN0027052, FBGN0033656, FBGN0001216	188	135	3589	1.41411	1	1	1
GOTERM_BP_DIRECT	GO:0009408~response to heat	7	0.572831	0.310575	FBGN0086782, FBGN0013277, FBGN0015765, FBGN0013278, FBGN0013279, FBGN0051354, FBGN0023216	865	69	12975	1.52174	1	1	0.994382
KEGG_PATHWAY	dme03040:Spliceosome	9	0.736498	0.479139	FBGN0013277, FBGN0013278, FBGN0013279, FBGN0034564, FBGN0051354, FBGN0043022, FBGN0043021, FBGN0004191, FBGN0001216	188	144	3589	1.19315	1	1	1
KEGG_PATHWAY	dme04144:Endocytosis	7	0.572831	0.642576	FBGN0037265, FBGN0013277, FBGN0013278, FBGN0013279, FBGN0051354, FBGN0051072, FBGN0001216	188	125	3589	1.06906	1	1	1
Annotation Cluster 36	Enrichment Score: 1.0416948940078092
Category	Term	Count	%	PValue	Genes	List Total	Pop Hits	Pop Total	Fold Enrichment	Bonferroni	Benjamini	FDR
KEGG_PATHWAY	dme03460:Fanconi anemia pathway	5	0.409165	0.043408	FBGN0028434, FBGN0040347, FBGN0037781, FBGN0038889, FBGN0038827	188	26	3589	3.67124	0.992415	0.954977	0.954977
UP_KW_BIOLOGICAL_PROCESS	KW-0234~DNA repair	12	0.981997	0.0888765	FBGN0039147, FBGN0028434, FBGN0015553, FBGN0040347, FBGN0040786, FBGN0037781, FBGN0004584, FBGN0032907, FBGN0003082, FBGN0038889, FBGN0026876, FBGN0038827	236	99	3314	1.70211	0.999153	0.750513	0.730763
UP_KW_BIOLOGICAL_PROCESS	KW-0227~DNA damage	13	1.06383	0.101081	FBGN0039147, FBGN0015553, FBGN0040347, FBGN0037781, FBGN0040786, FBGN0036421, FBGN0026876, FBGN0028434, FBGN0004584, FBGN0032907, FBGN0038889, FBGN0003082, FBGN0038827	236	113	3314	1.61549	0.999696	0.768216	0.748
GOTERM_BP_DIRECT	GO:0006281~DNA repair	11	0.900164	0.17466	FBGN0028434, FBGN0040347, FBGN0040786, FBGN0028700, FBGN0037781, FBGN0004584, FBGN0003082, FBGN0038889, FBGN0026876, FBGN0038827, FBGN0030657	865	107	12975	1.54206	1	1	0.994382
Annotation Cluster 37	Enrichment Score: 1.0194992237433613
Category	Term	Count	%	PValue	Genes	List Total	Pop Hits	Pop Total	Fold Enrichment	Bonferroni	Benjamini	FDR
SMART	SM01117:Cyt-b5	4	0.327332	0.0690138	FBGN0032519, FBGN0031596, FBGN0051858, FBGN0030966	378	14	5403	4.0839	1	1	1
INTERPRO	IPR036400:Cyt_B5-like_heme/steroid_sf	4	0.327332	0.103603	FBGN0032519, FBGN0031596, FBGN0051858, FBGN0030966	837	16	11594	3.46296	1	1	1
INTERPRO	IPR001199:Cyt_B5-like_heme/steroid-bd	4	0.327332	0.103603	FBGN0032519, FBGN0031596, FBGN0051858, FBGN0030966	837	16	11594	3.46296	1	1	1
UP_SEQ_FEATURE	DOMAIN:Cytochrome b5 heme-binding	4	0.327332	0.112803	FBGN0032519, FBGN0031596, FBGN0051858, FBGN0030966	894	16	11932	3.33669	1	1	1
Annotation Cluster 38	Enrichment Score: 0.9887540698561185
Category	Term	Count	%	PValue	Genes	List Total	Pop Hits	Pop Total	Fold Enrichment	Bonferroni	Benjamini	FDR
INTERPRO	IPR045266:DOH_DOMON	3	0.245499	0.0855709	FBGN0262717, FBGN0036565, FBGN0034797	837	7	11594	5.93651	1	1	1
SMART	SM00664:DoH	3	0.245499	0.102778	FBGN0262717, FBGN0036565, FBGN0034797	378	8	5403	5.36012	1	1	1
INTERPRO	IPR005018:DOMON_domain	3	0.245499	0.108796	FBGN0262717, FBGN0036565, FBGN0034797	837	8	11594	5.19444	1	1	1
UP_SEQ_FEATURE	DOMAIN:DOMON	3	0.245499	0.115916	FBGN0262717, FBGN0036565, FBGN0034797	894	8	11932	5.00503	1	1	1
Annotation Cluster 39	Enrichment Score: 0.9184669821450218
Category	Term	Count	%	PValue	Genes	List Total	Pop Hits	Pop Total	Fold Enrichment	Bonferroni	Benjamini	FDR
INTERPRO	IPR038678:Spondin_N_sf	3	0.245499	0.0448574	FBGN0050203, FBGN0033710	837	5	11594	8.31111	1	1	1
INTERPRO	IPR009465:Spondin_N	3	0.245499	0.0448574	FBGN0050203, FBGN0033710	837	5	11594	8.31111	1	1	1
UP_SEQ_FEATURE	DOMAIN:Spondin	3	0.245499	0.0480539	FBGN0050203, FBGN0033710	894	5	11932	8.00805	1	1	1
SMART	SM00209:TSP1	4	0.327332	0.0819703	FBGN0052227, FBGN0050203, FBGN0033710	378	15	5403	3.81164	1	1	1
SMART	SM00131:KU	6	0.490998	0.0844533	FBGN0050203, FBGN0262009, FBGN0085305, FBGN0033710, FBGN0262870	378	34	5403	2.52241	1	1	1
INTERPRO	IPR042307:Reeler_sf	3	0.245499	0.0855709	FBGN0050203, FBGN0033710	837	7	11594	5.93651	1	1	1
INTERPRO	IPR002861:Reeler_dom	3	0.245499	0.0855709	FBGN0050203, FBGN0033710	837	7	11594	5.93651	1	1	1
INTERPRO	IPR036383:TSP1_rpt_sf	4	0.327332	0.0887309	FBGN0052227, FBGN0050203, FBGN0033710	837	15	11594	3.69383	1	1	1
UP_SEQ_FEATURE	DOMAIN:Reelin	3	0.245499	0.0913342	FBGN0050203, FBGN0033710	894	7	11932	5.72004	1	1	1
INTERPRO	IPR000884:TSP1_rpt	4	0.327332	0.119377	FBGN0052227, FBGN0050203, FBGN0033710	837	17	11594	3.25926	1	1	1
GOTERM_MF_DIRECT	GO:0004867~serine-type endopeptidase inhibitor activity	9	0.736498	0.129298	FBGN0050203, FBGN0020509, FBGN0262009, FBGN0033112, FBGN0085305, FBGN0063923, FBGN0033710, FBGN0262870	854	75	12701	1.78468	1	1	1
INTERPRO	IPR002223:Kunitz_BPTI	6	0.490998	0.158423	FBGN0050203, FBGN0262009, FBGN0085305, FBGN0033710, FBGN0262870	837	40	11594	2.07778	1	1	1
UP_SEQ_FEATURE	DOMAIN:BPTI/Kunitz inhibitor	6	0.490998	0.163892	FBGN0050203, FBGN0262009, FBGN0085305, FBGN0033710, FBGN0262870	894	39	11932	2.05335	1	1	1
INTERPRO	IPR036880:Kunitz_BPTI_sf	6	0.490998	0.221832	FBGN0050203, FBGN0262009, FBGN0085305, FBGN0033710, FBGN0262870	837	45	11594	1.84691	1	1	1
UP_KW_BIOLOGICAL_PROCESS	KW-0130~Cell adhesion	5	0.409165	0.721959	FBGN0050203, FBGN0261053, FBGN0265296, FBGN0033710	236	68	3314	1.03253	1	1	0.986667
GOTERM_BP_DIRECT	GO:0007155~cell adhesion	4	0.327332	0.790813	FBGN0026598, FBGN0050203, FBGN0033710	865	62	12975	0.967742	1	1	0.994382
Annotation Cluster 40	Enrichment Score: 0.9181325256695567
Category	Term	Count	%	PValue	Genes	List Total	Pop Hits	Pop Total	Fold Enrichment	Bonferroni	Benjamini	FDR
GOTERM_MF_DIRECT	GO:0008080~N-acetyltransferase activity	5	0.409165	0.0290014	FBGN0052939, FBGN0034426, FBGN0034429, FBGN0034428	854	18	12701	4.13121	1	0.896281	0.896281
GOTERM_MF_DIRECT	GO:0004059~aralkylamine N-acetyltransferase activity	3	0.245499	0.0962929	FBGN0034426, FBGN0034429, FBGN0034428	854	8	12701	5.57714	1	1	1
GOTERM_MF_DIRECT	GO:0004060~arylamine N-acetyltransferase activity	3	0.245499	0.165876	FBGN0034426, FBGN0034429, FBGN0034428	854	11	12701	4.0561	1	1	1
INTERPRO	IPR016181:Acyl_CoA_acyltransferase	5	0.409165	0.458852	FBGN0052939, FBGN0034426, FBGN0034429, FBGN0034428	837	48	11594	1.4429	1	1	1
Annotation Cluster 41	Enrichment Score: 0.9013468130088758
Category	Term	Count	%	PValue	Genes	List Total	Pop Hits	Pop Total	Fold Enrichment	Bonferroni	Benjamini	FDR
SMART	SM00165:UBA	5	0.409165	0.0268359	FBGN0039147, FBGN0039343, FBGN0015321, FBGN0051528, FBGN0031161	378	17	5403	4.20401	0.996605	1	1
INTERPRO	IPR015940:UBA	5	0.409165	0.0901723	FBGN0039147, FBGN0039343, FBGN0015321, FBGN0051528, FBGN0031161	837	24	11594	2.8858	1	1	1
INTERPRO	IPR009060:UBA-like_sf	6	0.490998	0.114096	FBGN0039147, FBGN0039343, FBGN0015321, FBGN0051528, FBGN0037060, FBGN0031161	837	36	11594	2.30864	1	1	1
UP_SEQ_FEATURE	DOMAIN:UBA	5	0.409165	0.139241	FBGN0039147, FBGN0039343, FBGN0015321, FBGN0051528, FBGN0031161	894	27	11932	2.47162	1	1	1
INTERPRO	IPR029071:Ubiquitin-like_domsf	6	0.490998	0.809916	FBGN0039147, FBGN0039343, FBGN0051528, FBGN0032225, FBGN0031161, FBGN0039065	837	93	11594	0.893668	1	1	1
Annotation Cluster 42	Enrichment Score: 0.8690545947740508
Category	Term	Count	%	PValue	Genes	List Total	Pop Hits	Pop Total	Fold Enrichment	Bonferroni	Benjamini	FDR
KEGG_PATHWAY	dme00500:Starch and sucrose metabolism	5	0.409165	0.0822049	FBGN0042711, FBGN0032382, FBGN0042710, FBGN0031907, FBGN0031463	188	32	3589	2.98288	0.99992	1	1
GOTERM_BP_DIRECT	GO:0051156~glucose 6-phosphate metabolic process	3	0.245499	0.0948835	FBGN0042711, FBGN0042710, FBGN0031463	865	8	12975	5.625	1	1	0.994382
KEGG_PATHWAY	dme00010:Glycolysis / Gluconeogenesis	6	0.490998	0.156266	FBGN0042711, FBGN0042710, FBGN0031463, FBGN0001091, FBGN0001258, FBGN0033856	188	55	3589	2.08259	1	1	1
KEGG_PATHWAY	dme00052:Galactose metabolism	4	0.327332	0.274049	FBGN0042711, FBGN0032382, FBGN0042710, FBGN0031463	188	35	3589	2.18176	1	1	1
Annotation Cluster 43	Enrichment Score: 0.8690033584051448
Category	Term	Count	%	PValue	Genes	List Total	Pop Hits	Pop Total	Fold Enrichment	Bonferroni	Benjamini	FDR
GOTERM_BP_DIRECT	GO:0050907~detection of chemical stimulus involved in sensory perception	5	0.409165	0.0147479	FBGN0031634, FBGN0051718, FBGN0036250, FBGN0260874, FBGN0052704	865	15	12975	5	1	0.676054	0.671784
UP_SEQ_FEATURE	DOMAIN:Ionotropic glutamate receptor C-terminal	4	0.327332	0.224795	FBGN0031634, FBGN0051718, FBGN0036250, FBGN0052704	894	22	11932	2.42668	1	1	1
GOTERM_MF_DIRECT	GO:0015276~ligand-gated monoatomic ion channel activity	12	0.981997	0.28901	FBGN0034272, FBGN0031634, FBGN0083979, FBGN0041231, FBGN0052058, FBGN0039879, FBGN0003747, FBGN0051718, FBGN0036250, FBGN0260874, FBGN0036083, FBGN0052704	854	134	12701	1.33185	1	1	1
INTERPRO	IPR001320:Iontro_rcpt_C	4	0.327332	0.348784	FBGN0031634, FBGN0051718, FBGN0036250, FBGN0052704	837	29	11594	1.9106	1	1	1
Annotation Cluster 44	Enrichment Score: 0.8254195761547569
Category	Term	Count	%	PValue	Genes	List Total	Pop Hits	Pop Total	Fold Enrichment	Bonferroni	Benjamini	FDR
GOTERM_BP_DIRECT	GO:0002385~mucosal immune response	4	0.327332	0.0509376	FBGN0015765, FBGN0265182, FBGN0024329	865	13	12975	4.61538	1	1	0.994382
KEGG_PATHWAY	dme04624:Toll and Imd signaling pathway	8	0.654664	0.179548	FBGN0040323, FBGN0015765, FBGN0035455, FBGN0040321, FBGN0035434, FBGN0265182, FBGN0039494, FBGN0024329	188	89	3589	1.71599	1	1	1
KEGG_PATHWAY	dme04013:MAPK signaling pathway - fly	7	0.572831	0.365194	FBGN0015399, FBGN0015765, FBGN0035455, FBGN0265182, FBGN0261434, FBGN0024329, FBGN0003733	188	94	3589	1.42163	1	1	1
Annotation Cluster 45	Enrichment Score: 0.8193883781633721
Category	Term	Count	%	PValue	Genes	List Total	Pop Hits	Pop Total	Fold Enrichment	Bonferroni	Benjamini	FDR
GOTERM_MF_DIRECT	GO:0008273~calcium, potassium:sodium antiporter activity	3	0.245499	0.0393146	FBGN0039941, FBGN0037238, FBGN0028704	854	5	12701	8.92342	1	0.981352	0.981352
INTERPRO	IPR004481:K/Na/Ca-exchanger	3	0.245499	0.0448574	FBGN0039941, FBGN0037238, FBGN0028704	837	5	11594	8.31111	1	1	1
GOTERM_MF_DIRECT	GO:0005262~calcium channel activity	6	0.490998	0.0601686	FBGN0016920, FBGN0011286, FBGN0039941, FBGN0037238, FBGN0042185, FBGN0028704	854	32	12701	2.78857	1	1	1
UP_SEQ_FEATURE	DOMAIN:Sodium/calcium exchanger membrane region	3	0.245499	0.168969	FBGN0039941, FBGN0037238, FBGN0028704	894	10	11932	4.00403	1	1	1
GOTERM_BP_DIRECT	GO:0070588~calcium ion transmembrane transport	5	0.409165	0.174311	FBGN0016920, FBGN0011286, FBGN0039941, FBGN0037238, FBGN0028704	865	33	12975	2.27273	1	1	0.994382
INTERPRO	IPR044880:NCX_ion-bd_dom_sf	3	0.245499	0.185661	FBGN0039941, FBGN0037238, FBGN0028704	837	11	11594	3.77778	1	1	1
INTERPRO	IPR004837:NaCa_Exmemb	3	0.245499	0.185661	FBGN0039941, FBGN0037238, FBGN0028704	837	11	11594	3.77778	1	1	1
UP_KW_BIOLOGICAL_PROCESS	KW-0109~Calcium transport	5	0.409165	0.218107	FBGN0011286, FBGN0039941, FBGN0037238, FBGN0042185, FBGN0028704	236	34	3314	2.06505	1	1	0.986667
GOTERM_BP_DIRECT	GO:0006874~intracellular calcium ion homeostasis	4	0.327332	0.230188	FBGN0011286, FBGN0039941, FBGN0037238, FBGN0028704	865	25	12975	2.4	1	1	0.994382
UP_KW_BIOLOGICAL_PROCESS	KW-0050~Antiport	3	0.245499	0.315362	FBGN0039941, FBGN0037238, FBGN0028704	236	16	3314	2.63294	1	1	0.986667
GOTERM_BP_DIRECT	GO:0006816~calcium ion transport	4	0.327332	0.568639	FBGN0016920, FBGN0011286, FBGN0037238, FBGN0028704	865	44	12975	1.36364	1	1	0.994382
Annotation Cluster 46	Enrichment Score: 0.8134427224795
Category	Term	Count	%	PValue	Genes	List Total	Pop Hits	Pop Total	Fold Enrichment	Bonferroni	Benjamini	FDR
SMART	SM00714:LITAF	4	0.327332	0.142617	FBGN0085474, FBGN0085475, FBGN0034099, FBGN0050195	378	19	5403	3.00919	1	1	1
INTERPRO	IPR006629:LITAF	4	0.327332	0.153289	FBGN0085474, FBGN0085475, FBGN0034099, FBGN0050195	837	19	11594	2.91618	1	1	1
UP_SEQ_FEATURE	DOMAIN:LITAF	4	0.327332	0.165954	FBGN0085474, FBGN0085475, FBGN0034099, FBGN0050195	894	19	11932	2.80984	1	1	1
Annotation Cluster 47	Enrichment Score: 0.812114324415608
Category	Term	Count	%	PValue	Genes	List Total	Pop Hits	Pop Total	Fold Enrichment	Bonferroni	Benjamini	FDR
UP_KW_BIOLOGICAL_PROCESS	KW-0769~Symport	9	0.736498	0.00249218	FBGN0034381, FBGN0031936, FBGN0029762, FBGN0033708, FBGN0037238, FBGN0010414, FBGN0028704, FBGN0026439, FBGN0267326	236	35	3314	3.6109	0.172745	0.0315676	0.0307369
UP_SEQ_FEATURE	TRANSMEM:Helical; Name=11	3	0.245499	0.394533	FBGN0029762, FBGN0010414, FBGN0028704	894	18	11932	2.22446	1	1	1
UP_SEQ_FEATURE	TRANSMEM:Helical; Name=9	3	0.245499	0.421424	FBGN0029762, FBGN0010414, FBGN0028704	894	19	11932	2.10738	1	1	1
UP_SEQ_FEATURE	TRANSMEM:Helical; Name=10	3	0.245499	0.421424	FBGN0029762, FBGN0010414, FBGN0028704	894	19	11932	2.10738	1	1	1
UP_SEQ_FEATURE	TRANSMEM:Helical; Name=8	3	0.245499	0.498111	FBGN0029762, FBGN0010414, FBGN0028704	894	22	11932	1.82001	1	1	1
Annotation Cluster 48	Enrichment Score: 0.7993928606150358
Category	Term	Count	%	PValue	Genes	List Total	Pop Hits	Pop Total	Fold Enrichment	Bonferroni	Benjamini	FDR
GOTERM_BP_DIRECT	GO:0160032~Toll receptor ligand protein activation cascade	6	0.490998	0.0159271	FBGN0040323, FBGN0000808, FBGN0002926, FBGN0040321, FBGN0039494, FBGN0000533	865	23	12975	3.91304	1	0.676054	0.671784
GOTERM_BP_DIRECT	GO:0009950~dorsal/ventral axis specification	4	0.327332	0.230188	FBGN0000808, FBGN0002926, FBGN0016034, FBGN0000533	865	25	12975	2.4	1	1	0.994382
GOTERM_CC_DIRECT	GO:0098595~perivitelline space	3	0.245499	0.359476	FBGN0000808, FBGN0002926, FBGN0000533	899	19	13618	2.39178	1	1	0.977654
UP_SEQ_FEATURE	ACT_SITE:Charge relay system	7	0.572831	0.481438	FBGN0000808, FBGN0033382, FBGN0004598, FBGN0034990, FBGN0002926, FBGN0039494, FBGN0000533	894	74	11932	1.26253	1	1	1
Annotation Cluster 49	Enrichment Score: 0.7869260447225488
Category	Term	Count	%	PValue	Genes	List Total	Pop Hits	Pop Total	Fold Enrichment	Bonferroni	Benjamini	FDR
SMART	SM00369:LRR_TYP	10	0.818331	0.0916081	FBGN0011828, FBGN0015399, FBGN0003255, FBGN0031016, FBGN0052055, FBGN0037553, FBGN0035575, FBGN0038866, FBGN0034655, FBGN0259677	378	78	5403	1.83252	1	1	1
INTERPRO	IPR003591:Leu-rich_rpt_typical-subtyp	10	0.818331	0.107719	FBGN0011828, FBGN0015399, FBGN0003255, FBGN0031016, FBGN0052055, FBGN0037553, FBGN0035575, FBGN0038866, FBGN0034655, FBGN0259677	837	78	11594	1.77588	1	1	1
INTERPRO	IPR032675:LRR_dom_sf	17	1.39116	0.143556	FBGN0015399, FBGN0037236, FBGN0039667, FBGN0037553, FBGN0035575, FBGN0264747, FBGN0011828, FBGN0033408, FBGN0003255, FBGN0031016, FBGN0036906, FBGN0052055, FBGN0034655, FBGN0038866, FBGN0259677, FBGN0030603, FBGN0032878	837	166	11594	1.41856	1	1	1
UP_KW_DOMAIN	KW-0433~Leucine-rich repeat	10	0.818331	0.259514	FBGN0011828, FBGN0015399, FBGN0003255, FBGN0031016, FBGN0052055, FBGN0037553, FBGN0035575, FBGN0038866, FBGN0034655, FBGN0259677	587	94	7914	1.43427	0.999003	0.930192	0.930192
INTERPRO	IPR001611:Leu-rich_rpt	11	0.900164	0.3162	FBGN0011828, FBGN0015399, FBGN0033408, FBGN0003255, FBGN0031016, FBGN0052055, FBGN0037553, FBGN0035575, FBGN0038866, FBGN0034655, FBGN0259677	837	115	11594	1.32496	1	1	1
Annotation Cluster 50	Enrichment Score: 0.766129077235025
Category	Term	Count	%	PValue	Genes	List Total	Pop Hits	Pop Total	Fold Enrichment	Bonferroni	Benjamini	FDR
GOTERM_BP_DIRECT	GO:0031047~regulatory ncRNA-mediated gene silencing	5	0.409165	0.0231308	FBGN0250816, FBGN0004872, FBGN0016034, FBGN0003483, FBGN0000146	865	17	12975	4.41176	1	0.785296	0.780336
UP_KW_BIOLOGICAL_PROCESS	KW-0943~RNA-mediated gene silencing	5	0.409165	0.145728	FBGN0250816, FBGN0004872, FBGN0016034, FBGN0003483, FBGN0000146	236	29	3314	2.4211	0.999994	0.85195	0.82953
GOTERM_BP_DIRECT	GO:0007317~regulation of pole plasm oskar mRNA localization	4	0.327332	0.177505	FBGN0016034, FBGN0003483, FBGN0000146, FBGN0003655	865	22	12975	2.72727	1	1	0.994382
UP_KW_BIOLOGICAL_PROCESS	KW-0896~Oogenesis	7	0.572831	0.338143	FBGN0000140, FBGN0016034, FBGN0003483, FBGN0261385, FBGN0000158, FBGN0001301, FBGN0000146	236	67	3314	1.46711	1	1	0.986667
GOTERM_BP_DIRECT	GO:0046843~dorsal appendage formation	4	0.327332	0.729977	FBGN0261285, FBGN0016034, FBGN0003483, FBGN0000146	865	56	12975	1.07143	1	1	0.994382
Annotation Cluster 51	Enrichment Score: 0.7479671066177177
Category	Term	Count	%	PValue	Genes	List Total	Pop Hits	Pop Total	Fold Enrichment	Bonferroni	Benjamini	FDR
INTERPRO	IPR008283:Peptidase_M17_N	3	0.245499	0.108796	FBGN0035915, FBGN0052351, FBGN0259795	837	8	11594	5.19444	1	1	1
UP_SEQ_FEATURE	DOMAIN:Peptidase M17 leucyl aminopeptidase N-terminal	3	0.245499	0.115916	FBGN0035915, FBGN0052351, FBGN0259795	894	8	11932	5.00503	1	1	1
KEGG_PATHWAY	dme00330:Arginine and proline metabolism	6	0.490998	0.139735	FBGN0035915, FBGN0039616, FBGN0052351, FBGN0259795, FBGN0000116, FBGN0035957	188	53	3589	2.16118	1	1	1
INTERPRO	IPR011356:Leucine_aapep/pepB	3	0.245499	0.159145	FBGN0035915, FBGN0052351, FBGN0259795	837	10	11594	4.15556	1	1	1
INTERPRO	IPR000819:Peptidase_M17_C	3	0.245499	0.159145	FBGN0035915, FBGN0052351, FBGN0259795	837	10	11594	4.15556	1	1	1
UP_SEQ_FEATURE	DOMAIN:Cytosol aminopeptidase	3	0.245499	0.168969	FBGN0035915, FBGN0052351, FBGN0259795	894	10	11932	4.00403	1	1	1
INTERPRO	IPR043472:Macro_dom-like	3	0.245499	0.212729	FBGN0035915, FBGN0052351, FBGN0259795	837	12	11594	3.46296	1	1	1
KEGG_PATHWAY	dme00480:Glutathione metabolism	7	0.572831	0.22768	FBGN0035915, FBGN0050000, FBGN0034354, FBGN0052351, FBGN0259795, FBGN0025837, FBGN0001248	188	79	3589	1.69156	1	1	1
GOTERM_MF_DIRECT	GO:0030145~manganese ion binding	3	0.245499	0.507796	FBGN0035915, FBGN0052351, FBGN0259795	854	25	12701	1.78468	1	1	1
Annotation Cluster 52	Enrichment Score: 0.7120420960411293
Category	Term	Count	%	PValue	Genes	List Total	Pop Hits	Pop Total	Fold Enrichment	Bonferroni	Benjamini	FDR
UP_KW_PTM	KW-0865~Zymogen	8	0.654664	0.0740282	FBGN0042106, FBGN0004598, FBGN0039734, FBGN0002926, FBGN0052260, FBGN0261363, FBGN0039494, FBGN0000533	165	59	2606	2.14155	0.707878	0.435952	0.435952
INTERPRO	IPR038565:CLIP_sf	4	0.327332	0.0887309	FBGN0042106, FBGN0052260, FBGN0039494, FBGN0000533	837	15	11594	3.69383	1	1	1
INTERPRO	IPR022700:CLIP	4	0.327332	0.247895	FBGN0042106, FBGN0052260, FBGN0039494, FBGN0000533	837	24	11594	2.30864	1	1	1
UP_SEQ_FEATURE	DOMAIN:Clip	3	0.245499	0.367082	FBGN0052260, FBGN0039494, FBGN0000533	894	17	11932	2.35531	1	1	1
SMART	SM00680:CLIP	3	0.245499	0.460559	FBGN0052260, FBGN0039494, FBGN0000533	378	22	5403	1.94913	1	1	1
Annotation Cluster 53	Enrichment Score: 0.6852601725827645
Category	Term	Count	%	PValue	Genes	List Total	Pop Hits	Pop Total	Fold Enrichment	Bonferroni	Benjamini	FDR
GOTERM_BP_DIRECT	GO:0018230~peptidyl-L-cysteine S-palmitoylation	4	0.327332	0.128882	FBGN0033815, FBGN0036670, FBGN0042133, FBGN0260941	865	19	12975	3.15789	1	1	0.994382
INTERPRO	IPR001594:Palmitoyltrfase_DHHC	4	0.327332	0.208783	FBGN0033815, FBGN0036670, FBGN0042133, FBGN0260941	837	22	11594	2.51852	1	1	1
GOTERM_BP_DIRECT	GO:0018345~protein palmitoylation	4	0.327332	0.212283	FBGN0033815, FBGN0036670, FBGN0042133, FBGN0260941	865	24	12975	2.5	1	1	0.994382
GOTERM_MF_DIRECT	GO:0019706~protein-cysteine S-palmitoyltransferase activity	4	0.327332	0.215904	FBGN0033815, FBGN0036670, FBGN0042133, FBGN0260941	854	24	12701	2.47873	1	1	1
GOTERM_MF_DIRECT	GO:0016409~palmitoyltransferase activity	4	0.327332	0.215904	FBGN0033815, FBGN0036670, FBGN0042133, FBGN0260941	854	24	12701	2.47873	1	1	1
UP_SEQ_FEATURE	DOMAIN:Palmitoyltransferase DHHC	4	0.327332	0.224795	FBGN0033815, FBGN0036670, FBGN0042133, FBGN0260941	894	22	11932	2.42668	1	1	1
GOTERM_BP_DIRECT	GO:0006612~protein targeting to membrane	4	0.327332	0.266729	FBGN0033815, FBGN0036670, FBGN0042133, FBGN0260941	865	27	12975	2.22222	1	1	0.994382
Annotation Cluster 54	Enrichment Score: 0.6848626426533625
Category	Term	Count	%	PValue	Genes	List Total	Pop Hits	Pop Total	Fold Enrichment	Bonferroni	Benjamini	FDR
INTERPRO	IPR005829:Sugar_transporter_CS	7	0.572831	0.047128	FBGN0028468, FBGN0037144, FBGN0029932, FBGN0034045, FBGN0038404, FBGN0031517, FBGN0035647	837	37	11594	2.62062	1	1	1
INTERPRO	IPR005828:MFS_sugar_transport-like	8	0.654664	0.139143	FBGN0037144, FBGN0264907, FBGN0029932, FBGN0034045, FBGN0038404, FBGN0031517, FBGN0035647, FBGN0034956	837	60	11594	1.84691	1	1	1
INTERPRO	IPR044775:MFS_ERD6/Tret1-like	3	0.245499	0.376391	FBGN0029932, FBGN0034045, FBGN0031517	837	18	11594	2.30864	1	1	1
GOTERM_BP_DIRECT	GO:0008643~carbohydrate transport	3	0.245499	0.388447	FBGN0029932, FBGN0034045, FBGN0031517	865	20	12975	2.25	1	1	0.994382
GOTERM_MF_DIRECT	GO:0051119~sugar transmembrane transporter activity	3	0.245499	0.392622	FBGN0029932, FBGN0034045, FBGN0031517	854	20	12701	2.23085	1	1	1
Annotation Cluster 55	Enrichment Score: 0.6833360996037277
Category	Term	Count	%	PValue	Genes	List Total	Pop Hits	Pop Total	Fold Enrichment	Bonferroni	Benjamini	FDR
GOTERM_MF_DIRECT	GO:0015179~L-amino acid transmembrane transporter activity	6	0.490998	0.0474774	FBGN0034381, FBGN0029762, FBGN0033708, FBGN0035300, FBGN0030817, FBGN0030816	854	30	12701	2.97447	1	1	1
GOTERM_BP_DIRECT	GO:0003333~amino acid transmembrane transport	6	0.490998	0.105609	FBGN0034381, FBGN0029762, FBGN0033708, FBGN0035300, FBGN0030817, FBGN0030816	865	38	12975	2.36842	1	1	0.994382
INTERPRO	IPR013057:AA_transpt_TM	3	0.245499	0.322583	FBGN0035300, FBGN0030817, FBGN0030816	837	16	11594	2.59722	1	1	1
GOTERM_CC_DIRECT	GO:0005774~vacuolar membrane	3	0.245499	0.430866	FBGN0035300, FBGN0030817, FBGN0030816	899	22	13618	2.06563	1	1	0.977654
GOTERM_MF_DIRECT	GO:0015171~amino acid transmembrane transporter activity	3	0.245499	0.549727	FBGN0035300, FBGN0030817, FBGN0030816	854	27	12701	1.65249	1	1	1
Annotation Cluster 56	Enrichment Score: 0.675092882113856
Category	Term	Count	%	PValue	Genes	List Total	Pop Hits	Pop Total	Fold Enrichment	Bonferroni	Benjamini	FDR
GOTERM_MF_DIRECT	GO:0005524~ATP binding	67	5.48282	0.0627102	FBGN0038630, FBGN0085386, FBGN0017456, FBGN0040233, FBGN0040232, FBGN0015391, FBGN0024227, FBGN0002716, FBGN0004852, FBGN0004378, FBGN0010549, FBGN0029113, FBGN0046332, FBGN0051495, FBGN0004374, FBGN0051453, FBGN0003483, FBGN0034047, FBGN0035455, FBGN0002924, FBGN0263855, FBGN0026876, FBGN0004107, FBGN0003733, FBGN0263131, FBGN0000063, FBGN0032908, FBGN0034568, FBGN0038889, FBGN0030803, FBGN00030…	854	814	12701	1.22414	1	1	1
UP_KW_LIGAND	KW-0067~ATP-binding	49	4.00982	0.294326	FBGN0017456, FBGN0024227, FBGN0004852, FBGN0004378, FBGN0010549, FBGN0029113, FBGN0046332, FBGN0051495, FBGN0051453, FBGN0003483, FBGN0034047, FBGN0035455, FBGN0002924, FBGN0026876, FBGN0004107, FBGN0003733, FBGN0263131, FBGN0032908, FBGN0038889, FBGN0003091, FBGN0042711, FBGN0013277, FBGN0013278, FBGN0042710, FBGN0013279, FBGN0032154, FBGN0011692, FBGN0000116, FBGN0003545, FBGN0260399, FBGN02709…	207	649	3006	1.0964	0.99998	1	1
UP_KW_LIGAND	KW-0547~Nucleotide-binding	53	4.33715	0.511158	FBGN0017456, FBGN0024227, FBGN0004852, FBGN0004378, FBGN0010549, FBGN0046332, FBGN0030793, FBGN0003483, FBGN0087040, FBGN0033271, FBGN0034047, FBGN0035455, FBGN0010097, FBGN0002924, FBGN0026876, FBGN0004107, FBGN0003733, FBGN0002567, FBGN0263131, FBGN0032908, FBGN0038889, FBGN0003091, FBGN0042711, FBGN0013277, FBGN0013278, FBGN0042710, FBGN0013279, FBGN0032154, FBGN0000116, FBGN0003545, FBGN02603…	207	755	3006	1.01941	1	1	1
Annotation Cluster 57	Enrichment Score: 0.6650837104056467
Category	Term	Count	%	PValue	Genes	List Total	Pop Hits	Pop Total	Fold Enrichment	Bonferroni	Benjamini	FDR
GOTERM_BP_DIRECT	GO:0007218~neuropeptide signaling pathway	12	0.981997	0.00180825	FBGN0004842, FBGN0086782, FBGN0004622, FBGN0003255, FBGN0264002, FBGN0004552, FBGN0035331, FBGN0000715, FBGN0038147, FBGN0036713, FBGN0015591, FBGN0052547	865	60	12975	3	0.924294	0.161047	0.16003
GOTERM_MF_DIRECT	GO:0008188~neuropeptide receptor activity	7	0.572831	0.0658439	FBGN0004842, FBGN0004622, FBGN0003255, FBGN0264002, FBGN0035331, FBGN0035610, FBGN0052547	854	43	12701	2.42108	1	1	1
UP_SEQ_FEATURE	DOMAIN:G-protein coupled receptors family 1 profile	8	0.654664	0.211368	FBGN0004842, FBGN0004622, FBGN0003255, FBGN0264002, FBGN0035331, FBGN0036742, FBGN0035610, FBGN0052547	894	65	11932	1.64268	1	1	1
INTERPRO	IPR000276:GPCR_Rhodpsn	8	0.654664	0.295629	FBGN0004842, FBGN0004622, FBGN0003255, FBGN0264002, FBGN0035331, FBGN0036742, FBGN0035610, FBGN0052547	837	75	11594	1.47753	1	1	1
INTERPRO	IPR017452:GPCR_Rhodpsn_7TM	8	0.654664	0.307332	FBGN0004842, FBGN0004622, FBGN0003255, FBGN0264002, FBGN0035331, FBGN0036742, FBGN0035610, FBGN0052547	837	76	11594	1.45809	1	1	1
GOTERM_BP_DIRECT	GO:0007186~G protein-coupled receptor signaling pathway	13	1.06383	0.369524	FBGN0035331, FBGN0036742, FBGN0024941, FBGN0004842, FBGN0004622, FBGN0003255, FBGN0264002, FBGN0004552, FBGN0051660, FBGN0051760, FBGN0036713, FBGN0035610, FBGN0052547	865	159	12975	1.22642	1	1	0.994382
GOTERM_MF_DIRECT	GO:0004930~G protein-coupled receptor activity	8	0.654664	0.522142	FBGN0003255, FBGN0264002, FBGN0051660, FBGN0035331, FBGN0036742, FBGN0051760, FBGN0035610, FBGN0052547	854	101	12701	1.17801	1	1	1
GOTERM_MF_DIRECT	GO:0008528~G protein-coupled peptide receptor activity	3	0.245499	0.65995	FBGN0003255, FBGN0264002, FBGN0035331	854	33	12701	1.35203	1	1	1
SMART	SM01381:7TM_GPCR_Srsx	3	0.245499	0.802189	FBGN0004842, FBGN0004622, FBGN0035610	378	42	5403	1.02098	1	1	1
UP_KW_MOLECULAR_FUNCTION	KW-0297~G-protein coupled receptor	4	0.327332	0.956703	FBGN0004842, FBGN0004622, FBGN0051760, FBGN0035610	398	85	5366	0.634466	1	1	1
Annotation Cluster 58	Enrichment Score: 0.6430552082438136
Category	Term	Count	%	PValue	Genes	List Total	Pop Hits	Pop Total	Fold Enrichment	Bonferroni	Benjamini	FDR
SMART	SM00389:HOX	12	0.981997	0.102393	FBGN0052532, FBGN0013751, FBGN0020617, FBGN0000166, FBGN0008651, FBGN0010323, FBGN0054031, FBGN0038833, FBGN0003944, FBGN0261588, FBGN0005558	378	103	5403	1.66528	1	1	1
INTERPRO	IPR001356:Homeobox_dom	12	0.981997	0.122447	FBGN0052532, FBGN0013751, FBGN0020617, FBGN0000166, FBGN0008651, FBGN0010323, FBGN0054031, FBGN0038833, FBGN0003944, FBGN0261588, FBGN0005558	837	103	11594	1.61381	1	1	1
UP_SEQ_FEATURE	DNA_BIND:Homeobox	12	0.981997	0.133524	FBGN0052532, FBGN0013751, FBGN0020617, FBGN0000166, FBGN0008651, FBGN0010323, FBGN0054031, FBGN0038833, FBGN0003944, FBGN0261588, FBGN0005558	894	101	11932	1.58575	1	1	1
INTERPRO	IPR017970:Homeobox_CS	10	0.818331	0.226577	FBGN0052532, FBGN0020617, FBGN0000166, FBGN0008651, FBGN0010323, FBGN0054031, FBGN0038833, FBGN0003944, FBGN0005558	837	93	11594	1.48945	1	1	1
UP_KW_DOMAIN	KW-0371~Homeobox	7	0.572831	0.283102	FBGN0013751, FBGN0020617, FBGN0000166, FBGN0010323, FBGN0003944, FBGN0005558	587	60	7914	1.57291	0.999526	0.930192	0.930192
UP_SEQ_FEATURE	DOMAIN:Homeobox	9	0.736498	0.291789	FBGN0052532, FBGN0013751, FBGN0008651, FBGN0010323, FBGN0054031, FBGN0038833, FBGN0003944, FBGN0261588, FBGN0005558	894	84	11932	1.43001	1	1	1
INTERPRO	IPR009057:Homeobox-like_sf	13	1.06383	0.39767	FBGN0052532, FBGN0013751, FBGN0020617, FBGN0000166, FBGN0003130, FBGN0008651, FBGN0010323, FBGN0054031, FBGN0038833, FBGN0003944, FBGN0261588, FBGN0005558	837	150	11594	1.20049	1	1	1
INTERPRO	IPR020479:Homeobox_metazoa	4	0.327332	0.575482	FBGN0008651, FBGN0054031, FBGN0003944	837	41	11594	1.3514	1	1	1
Annotation Cluster 59	Enrichment Score: 0.6399907176176273
Category	Term	Count	%	PValue	Genes	List Total	Pop Hits	Pop Total	Fold Enrichment	Bonferroni	Benjamini	FDR
UP_KW_MOLECULAR_FUNCTION	KW-0719~Serine esterase	5	0.409165	0.0647243	FBGN0051146, FBGN0015575, FBGN0033382, FBGN0027584, FBGN0032131	398	21	5366	3.2101	0.988703	0.624105	0.624105
INTERPRO	IPR019826:Carboxylesterase_B_AS	4	0.327332	0.0887309	FBGN0051146, FBGN0015575, FBGN0027584, FBGN0032131	837	15	11594	3.69383	1	1	1
INTERPRO	IPR002018:CarbesteraseB	6	0.490998	0.104074	FBGN0051146, FBGN0015575, FBGN0027584, FBGN0032131, FBGN0000326, FBGN0033943	837	35	11594	2.3746	1	1	1
UP_SEQ_FEATURE	DOMAIN:Carboxylesterase type B	6	0.490998	0.106642	FBGN0051146, FBGN0015575, FBGN0027584, FBGN0032131, FBGN0000326, FBGN0033943	894	34	11932	2.35531	1	1	1
INTERPRO	IPR019819:Carboxylesterase_B_CS	3	0.245499	0.322583	FBGN0051146, FBGN0000326, FBGN0033943	837	16	11594	2.59722	1	1	1
GOTERM_MF_DIRECT	GO:0052689~carboxylic ester hydrolase activity	3	0.245499	0.343161	FBGN0051146, FBGN0027584, FBGN0032131	854	18	12701	2.47873	1	1	1
GOTERM_MF_DIRECT	GO:0106435~carboxylesterase activity	5	0.409165	0.43527	FBGN0015575, FBGN0027584, FBGN0032131, FBGN0000326, FBGN0033943	854	50	12701	1.48724	1	1	1
INTERPRO	IPR029058:AB_hydrolase	12	0.981997	0.601691	FBGN0051146, FBGN0039476, FBGN0015575, FBGN0034491, FBGN0033382, FBGN0033031, FBGN0027584, FBGN0034990, FBGN0032131, FBGN0000326, FBGN0038702, FBGN0033943	837	159	11594	1.04542	1	1	1
GOTERM_MF_DIRECT	GO:0017171~serine hydrolase activity	7	0.572831	0.94059	FBGN0015575, FBGN0031249, FBGN0027584, FBGN0032131, FBGN0000326, FBGN0038702, FBGN0039494	854	149	12701	0.698702	1	1	1
Annotation Cluster 60	Enrichment Score: 0.6175948959921118
Category	Term	Count	%	PValue	Genes	List Total	Pop Hits	Pop Total	Fold Enrichment	Bonferroni	Benjamini	FDR
UP_KW_DOMAIN	KW-0768~Sushi	3	0.245499	0.221477	FBGN0035798, FBGN0001083, FBGN0052373	587	12	7914	3.37053	0.996843	0.930192	0.930192
UP_SEQ_FEATURE	DOMAIN:Sushi	3	0.245499	0.225099	FBGN0035798, FBGN0001083, FBGN0052373	894	12	11932	3.33669	1	1	1
SMART	SM00032:CCP	3	0.245499	0.228608	FBGN0035798, FBGN0001083, FBGN0052373	378	13	5403	3.29853	1	1	1
INTERPRO	IPR035976:Sushi/SCR/CCP_sf	3	0.245499	0.26768	FBGN0035798, FBGN0001083, FBGN0052373	837	14	11594	2.96825	1	1	1
INTERPRO	IPR000436:Sushi_SCR_CCP_dom	3	0.245499	0.26768	FBGN0035798, FBGN0001083, FBGN0052373	837	14	11594	2.96825	1	1	1
Annotation Cluster 61	Enrichment Score: 0.6153394932193491
Category	Term	Count	%	PValue	Genes	List Total	Pop Hits	Pop Total	Fold Enrichment	Bonferroni	Benjamini	FDR
INTERPRO	IPR005829:Sugar_transporter_CS	7	0.572831	0.047128	FBGN0028468, FBGN0037144, FBGN0029932, FBGN0034045, FBGN0038404, FBGN0031517, FBGN0035647	837	37	11594	2.62062	1	1	1
GOTERM_BP_DIRECT	GO:0055085~transmembrane transport	33	2.70049	0.102433	FBGN0037144, FBGN0016920, FBGN0034494, FBGN0037000, FBGN0002917, FBGN0034275, FBGN0039941, FBGN0028704, FBGN0028468, FBGN0034716, FBGN0010549, FBGN0029932, FBGN0033762, FBGN0003380, FBGN0035647, FBGN0034956, FBGN0035968, FBGN0264907, FBGN0036043, FBGN0033196, FBGN0034045, FBGN0261612, FBGN0050272, FBGN0266346, FBGN0031757, FBGN0003353, FBGN0265194, FBGN0032908, FBGN0032167, FBGN0037238, FBGN00384…	865	381	12975	1.29921	1	1	0.994382
INTERPRO	IPR005828:MFS_sugar_transport-like	8	0.654664	0.139143	FBGN0037144, FBGN0264907, FBGN0029932, FBGN0034045, FBGN0038404, FBGN0031517, FBGN0035647, FBGN0034956	837	60	11594	1.84691	1	1	1
GOTERM_MF_DIRECT	GO:0022857~transmembrane transporter activity	17	1.39116	0.336897	FBGN0264907, FBGN0037144, FBGN0034494, FBGN0036043, FBGN0033196, FBGN0034045, FBGN0050272, FBGN0028468, FBGN0031757, FBGN0034716, FBGN0263131, FBGN0029932, FBGN0038404, FBGN0031517, FBGN0035647, FBGN0034956, FBGN0035968	854	210	12701	1.20395	1	1	1
INTERPRO	IPR036259:MFS_trans_sf	15	1.2275	0.350317	FBGN0264907, FBGN0037144, FBGN0033196, FBGN0034045, FBGN0050272, FBGN0028468, FBGN0034716, FBGN0263131, FBGN0029932, FBGN0038404, FBGN0031517, FBGN0035647, FBGN0034956, FBGN0035968, FBGN0030998	837	171	11594	1.21507	1	1	1
INTERPRO	IPR020846:MFS_dom	10	0.818331	0.449813	FBGN0028468, FBGN0037144, FBGN0033196, FBGN0029932, FBGN0034045, FBGN0038404, FBGN0050272, FBGN0031517, FBGN0035647, FBGN0034956	837	115	11594	1.20451	1	1	1
UP_SEQ_FEATURE	DOMAIN:Major facilitator superfamily (MFS) profile	10	0.818331	0.462877	FBGN0028468, FBGN0037144, FBGN0033196, FBGN0029932, FBGN0034045, FBGN0038404, FBGN0050272, FBGN0031517, FBGN0035647, FBGN0034956	894	112	11932	1.19167	1	1	1
INTERPRO	IPR011701:MFS	6	0.490998	0.723845	FBGN0028468, FBGN0264907, FBGN0263131, FBGN0033196, FBGN0050272, FBGN0035968	837	83	11594	1.00134	1	1	1
Annotation Cluster 62	Enrichment Score: 0.5935274461331382
Category	Term	Count	%	PValue	Genes	List Total	Pop Hits	Pop Total	Fold Enrichment	Bonferroni	Benjamini	FDR
GOTERM_BP_DIRECT	GO:0006006~glucose metabolic process	4	0.327332	0.128882	FBGN0042711, FBGN0042710, FBGN0001091, FBGN0035999	865	19	12975	3.15789	1	1	0.994382
GOTERM_BP_DIRECT	GO:0006096~glycolytic process	5	0.409165	0.135834	FBGN0042711, FBGN0042710, FBGN0001091, FBGN0001258, FBGN0033856	865	30	12975	2.5	1	1	0.994382
KEGG_PATHWAY	dme00010:Glycolysis / Gluconeogenesis	6	0.490998	0.156266	FBGN0042711, FBGN0042710, FBGN0031463, FBGN0001091, FBGN0001258, FBGN0033856	188	55	3589	2.08259	1	1	1
KEGG_PATHWAY	dme01200:Carbon metabolism	8	0.654664	0.444473	FBGN0042711, FBGN0034629, FBGN0037860, FBGN0037684, FBGN0042710, FBGN0001098, FBGN0001091, FBGN0001248	188	121	3589	1.26218	1	1	1
UP_KW_BIOLOGICAL_PROCESS	KW-0324~Glycolysis	3	0.245499	0.469367	FBGN0042711, FBGN0042710, FBGN0001091	236	22	3314	1.91487	1	1	0.986667
GOTERM_BP_DIRECT	GO:0061621~canonical glycolysis	3	0.245499	0.481295	FBGN0042711, FBGN0042710, FBGN0001091	865	24	12975	1.875	1	1	0.994382
Annotation Cluster 63	Enrichment Score: 0.5900525074986953
Category	Term	Count	%	PValue	Genes	List Total	Pop Hits	Pop Total	Fold Enrichment	Bonferroni	Benjamini	FDR
GOTERM_CC_DIRECT	GO:0031514~motile cilium	5	0.409165	0.170096	FBGN0261385, FBGN0050259, FBGN0037581, FBGN0035724, FBGN0035638	899	33	13618	2.29514	1	1	0.977654
UP_KW_CELLULAR_COMPONENT	KW-0282~Flagellum	4	0.327332	0.240081	FBGN0261385, FBGN0037581, FBGN0035724, FBGN0035638	499	23	6727	2.34452	0.999949	1	0.942857
UP_KW_CELLULAR_COMPONENT	KW-0969~Cilium	6	0.490998	0.41571	FBGN0052238, FBGN0034532, FBGN0261385, FBGN0037581, FBGN0035724, FBGN0035638	499	57	6727	1.41905	1	1	0.942857
Annotation Cluster 64	Enrichment Score: 0.5897155240949222
Category	Term	Count	%	PValue	Genes	List Total	Pop Hits	Pop Total	Fold Enrichment	Bonferroni	Benjamini	FDR
UP_KW_LIGAND	KW-0285~Flavoprotein	10	0.818331	0.0548681	FBGN0030029, FBGN0030588, FBGN0030587, FBGN0030586, FBGN0036663, FBGN0033543, FBGN0003082, FBGN0034007, FBGN0032522, FBGN0028848	207	72	3006	2.01691	0.826114	0.850455	0.850455
INTERPRO	IPR036188:FAD/NAD-bd_sf	8	0.654664	0.11405	FBGN0030588, FBGN0030587, FBGN0034276, FBGN0030586, FBGN0033584, FBGN0036663, FBGN0035515, FBGN0028848	837	57	11594	1.94412	1	1	1
PIR_SUPERFAMILY	PIRSF000137:Alcohol_oxidase	3	0.245499	0.188882	FBGN0030588, FBGN0030587, FBGN0030586	50	15	917	3.668	0.999877	1	1
GOTERM_BP_DIRECT	GO:0045455~ecdysteroid metabolic process	3	0.245499	0.21306	FBGN0030588, FBGN0030587, FBGN0030586	865	13	12975	3.46154	1	1	0.994382
UP_KW_LIGAND	KW-0274~FAD	9	0.736498	0.214769	FBGN0034629, FBGN0030588, FBGN0030587, FBGN0030586, FBGN0036663, FBGN0033543, FBGN0003082, FBGN0032522, FBGN0028848	207	84	3006	1.5559	0.999444	1	1
GOTERM_MF_DIRECT	GO:0016614~oxidoreductase activity, acting on CH-OH group of donors	3	0.245499	0.317931	FBGN0030588, FBGN0030587, FBGN0030586	854	17	12701	2.62454	1	1	1
INTERPRO	IPR007867:GMC_OxRtase_C	3	0.245499	0.322583	FBGN0030588, FBGN0030587, FBGN0030586	837	16	11594	2.59722	1	1	1
INTERPRO	IPR000172:GMC_OxRdtase_N	3	0.245499	0.322583	FBGN0030588, FBGN0030587, FBGN0030586	837	16	11594	2.59722	1	1	1
INTERPRO	IPR012132:GMC_OxRdtase	3	0.245499	0.322583	FBGN0030588, FBGN0030587, FBGN0030586	837	16	11594	2.59722	1	1	1
UP_SEQ_FEATURE	DOMAIN:Glucose-methanol-choline oxidoreductase N-terminal	3	0.245499	0.339158	FBGN0030588, FBGN0030587, FBGN0030586	894	16	11932	2.50252	1	1	1
GOTERM_MF_DIRECT	GO:0050660~flavin adenine dinucleotide binding	5	0.409165	0.524288	FBGN0034629, FBGN0030588, FBGN0030587, FBGN0030586, FBGN0036663	854	56	12701	1.32789	1	1	1
UP_SEQ_FEATURE	ACT_SITE:Proton donor	8	0.654664	0.816777	FBGN0030588, FBGN0030587, FBGN0030586, FBGN0001098, FBGN0263607, FBGN0037713, FBGN0041629, FBGN0033426	894	122	11932	0.875197	1	1	1
Annotation Cluster 65	Enrichment Score: 0.5670160218046726
Category	Term	Count	%	PValue	Genes	List Total	Pop Hits	Pop Total	Fold Enrichment	Bonferroni	Benjamini	FDR
GOTERM_BP_DIRECT	GO:0140965~secondary piRNA processing	7	0.572831	0.000794224	FBGN0250816, FBGN0034098, FBGN0003483, FBGN0037205, FBGN0051755, FBGN0000146, FBGN0033921	865	18	12975	5.83333	0.677939	0.103625	0.102971
UP_KW_MOLECULAR_FUNCTION	KW-0347~Helicase	6	0.490998	0.764524	FBGN0032154, FBGN0003483, FBGN0037205, FBGN0038889, FBGN0026876, FBGN0051755	398	85	5366	0.9517	1	1	1
UP_SEQ_FEATURE	DOMAIN:Helicase ATP-binding	5	0.409165	0.83785	FBGN0003483, FBGN0037205, FBGN0038889, FBGN0026876, FBGN0051755	894	77	11932	0.866672	1	1	1
GOTERM_MF_DIRECT	GO:0003724~RNA helicase activity	3	0.245499	0.87962	FBGN0003483, FBGN0037205, FBGN0051755	854	53	12701	0.841832	1	1	1
INTERPRO	IPR011545:DEAD/DEAH_box_helicase_dom	3	0.245499	0.909186	FBGN0003483, FBGN0037205, FBGN0038889	837	54	11594	0.769547	1	1	1
INTERPRO	IPR014001:Helicase_ATP-bd	3	0.245499	0.973768	FBGN0003483, FBGN0037205, FBGN0038889	837	74	11594	0.561562	1	1	1
Annotation Cluster 66	Enrichment Score: 0.5601390257177853
Category	Term	Count	%	PValue	Genes	List Total	Pop Hits	Pop Total	Fold Enrichment	Bonferroni	Benjamini	FDR
UP_SEQ_FEATURE	DOMAIN:Phorbol-ester/DAG-type	4	0.327332	0.224795	FBGN0002466, FBGN0086356, FBGN0085413, FBGN0003091	894	22	11932	2.42668	1	1	1
INTERPRO	IPR046349:C1-like_sf	4	0.327332	0.267855	FBGN0002466, FBGN0086356, FBGN0085413, FBGN0003091	837	25	11594	2.2163	1	1	1
SMART	SM00109:C1	4	0.327332	0.290541	FBGN0002466, FBGN0086356, FBGN0085413, FBGN0003091	378	27	5403	2.11758	1	1	1
INTERPRO	IPR002219:PE/DAG-bd	4	0.327332	0.328512	FBGN0002466, FBGN0086356, FBGN0085413, FBGN0003091	837	28	11594	1.97884	1	1	1
Annotation Cluster 67	Enrichment Score: 0.5363704774581578
Category	Term	Count	%	PValue	Genes	List Total	Pop Hits	Pop Total	Fold Enrichment	Bonferroni	Benjamini	FDR
INTERPRO	IPR031311:CHIT_BIND_RR_consensus	10	0.818331	0.142559	FBGN0037067, FBGN0037068, FBGN0036881, FBGN0036619, FBGN0000551, FBGN0034157, FBGN0035512, FBGN0030394, FBGN0025578, FBGN0036618	837	83	11594	1.6689	1	1	1
INTERPRO	IPR000618:Insect_cuticle	12	0.981997	0.161628	FBGN0037067, FBGN0037068, FBGN0036881, FBGN0036619, FBGN0000551, FBGN0034157, FBGN0035512, FBGN0030394, FBGN0038405, FBGN0025578, FBGN0036617, FBGN0036618	837	109	11594	1.52497	1	1	1
GOTERM_MF_DIRECT	GO:0008010~structural constituent of chitin-based larval cuticle	12	0.981997	0.297288	FBGN0037067, FBGN0037068, FBGN0036881, FBGN0036619, FBGN0000551, FBGN0034157, FBGN0035512, FBGN0030394, FBGN0038405, FBGN0025578, FBGN0036617, FBGN0036618	854	135	12701	1.32199	1	1	1
GOTERM_BP_DIRECT	GO:0040003~chitin-based cuticle development	13	1.06383	0.435609	FBGN0037067, FBGN0037068, FBGN0036881, FBGN0035398, FBGN0034157, FBGN0030394, FBGN0025578, FBGN0260006, FBGN0036619, FBGN0000551, FBGN0035512, FBGN0036617, FBGN0036618	865	167	12975	1.16766	1	1	0.994382
UP_KW_CELLULAR_COMPONENT	KW-0193~Cuticle	5	0.409165	0.44645	FBGN0000551, FBGN0034157, FBGN0038405, FBGN0025578, FBGN0036617	499	46	6727	1.46532	1	1	0.942857
GOTERM_CC_DIRECT	GO:0062129~chitin-based extracellular matrix	12	0.981997	0.454172	FBGN0037067, FBGN0037068, FBGN0036881, FBGN0036619, FBGN0000551, FBGN0034157, FBGN0035512, FBGN0030394, FBGN0038405, FBGN0025578, FBGN0036617, FBGN0036618	899	156	13618	1.16523	1	1	0.977654
Annotation Cluster 68	Enrichment Score: 0.5298305708477408
Category	Term	Count	%	PValue	Genes	List Total	Pop Hits	Pop Total	Fold Enrichment	Bonferroni	Benjamini	FDR
GOTERM_MF_DIRECT	GO:0070888~E-box binding	4	0.327332	0.0331671	FBGN0001168, FBGN0010433, FBGN0003270, FBGN0002931	854	11	12701	5.40813	1	0.978431	0.978431
GOTERM_BP_DIRECT	GO:0007423~sensory organ development	7	0.572831	0.187252	FBGN0051774, FBGN0003130, FBGN0010433, FBGN0001083, FBGN0261385, FBGN0003270, FBGN0002931	865	58	12975	1.81034	1	1	0.994382
GOTERM_BP_DIRECT	GO:0061564~axon development	3	0.245499	0.238283	FBGN0010433, FBGN0003270, FBGN0002931	865	14	12975	3.21429	1	1	0.994382
GOTERM_MF_DIRECT	GO:0046983~protein dimerization activity	7	0.572831	0.415121	FBGN0023076, FBGN0001168, FBGN0036235, FBGN0010433, FBGN0003270, FBGN0031874, FBGN0002931	854	77	12701	1.35203	1	1	1
UP_SEQ_FEATURE	DOMAIN:bHLH	4	0.327332	0.453238	FBGN0023076, FBGN0001168, FBGN0010433, FBGN0003270	894	33	11932	1.61779	1	1	1
SMART	SM00353:HLH	5	0.409165	0.570016	FBGN0023076, FBGN0001168, FBGN0010433, FBGN0003270, FBGN0002931	378	57	5403	1.25383	1	1	1
INTERPRO	IPR036638:HLH_DNA-bd_sf	5	0.409165	0.596146	FBGN0023076, FBGN0001168, FBGN0010433, FBGN0003270, FBGN0002931	837	57	11594	1.21507	1	1	1
INTERPRO	IPR011598:bHLH_dom	5	0.409165	0.610081	FBGN0023076, FBGN0001168, FBGN0010433, FBGN0003270, FBGN0002931	837	58	11594	1.19413	1	1	1
Annotation Cluster 69	Enrichment Score: 0.5293101703412283
Category	Term	Count	%	PValue	Genes	List Total	Pop Hits	Pop Total	Fold Enrichment	Bonferroni	Benjamini	FDR
GOTERM_MF_DIRECT	GO:0106389~ecdysteroid 22-kinase activity	6	0.490998	0.256377	FBGN0028424, FBGN0034480, FBGN0032913, FBGN0053511, FBGN0053509, FBGN0030317	854	51	12701	1.74969	1	1	1
SMART	SM00587:CHK	6	0.490998	0.281996	FBGN0028424, FBGN0034480, FBGN0032913, FBGN0053511, FBGN0053509, FBGN0030317	378	51	5403	1.68161	1	1	1
INTERPRO	IPR004119:EcKL	6	0.490998	0.305783	FBGN0028424, FBGN0034480, FBGN0032913, FBGN0053511, FBGN0053509, FBGN0030317	837	51	11594	1.62963	1	1	1
INTERPRO	IPR015897:CHK_kinase-like	6	0.490998	0.305783	FBGN0028424, FBGN0034480, FBGN0032913, FBGN0053511, FBGN0053509, FBGN0030317	837	51	11594	1.62963	1	1	1
UP_SEQ_FEATURE	DOMAIN:CHK kinase-like	6	0.490998	0.333811	FBGN0028424, FBGN0034480, FBGN0032913, FBGN0053511, FBGN0053509, FBGN0030317	894	51	11932	1.57021	1	1	1
Annotation Cluster 70	Enrichment Score: 0.5123607891818973
Category	Term	Count	%	PValue	Genes	List Total	Pop Hits	Pop Total	Fold Enrichment	Bonferroni	Benjamini	FDR
SMART	SM00320:WD40	17	1.39116	0.165278	FBGN0035264, FBGN0039673, FBGN0034452, FBGN0036354, FBGN0032891, FBGN0033540, FBGN0038532, FBGN0283433, FBGN0265102, FBGN0029993, FBGN0028496, FBGN0032520, FBGN0250755, FBGN0035724, FBGN0250850	378	176	5403	1.38064	1	1	1
INTERPRO	IPR036322:WD40_repeat_dom_sf	19	1.55483	0.172575	FBGN0034095, FBGN0260965, FBGN0035264, FBGN0039673, FBGN0034452, FBGN0036354, FBGN0032891, FBGN0033540, FBGN0038532, FBGN0283433, FBGN0265102, FBGN0029993, FBGN0028496, FBGN0032520, FBGN0250755, FBGN0035724, FBGN0250850	837	196	11594	1.34278	1	1	1
INTERPRO	IPR001680:WD40_rpt	17	1.39116	0.207005	FBGN0035264, FBGN0039673, FBGN0034452, FBGN0036354, FBGN0032891, FBGN0033540, FBGN0038532, FBGN0283433, FBGN0265102, FBGN0029993, FBGN0028496, FBGN0032520, FBGN0250755, FBGN0035724, FBGN0250850	837	177	11594	1.3304	1	1	1
UP_SEQ_FEATURE	REPEAT:WD	12	0.981997	0.295471	FBGN0039673, FBGN0035264, FBGN0265102, FBGN0029993, FBGN0028496, FBGN0032891, FBGN0036354, FBGN0250755, FBGN0283433, FBGN0035724	894	121	11932	1.32365	1	1	1
INTERPRO	IPR015943:WD40/YVTN_repeat-like_dom_sf	19	1.55483	0.32279	FBGN0034095, FBGN0260965, FBGN0035264, FBGN0039673, FBGN0034452, FBGN0036354, FBGN0032891, FBGN0033540, FBGN0038532, FBGN0283433, FBGN0265102, FBGN0029993, FBGN0028496, FBGN0032520, FBGN0250755, FBGN0035724, FBGN0250850	837	220	11594	1.1963	1	1	1
UP_KW_DOMAIN	KW-0853~WD repeat	9	0.736498	0.663765	FBGN0032891, FBGN0033540, FBGN0036354, FBGN0036421, FBGN0032520, FBGN0283433, FBGN0250850	587	119	7914	1.01966	1	1	1
INTERPRO	IPR019775:WD40_repeat_CS	6	0.490998	0.693189	FBGN0039673, FBGN0028496, FBGN0033540, FBGN0036354, FBGN0250755, FBGN0035724	837	80	11594	1.03889	1	1	1
Annotation Cluster 71	Enrichment Score: 0.5088104751273521
Category	Term	Count	%	PValue	Genes	List Total	Pop Hits	Pop Total	Fold Enrichment	Bonferroni	Benjamini	FDR
SMART	SM00399:ZnF_C4	4	0.327332	0.177171	FBGN0034012, FBGN0015381, FBGN0014859, FBGN0001323	378	21	5403	2.7226	1	1	1
INTERPRO	IPR001628:Znf_hrmn_rcpt	4	0.327332	0.208783	FBGN0034012, FBGN0015381, FBGN0014859, FBGN0001323	837	22	11594	2.51852	1	1	1
GOTERM_MF_DIRECT	GO:0004879~nuclear receptor activity	4	0.327332	0.215904	FBGN0034012, FBGN0015381, FBGN0014859, FBGN0001323	854	24	12701	2.47873	1	1	1
INTERPRO	IPR013088:Znf_NHR/GATA	4	0.327332	0.308227	FBGN0034012, FBGN0015381, FBGN0014859, FBGN0001323	837	27	11594	2.05213	1	1	1
INTERPRO	IPR001723:Nuclear_hrmn_rcpt	3	0.245499	0.322583	FBGN0034012, FBGN0015381, FBGN0014859	837	16	11594	2.59722	1	1	1
SMART	SM00430:HOLI	3	0.245499	0.334794	FBGN0034012, FBGN0015381, FBGN0014859	378	17	5403	2.52241	1	1	1
INTERPRO	IPR000536:Nucl_hrmn_rcpt_lig-bd	3	0.245499	0.349677	FBGN0034012, FBGN0015381, FBGN0014859	837	17	11594	2.44444	1	1	1
UP_SEQ_FEATURE	DOMAIN:NR LBD	3	0.245499	0.367082	FBGN0034012, FBGN0015381, FBGN0014859	894	17	11932	2.35531	1	1	1
UP_SEQ_FEATURE	DOMAIN:Nuclear receptor	3	0.245499	0.367082	FBGN0034012, FBGN0014859, FBGN0001323	894	17	11932	2.35531	1	1	1
INTERPRO	IPR035500:NHR-like_dom_sf	3	0.245499	0.376391	FBGN0034012, FBGN0015381, FBGN0014859	837	18	11594	2.30864	1	1	1
UP_SEQ_FEATURE	ZN_FING:NR C4-type	3	0.245499	0.394533	FBGN0015381, FBGN0014859, FBGN0001323	894	18	11932	2.22446	1	1	1
UP_SEQ_FEATURE	DNA_BIND:Nuclear receptor	3	0.245499	0.421424	FBGN0015381, FBGN0014859, FBGN0001323	894	19	11932	2.10738	1	1	1
Annotation Cluster 72	Enrichment Score: 0.49492514039029223
Category	Term	Count	%	PValue	Genes	List Total	Pop Hits	Pop Total	Fold Enrichment	Bonferroni	Benjamini	FDR
GOTERM_MF_DIRECT	GO:0000981~DNA-binding transcription factor activity, RNA polymerase II-specific	40	3.27332	0.0992057	FBGN0013751, FBGN0033782, FBGN0037620, FBGN0002931, FBGN0003944, FBGN0261588, FBGN0005427, FBGN0004897, FBGN0023076, FBGN0004896, FBGN0001168, FBGN0050020, FBGN0010323, FBGN0265182, FBGN0038833, FBGN0037921, FBGN0039355, FBGN0020617, FBGN0008651, FBGN0054031, FBGN0263239, FBGN0028878, FBGN0020379, FBGN0037031, FBGN0261434, FBGN0005558, FBGN0003411, FBGN0052532, FBGN0000166, FBGN0031597, FBGN00031…	854	469	12701	1.26843	1	1	1
GOTERM_BP_DIRECT	GO:0006355~regulation of DNA-templated transcription	38	3.10966	0.165733	FBGN0013751, FBGN0021738, FBGN0034012, FBGN0037620, FBGN0037060, FBGN0002931, FBGN0001323, FBGN0003944, FBGN0261588, FBGN0026428, FBGN0004897, FBGN0023076, FBGN0004896, FBGN0001168, FBGN0050020, FBGN0010323, FBGN0043001, FBGN0265182, FBGN0038833, FBGN0037921, FBGN0039355, FBGN0020617, FBGN0008651, FBGN0015381, FBGN0054031, FBGN0028878, FBGN0020379, FBGN0005558, FBGN0016070, FBGN0052532, FBGN00001…	865	471	12975	1.21019	1	1	0.994382
GOTERM_MF_DIRECT	GO:0003700~DNA-binding transcription factor activity	23	1.88216	0.223647	FBGN0039355, FBGN0013751, FBGN0021738, FBGN0034012, FBGN0015381, FBGN0263239, FBGN0002931, FBGN0020379, FBGN0001323, FBGN0261588, FBGN0005427, FBGN0004897, FBGN0003411, FBGN0004896, FBGN0000166, FBGN0031597, FBGN0266083, FBGN0010433, FBGN0265182, FBGN0014859, FBGN0003270, FBGN0037921, FBGN0037618	854	274	12701	1.24841	1	1	1
GOTERM_MF_DIRECT	GO:0000978~RNA polymerase II cis-regulatory region sequence-specific DNA binding	31	2.53682	0.356221	FBGN0034012, FBGN0033782, FBGN0037620, FBGN0003944, FBGN0038371, FBGN0261588, FBGN0005427, FBGN0004897, FBGN0023076, FBGN0004896, FBGN0001168, FBGN0050020, FBGN0010323, FBGN0038833, FBGN0037921, FBGN0039355, FBGN0015381, FBGN0263239, FBGN0028878, FBGN0020379, FBGN0037031, FBGN0261434, FBGN0005558, FBGN0000166, FBGN0031597, FBGN0003130, FBGN0266083, FBGN0014859, FBGN0037717, FBGN0037618	854	413	12701	1.11633	1	1	1
GOTERM_BP_DIRECT	GO:0006357~regulation of transcription by RNA polymerase II	37	3.02782	0.898036	FBGN0013751, FBGN0010342, FBGN0034012, FBGN0033782, FBGN0001323, FBGN0261588, FBGN0005427, FBGN0004897, FBGN0023076, FBGN0004896, FBGN0001168, FBGN0031947, FBGN0050020, FBGN0030432, FBGN0010323, FBGN0265182, FBGN0038833, FBGN0037921, FBGN0039355, FBGN0020617, FBGN0008651, FBGN0015381, FBGN0263239, FBGN0020379, FBGN0037031, FBGN0261434, FBGN0005558, FBGN0052532, FBGN0000166, FBGN0031597, FBGN00031…	865	650	12975	0.853846	1	1	0.994382
GOTERM_BP_DIRECT	GO:0045944~positive regulation of transcription by RNA polymerase II	19	1.55483	0.911858	FBGN0034012, FBGN0033782, FBGN0263239, FBGN0002931, FBGN0028878, FBGN0039065, FBGN0261588, FBGN0005558, FBGN0003411, FBGN0023076, FBGN0004400, FBGN0000166, FBGN0033993, FBGN0010433, FBGN0265182, FBGN0014859, FBGN0003270, FBGN0037618	865	355	12975	0.802817	1	1	0.994382
Annotation Cluster 73	Enrichment Score: 0.492076337956138
Category	Term	Count	%	PValue	Genes	List Total	Pop Hits	Pop Total	Fold Enrichment	Bonferroni	Benjamini	FDR
SMART	SM01057:Carb_anhydrase	3	0.245499	0.281859	FBGN0039235, FBGN0052698, FBGN0033542	378	15	5403	2.85873	1	1	1
GOTERM_MF_DIRECT	GO:0004089~carbonate dehydratase activity	3	0.245499	0.292478	FBGN0039235, FBGN0052698, FBGN0033542	854	16	12701	2.78857	1	1	1
INTERPRO	IPR036398:CA_dom_sf	3	0.245499	0.295211	FBGN0039235, FBGN0052698, FBGN0033542	837	15	11594	2.77037	1	1	1
INTERPRO	IPR001148:CA_dom	3	0.245499	0.295211	FBGN0039235, FBGN0052698, FBGN0033542	837	15	11594	2.77037	1	1	1
INTERPRO	IPR023561:Carbonic_anhydrase_a-class	3	0.245499	0.295211	FBGN0039235, FBGN0052698, FBGN0033542	837	15	11594	2.77037	1	1	1
UP_SEQ_FEATURE	DOMAIN:Alpha-carbonic anhydrase	3	0.245499	0.310864	FBGN0039235, FBGN0052698, FBGN0033542	894	15	11932	2.66935	1	1	1
GOTERM_BP_DIRECT	GO:0006730~one-carbon metabolic process	3	0.245499	0.544972	FBGN0039235, FBGN0052698, FBGN0033542	865	27	12975	1.66667	1	1	0.994382
Annotation Cluster 74	Enrichment Score: 0.48858796688411066
Category	Term	Count	%	PValue	Genes	List Total	Pop Hits	Pop Total	Fold Enrichment	Bonferroni	Benjamini	FDR
INTERPRO	IPR004839:Aminotransferase_I/II	3	0.245499	0.159145	FBGN0036117, FBGN0036208, FBGN0030558	837	10	11594	4.15556	1	1	1
UP_SEQ_FEATURE	DOMAIN:Aminotransferase class I/classII	3	0.245499	0.168969	FBGN0036117, FBGN0036208, FBGN0030558	894	10	11932	4.00403	1	1	1
INTERPRO	IPR015422:PyrdxlP-dep_Trfase_small	4	0.327332	0.368989	FBGN0002641, FBGN0036117, FBGN0036208, FBGN0030558	837	30	11594	1.84691	1	1	1
GOTERM_MF_DIRECT	GO:0030170~pyridoxal phosphate binding	4	0.327332	0.402213	FBGN0002641, FBGN0036117, FBGN0036208, FBGN0030558	854	34	12701	1.74969	1	1	1
GOTERM_BP_DIRECT	GO:0009058~biosynthetic process	3	0.245499	0.435905	FBGN0036117, FBGN0036208, FBGN0030558	865	22	12975	2.04545	1	1	0.994382
INTERPRO	IPR015421:PyrdxlP-dep_Trfase_major	4	0.327332	0.467425	FBGN0002641, FBGN0036117, FBGN0036208, FBGN0030558	837	35	11594	1.58307	1	1	1
INTERPRO	IPR015424:PyrdxlP-dep_Trfase	4	0.327332	0.467425	FBGN0002641, FBGN0036117, FBGN0036208, FBGN0030558	837	35	11594	1.58307	1	1	1
Annotation Cluster 75	Enrichment Score: 0.4852000520236038
Category	Term	Count	%	PValue	Genes	List Total	Pop Hits	Pop Total	Fold Enrichment	Bonferroni	Benjamini	FDR
GOTERM_BP_DIRECT	GO:0006517~protein deglycosylation	3	0.245499	0.163626	FBGN0034665, FBGN0041629, FBGN0034427	865	11	12975	4.09091	1	1	0.994382
KEGG_PATHWAY	dme04142:Lysosome	9	0.736498	0.317779	FBGN0034990, FBGN0034665, FBGN0051072, FBGN0030141, FBGN0034117, FBGN0041629, FBGN0262514, FBGN0034427, FBGN0028669	188	124	3589	1.3856	1	1	1
KEGG_PATHWAY	dme00511:Other glycan degradation	3	0.245499	0.319352	FBGN0034665, FBGN0041629, FBGN0034427	188	22	3589	2.60324	1	1	1
GOTERM_CC_DIRECT	GO:0005764~lysosome	7	0.572831	0.690164	FBGN0034665, FBGN0034117, FBGN0041629, FBGN0034427, FBGN0039098, FBGN0032228, FBGN0002567	899	104	13618	1.01957	1	1	0.977654
Annotation Cluster 76	Enrichment Score: 0.47872023581968104
Category	Term	Count	%	PValue	Genes	List Total	Pop Hits	Pop Total	Fold Enrichment	Bonferroni	Benjamini	FDR
GOTERM_MF_DIRECT	GO:0003755~peptidyl-prolyl cis-trans isomerase activity	5	0.409165	0.178061	FBGN0037365, FBGN0050350, FBGN0046793, FBGN0030696, FBGN0029809	854	33	12701	2.25339	1	1	1
INTERPRO	IPR002130:Cyclophilin-type_PPIase_dom	3	0.245499	0.402638	FBGN0050350, FBGN0046793, FBGN0029809	837	19	11594	2.18713	1	1	1
INTERPRO	IPR029000:Cyclophilin-like_dom_sf	3	0.245499	0.402638	FBGN0050350, FBGN0046793, FBGN0029809	837	19	11594	2.18713	1	1	1
UP_SEQ_FEATURE	DOMAIN:PPIase cyclophilin-type	3	0.245499	0.421424	FBGN0050350, FBGN0046793, FBGN0029809	894	19	11932	2.10738	1	1	1
Annotation Cluster 77	Enrichment Score: 0.4758494371935559
Category	Term	Count	%	PValue	Genes	List Total	Pop Hits	Pop Total	Fold Enrichment	Bonferroni	Benjamini	FDR
INTERPRO	IPR013098:Ig_I-set	8	0.654664	0.166664	FBGN0011828, FBGN0015399, FBGN0031725, FBGN0031016, FBGN0265296, FBGN0051814, FBGN0259245, FBGN0086906	837	63	11594	1.75897	1	1	1
SMART	SM00408:IGc2	11	0.900164	0.245033	FBGN0011828, FBGN0015399, FBGN0031725, FBGN0051774, FBGN0031016, FBGN0265296, FBGN0051814, FBGN0053481, FBGN0259245, FBGN0086906, FBGN0040823	378	111	5403	1.41649	1	1	1
SMART	SM00409:IG	11	0.900164	0.271423	FBGN0011828, FBGN0015399, FBGN0031725, FBGN0051774, FBGN0031016, FBGN0265296, FBGN0051814, FBGN0053481, FBGN0259245, FBGN0086906, FBGN0040823	378	114	5403	1.37921	1	1	1
INTERPRO	IPR003598:Ig_sub2	11	0.900164	0.278416	FBGN0011828, FBGN0015399, FBGN0031725, FBGN0051774, FBGN0031016, FBGN0265296, FBGN0051814, FBGN0053481, FBGN0259245, FBGN0086906, FBGN0040823	837	111	11594	1.37271	1	1	1
INTERPRO	IPR003599:Ig_sub	11	0.900164	0.306639	FBGN0011828, FBGN0015399, FBGN0031725, FBGN0051774, FBGN0031016, FBGN0265296, FBGN0051814, FBGN0053481, FBGN0259245, FBGN0086906, FBGN0040823	837	114	11594	1.33658	1	1	1
UP_SEQ_FEATURE	DOMAIN:Ig-like	12	0.981997	0.391242	FBGN0011828, FBGN0015399, FBGN0031725, FBGN0051774, FBGN0031016, FBGN0265296, FBGN0051814, FBGN0053481, FBGN0034788, FBGN0259245, FBGN0086906, FBGN0040823	894	131	11932	1.2226	1	1	1
INTERPRO	IPR007110:Ig-like_dom	12	0.981997	0.391575	FBGN0011828, FBGN0015399, FBGN0031725, FBGN0051774, FBGN0031016, FBGN0265296, FBGN0051814, FBGN0053481, FBGN0034788, FBGN0259245, FBGN0086906, FBGN0040823	837	136	11594	1.22222	1	1	1
INTERPRO	IPR036179:Ig-like_dom_sf	12	0.981997	0.391575	FBGN0011828, FBGN0015399, FBGN0031725, FBGN0051774, FBGN0031016, FBGN0265296, FBGN0051814, FBGN0053481, FBGN0034788, FBGN0259245, FBGN0086906, FBGN0040823	837	136	11594	1.22222	1	1	1
INTERPRO	IPR013783:Ig-like_fold	16	1.30933	0.491957	FBGN0015399, FBGN0053481, FBGN0086906, FBGN0040823, FBGN0031999, FBGN0011828, FBGN0031725, FBGN0051774, FBGN0031016, FBGN0031566, FBGN0265296, FBGN0051814, FBGN0034788, FBGN0259245, FBGN0259677, FBGN0036836	837	202	11594	1.09718	1	1	1
GOTERM_BP_DIRECT	GO:0050808~synapse organization	5	0.409165	0.624409	FBGN0040752, FBGN0031725, FBGN0053481, FBGN0259245, FBGN0040823	865	64	12975	1.17187	1	1	0.994382
Annotation Cluster 78	Enrichment Score: 0.47015116896024134
Category	Term	Count	%	PValue	Genes	List Total	Pop Hits	Pop Total	Fold Enrichment	Bonferroni	Benjamini	FDR
INTERPRO	IPR023313:UBQ-conjugating_AS	4	0.327332	0.171255	FBGN0017456, FBGN0035455, FBGN0015321, FBGN0030386	837	20	11594	2.77037	1	1	1
KEGG_PATHWAY	dme04120:Ubiquitin mediated proteolysis	9	0.736498	0.198879	FBGN0017456, FBGN0037781, FBGN0029113, FBGN0037236, FBGN0035455, FBGN0015321, FBGN0030386, FBGN0027052, FBGN0029879	188	108	3589	1.59087	1	1	1
GOTERM_MF_DIRECT	GO:0061631~ubiquitin conjugating enzyme activity	4	0.327332	0.270983	FBGN0017456, FBGN0035455, FBGN0015321, FBGN0030386	854	27	12701	2.20331	1	1	1
UP_SEQ_FEATURE	ACT_SITE:Glycyl thioester intermediate	5	0.409165	0.368599	FBGN0017456, FBGN0029113, FBGN0035455, FBGN0015321, FBGN0030386	894	41	11932	1.62765	1	1	1
GOTERM_BP_DIRECT	GO:0000209~protein polyubiquitination	8	0.654664	0.403546	FBGN0017456, FBGN0039673, FBGN0035455, FBGN0015321, FBGN0030386, FBGN0038532, FBGN0027052, FBGN0036082	865	91	12975	1.31868	1	1	0.994382
SMART	SM00212:UBCc	4	0.327332	0.407699	FBGN0017456, FBGN0035455, FBGN0015321, FBGN0030386	378	33	5403	1.73256	1	1	1
INTERPRO	IPR000608:UBQ-conjugat_E2	4	0.327332	0.409006	FBGN0017456, FBGN0035455, FBGN0015321, FBGN0030386	837	32	11594	1.73148	1	1	1
UP_SEQ_FEATURE	DOMAIN:UBC core	4	0.327332	0.433053	FBGN0017456, FBGN0035455, FBGN0015321, FBGN0030386	894	32	11932	1.66834	1	1	1
INTERPRO	IPR016135:UBQ-conjugating_enzyme/RWD	4	0.327332	0.592114	FBGN0017456, FBGN0035455, FBGN0015321, FBGN0030386	837	42	11594	1.31922	1	1	1
Annotation Cluster 79	Enrichment Score: 0.4457500247850533
Category	Term	Count	%	PValue	Genes	List Total	Pop Hits	Pop Total	Fold Enrichment	Bonferroni	Benjamini	FDR
GOTERM_BP_DIRECT	GO:0042659~regulation of cell fate specification	3	0.245499	0.163626	FBGN0008651, FBGN0003944	865	11	12975	4.09091	1	1	0.994382
GOTERM_BP_DIRECT	GO:0007480~imaginal disc-derived leg morphogenesis	5	0.409165	0.488502	FBGN0003130, FBGN0008651, FBGN0034249, FBGN0003944	865	54	12975	1.38889	1	1	0.994382
INTERPRO	IPR020479:Homeobox_metazoa	4	0.327332	0.575482	FBGN0008651, FBGN0054031, FBGN0003944	837	41	11594	1.3514	1	1	1
Annotation Cluster 80	Enrichment Score: 0.42646051793439294
Category	Term	Count	%	PValue	Genes	List Total	Pop Hits	Pop Total	Fold Enrichment	Bonferroni	Benjamini	FDR
GOTERM_BP_DIRECT	GO:0008150~biological_process	136	11.1293	0.0540757	FBGN0261506, FBGN0039881, FBGN0032452, FBGN0261507, FBGN0031240, FBGN0262679, FBGN0262035, FBGN0033429, FBGN0050044, FBGN0040906, FBGN0266591, FBGN0037626, FBGN0032850, FBGN0032851, FBGN0259148, FBGN0035724, FBGN0085399, FBGN0037235, FBGN0029703, FBGN0030721, FBGN0052453, FBGN0053300, FBGN0050398, FBGN0053267, FBGN0051804, FBGN0035855, FBGN0259677, FBGN0053307, FBGN0053306, FBGN0051404, FBGN00386…	865	1783	12975	1.14414	1	1	0.994382
GOTERM_CC_DIRECT	GO:0005575~cellular_component	140	11.4566	0.97584	FBGN0261506, FBGN0033382, FBGN0039881, FBGN0032452, FBGN0261507, FBGN0031240, FBGN0262679, FBGN0262035, FBGN0033429, FBGN0050044, FBGN0050049, FBGN0040906, FBGN0053155, FBGN0266591, FBGN0037626, FBGN0032851, FBGN0259148, FBGN0035724, FBGN0037235, FBGN0039098, FBGN0029703, FBGN0030721, FBGN0052453, FBGN0050398, FBGN0053267, FBGN0051804, FBGN0035855, FBGN0259677, FBGN0053307, FBGN0053306, FBGN00514…	899	2428	13618	0.87344	1	1	0.977654
GOTERM_MF_DIRECT	GO:0003674~molecular_function	168	13.748	0.995951	FBGN0261506, FBGN0039881, FBGN0085303, FBGN0032452, FBGN0261507, FBGN0024943, FBGN0031240, FBGN0262679, FBGN0262035, FBGN0033429, FBGN0050044, FBGN0040906, FBGN0053155, FBGN0266591, FBGN0032453, FBGN0051814, FBGN0037626, FBGN0032851, FBGN0259148, FBGN0035724, FBGN0051658, FBGN0031646, FBGN0085399, FBGN0036783, FBGN0037235, FBGN0029703, FBGN0263258, FBGN0030721, FBGN0052453, FBGN0050398, FBGN00532…	854	2941	12701	0.84956	1	1	1
Annotation Cluster 81	Enrichment Score: 0.40871217812697014
Category	Term	Count	%	PValue	Genes	List Total	Pop Hits	Pop Total	Fold Enrichment	Bonferroni	Benjamini	FDR
UP_KW_MOLECULAR_FUNCTION	KW-1071~Ligand-gated ion channel	8	0.654664	0.0554142	FBGN0029733, FBGN0031634, FBGN0011286, FBGN0015519, FBGN0261612, FBGN0266346, FBGN0266347, FBGN0052704	398	47	5366	2.29488	0.978063	0.624105	0.624105
GOTERM_BP_DIRECT	GO:0042391~regulation of membrane potential	6	0.490998	0.134541	FBGN0029733, FBGN0003353, FBGN0265042, FBGN0015519, FBGN0031150, FBGN0266347	865	41	12975	2.19512	1	1	0.994382
UP_SEQ_FEATURE	DOMAIN:Neurotransmitter-gated ion-channel transmembrane	3	0.245499	0.394533	FBGN0029733, FBGN0015519, FBGN0266347	894	18	11932	2.22446	1	1	1
GOTERM_BP_DIRECT	GO:0034220~monoatomic ion transmembrane transport	9	0.736498	0.410243	FBGN0026872, FBGN0029733, FBGN0027106, FBGN0041231, FBGN0024177, FBGN0003747, FBGN0015519, FBGN0029580, FBGN0266347	865	106	12975	1.27358	1	1	0.994382
INTERPRO	IPR018000:Neurotransmitter_ion_chnl_CS	3	0.245499	0.428348	FBGN0029733, FBGN0015519, FBGN0266347	837	20	11594	2.07778	1	1	1
UP_SEQ_FEATURE	DOMAIN:Neurotransmitter-gated ion-channel ligand-binding	3	0.245499	0.447687	FBGN0029733, FBGN0015519, FBGN0266347	894	20	11932	2.00201	1	1	1
INTERPRO	IPR038050:Neuro_actylchol_rec	3	0.245499	0.477928	FBGN0029733, FBGN0015519, FBGN0266347	837	22	11594	1.88889	1	1	1
INTERPRO	IPR006029:Neurotrans-gated_channel_TM	3	0.245499	0.477928	FBGN0029733, FBGN0015519, FBGN0266347	837	22	11594	1.88889	1	1	1
INTERPRO	IPR036719:Neuro-gated_channel_TM_sf	3	0.245499	0.477928	FBGN0029733, FBGN0015519, FBGN0266347	837	22	11594	1.88889	1	1	1
INTERPRO	IPR006201:Neur_channel	3	0.245499	0.501713	FBGN0029733, FBGN0015519, FBGN0266347	837	23	11594	1.80676	1	1	1
INTERPRO	IPR006202:Neur_chan_lig-bd	3	0.245499	0.501713	FBGN0029733, FBGN0015519, FBGN0266347	837	23	11594	1.80676	1	1	1
INTERPRO	IPR036734:Neur_chan_lig-bd_sf	3	0.245499	0.501713	FBGN0029733, FBGN0015519, FBGN0266347	837	23	11594	1.80676	1	1	1
GOTERM_MF_DIRECT	GO:0004888~transmembrane signaling receptor activity	3	0.245499	0.759987	FBGN0029733, FBGN0015519, FBGN0266347	854	40	12701	1.11543	1	1	1
GOTERM_BP_DIRECT	GO:0007268~chemical synaptic transmission	6	0.490998	0.782347	FBGN0051146, FBGN0029733, FBGN0052056, FBGN0015519, FBGN0266347, FBGN0026439	865	97	12975	0.927835	1	1	0.994382
Annotation Cluster 82	Enrichment Score: 0.3967242989646864
Category	Term	Count	%	PValue	Genes	List Total	Pop Hits	Pop Total	Fold Enrichment	Bonferroni	Benjamini	FDR
SMART	SM00239:C2	5	0.409165	0.287937	FBGN0261086, FBGN0261085, FBGN0028400, FBGN0035756, FBGN0003091	378	39	5403	1.83252	1	1	1
INTERPRO	IPR000008:C2_dom	5	0.409165	0.392806	FBGN0261086, FBGN0261085, FBGN0028400, FBGN0035756, FBGN0003091	837	44	11594	1.57407	1	1	1
UP_SEQ_FEATURE	DOMAIN:C2	5	0.409165	0.403397	FBGN0261086, FBGN0261085, FBGN0028400, FBGN0035756, FBGN0003091	894	43	11932	1.55195	1	1	1
INTERPRO	IPR035892:C2_domain_sf	5	0.409165	0.567406	FBGN0261086, FBGN0261085, FBGN0028400, FBGN0035756, FBGN0003091	837	55	11594	1.25926	1	1	1
Annotation Cluster 83	Enrichment Score: 0.36033408534114536
Category	Term	Count	%	PValue	Genes	List Total	Pop Hits	Pop Total	Fold Enrichment	Bonferroni	Benjamini	FDR
INTERPRO	IPR026823:cEGF	3	0.245499	0.108796	FBGN0035798, FBGN0052373, FBGN0051999	837	8	11594	5.19444	1	1	1
INTERPRO	IPR009030:Growth_fac_rcpt_cys_sf	5	0.409165	0.243305	FBGN0004598, FBGN0035798, FBGN0052373, FBGN0051999, FBGN0004359	837	35	11594	1.97884	1	1	1
INTERPRO	IPR000742:EGF-like_dom	8	0.654664	0.284027	FBGN0004598, FBGN0035798, FBGN0034797, FBGN0028939, FBGN0052373, FBGN0262870, FBGN0051999, FBGN0035084	837	74	11594	1.4975	1	1	1
SMART	SM00181:EGF	7	0.572831	0.312038	FBGN0004598, FBGN0035798, FBGN0028939, FBGN0052373, FBGN0262870, FBGN0051999, FBGN0035084	378	66	5403	1.51599	1	1	1
INTERPRO	IPR049883:NOTCH1_EGF-like	3	0.245499	0.45346	FBGN0035798, FBGN0052373, FBGN0051999	837	21	11594	1.97884	1	1	1
UP_SEQ_FEATURE	DOMAIN:EGF-like	6	0.490998	0.499199	FBGN0035798, FBGN0034797, FBGN0028939, FBGN0262870, FBGN0051999, FBGN0035084	894	62	11932	1.29162	1	1	1
UP_KW_DOMAIN	KW-0245~EGF-like domain	5	0.409165	0.60369	FBGN0035798, FBGN0034797, FBGN0001083, FBGN0262870, FBGN0051999	587	56	7914	1.20376	1	1	1
INTERPRO	IPR018097:EGF_Ca-bd_CS	3	0.245499	0.647538	FBGN0035798, FBGN0052373, FBGN0051999	837	30	11594	1.38519	1	1	1
SMART	SM00179:EGF_CA	3	0.245499	0.727231	FBGN0035798, FBGN0052373, FBGN0051999	378	36	5403	1.19114	1	1	1
INTERPRO	IPR001881:EGF-like_Ca-bd_dom	3	0.245499	0.743761	FBGN0035798, FBGN0052373, FBGN0051999	837	36	11594	1.15432	1	1	1
GOTERM_MF_DIRECT	GO:0005509~calcium ion binding	9	0.736498	0.968268	FBGN0265595, FBGN0261053, FBGN0261085, FBGN0028400, FBGN0035798, FBGN0052373, FBGN0038163, FBGN0039494, FBGN0051999	854	204	12701	0.656134	1	1	1
Annotation Cluster 84	Enrichment Score: 0.3555167822266323
Category	Term	Count	%	PValue	Genes	List Total	Pop Hits	Pop Total	Fold Enrichment	Bonferroni	Benjamini	FDR
GOTERM_BP_DIRECT	GO:0008203~cholesterol metabolic process	4	0.327332	0.113886	FBGN0034491, FBGN0033753, FBGN0038681, FBGN0038680	865	18	12975	3.33333	1	1	0.994382
GOTERM_BP_DIRECT	GO:0071375~cellular response to peptide hormone stimulus	3	0.245499	0.188118	FBGN0033753, FBGN0038681, FBGN0038680	865	12	12975	3.75	1	1	0.994382
GOTERM_BP_DIRECT	GO:0034650~cortisol metabolic process	3	0.245499	0.188118	FBGN0033753, FBGN0038681, FBGN0038680	865	12	12975	3.75	1	1	0.994382
GOTERM_BP_DIRECT	GO:0006700~C21-steroid hormone biosynthetic process	3	0.245499	0.188118	FBGN0033753, FBGN0038681, FBGN0038680	865	12	12975	3.75	1	1	0.994382
GOTERM_BP_DIRECT	GO:0006704~glucocorticoid biosynthetic process	3	0.245499	0.188118	FBGN0033753, FBGN0038681, FBGN0038680	865	12	12975	3.75	1	1	0.994382
GOTERM_MF_DIRECT	GO:0020037~heme binding	13	1.06383	0.230735	FBGN0039651, FBGN0033196, FBGN0033065, FBGN0034012, FBGN0038681, FBGN0038680, FBGN0011828, FBGN0003486, FBGN0031726, FBGN0031126, FBGN0032519, FBGN0033753, FBGN0030966	854	140	12701	1.38101	1	1	1
UP_KW_LIGAND	KW-0349~Heme	12	0.981997	0.283911	FBGN0011828, FBGN0037860, FBGN0039651, FBGN0031726, FBGN0003486, FBGN0031126, FBGN0033065, FBGN0035321, FBGN0033753, FBGN0038681, FBGN0038680, FBGN0030966	207	131	3006	1.33024	0.999968	1	1
UP_KW_MOLECULAR_FUNCTION	KW-0503~Monooxygenase	9	0.736498	0.60495	FBGN0031726, FBGN0003486, FBGN0031126, FBGN0033065, FBGN0036565, FBGN0033753, FBGN0261363, FBGN0038681, FBGN0038680	398	113	5366	1.07382	1	1	1
UP_SEQ_FEATURE	BINDING:axial binding residue	9	0.736498	0.606984	FBGN0011828, FBGN0031726, FBGN0003486, FBGN0031126, FBGN0033065, FBGN0033753, FBGN0038681, FBGN0038680, FBGN0030966	894	112	11932	1.07251	1	1	1
INTERPRO	IPR001128:Cyt_P450	7	0.572831	0.627533	FBGN0031726, FBGN0003486, FBGN0031126, FBGN0033065, FBGN0033753, FBGN0038681, FBGN0038680	837	89	11594	1.08947	1	1	1
INTERPRO	IPR036396:Cyt_P450_sf	7	0.572831	0.627533	FBGN0031726, FBGN0003486, FBGN0031126, FBGN0033065, FBGN0033753, FBGN0038681, FBGN0038680	837	89	11594	1.08947	1	1	1
INTERPRO	IPR002401:Cyt_P450_E_grp-I	6	0.490998	0.660284	FBGN0003486, FBGN0031126, FBGN0033065, FBGN0033753, FBGN0038681, FBGN0038680	837	77	11594	1.07937	1	1	1
INTERPRO	IPR017972:Cyt_P450_CS	6	0.490998	0.693189	FBGN0031726, FBGN0003486, FBGN0031126, FBGN0033065, FBGN0038681, FBGN0038680	837	80	11594	1.03889	1	1	1
GOTERM_MF_DIRECT	GO:0005506~iron ion binding	10	0.818331	0.707221	FBGN0031726, FBGN0003486, FBGN0031126, FBGN0033065, FBGN0039755, FBGN0036663, FBGN0039616, FBGN0033753, FBGN0038681, FBGN0038680	854	153	12701	0.97205	1	1	1
GOTERM_MF_DIRECT	GO:0016705~oxidoreductase activity, acting on paired donors, with incorporation or reduction of molecular oxygen	6	0.490998	0.748659	FBGN0003486, FBGN0031126, FBGN0033065, FBGN0033753, FBGN0038681, FBGN0038680	854	92	12701	0.969937	1	1	1
UP_KW_LIGAND	KW-0408~Iron	17	1.39116	0.751017	FBGN0037860, FBGN0038981, FBGN0039651, FBGN0035321, FBGN0033065, FBGN0032154, FBGN0036663, FBGN0038681, FBGN0038680, FBGN0011828, FBGN0003486, FBGN0031726, FBGN0031126, FBGN0032907, FBGN0034007, FBGN0033753, FBGN0030966	207	266	3006	0.928081	1	1	1
GOTERM_MF_DIRECT	GO:0004497~monooxygenase activity	6	0.490998	0.810203	FBGN0003486, FBGN0031126, FBGN0033065, FBGN0033753, FBGN0038681, FBGN0038680	854	100	12701	0.892342	1	1	1
UP_KW_CELLULAR_COMPONENT	KW-0492~Microsome	4	0.327332	0.935512	FBGN0031726, FBGN0003486, FBGN0031126, FBGN0033065	499	78	6727	0.691331	1	1	0.942857
UP_SEQ_FEATURE	TRANSIT:Mitochondrion	8	0.654664	0.943653	FBGN0029783, FBGN0001098, FBGN0032154, FBGN0033753, FBGN0042185, FBGN0038681, FBGN0038680, FBGN0030966	894	152	11932	0.702461	1	1	1
Annotation Cluster 85	Enrichment Score: 0.32764528661968517
Category	Term	Count	%	PValue	Genes	List Total	Pop Hits	Pop Total	Fold Enrichment	Bonferroni	Benjamini	FDR
SMART	SM00082:LRRCT	3	0.245499	0.436439	FBGN0015399, FBGN0031016, FBGN0035575	378	21	5403	2.04195	1	1	1
INTERPRO	IPR000483:Cys-rich_flank_reg_C	3	0.245499	0.45346	FBGN0015399, FBGN0031016, FBGN0035575	837	21	11594	1.97884	1	1	1
GOTERM_BP_DIRECT	GO:0016043~cellular component organization	7	0.572831	0.525535	FBGN0015399, FBGN0026598, FBGN0050440, FBGN0267486, FBGN0031016, FBGN0035761, FBGN0035575	865	87	12975	1.2069	1	1	0.994382
Annotation Cluster 86	Enrichment Score: 0.32521721506288087
Category	Term	Count	%	PValue	Genes	List Total	Pop Hits	Pop Total	Fold Enrichment	Bonferroni	Benjamini	FDR
INTERPRO	IPR036034:PDZ_sf	7	0.572831	0.379411	FBGN0040752, FBGN0035917, FBGN0001263, FBGN0085404, FBGN0250785, FBGN0033656, FBGN0038606	837	69	11594	1.40526	1	1	1
SMART	SM00228:PDZ	6	0.490998	0.478812	FBGN0040752, FBGN0035917, FBGN0001263, FBGN0085404, FBGN0250785, FBGN0038606	378	65	5403	1.31941	1	1	1
INTERPRO	IPR001478:PDZ	6	0.490998	0.508066	FBGN0040752, FBGN0035917, FBGN0001263, FBGN0085404, FBGN0250785, FBGN0038606	837	65	11594	1.27863	1	1	1
UP_SEQ_FEATURE	DOMAIN:PDZ	6	0.490998	0.541922	FBGN0040752, FBGN0035917, FBGN0001263, FBGN0085404, FBGN0250785, FBGN0038606	894	65	11932	1.23201	1	1	1
Annotation Cluster 87	Enrichment Score: 0.3249661749656067
Category	Term	Count	%	PValue	Genes	List Total	Pop Hits	Pop Total	Fold Enrichment	Bonferroni	Benjamini	FDR
GOTERM_MF_DIRECT	GO:0005534~galactose binding	3	0.245499	0.24131	FBGN0016675, FBGN0040104, FBGN0040092	854	14	12701	3.18694	1	1	1
GOTERM_MF_DIRECT	GO:0030246~carbohydrate binding	9	0.736498	0.276333	FBGN0040323, FBGN0040322, FBGN0016675, FBGN0040104, FBGN0031214, FBGN0050148, FBGN0040321, FBGN0001083, FBGN0040092	854	92	12701	1.45491	1	1	1
SMART	SM00034:CLECT	4	0.327332	0.535921	FBGN0016675, FBGN0040104, FBGN0001083, FBGN0040092	378	40	5403	1.42937	1	1	1
INTERPRO	IPR001304:C-type_lectin-like	4	0.327332	0.592114	FBGN0016675, FBGN0040104, FBGN0001083, FBGN0040092	837	42	11594	1.31922	1	1	1
UP_SEQ_FEATURE	DOMAIN:C-type lectin	4	0.327332	0.601478	FBGN0016675, FBGN0040104, FBGN0001083, FBGN0040092	894	41	11932	1.30212	1	1	1
INTERPRO	IPR016186:C-type_lectin-like/link_sf	4	0.327332	0.624088	FBGN0016675, FBGN0040104, FBGN0001083, FBGN0040092	837	44	11594	1.25926	1	1	1
INTERPRO	IPR016187:CTDL_fold	4	0.327332	0.66874	FBGN0016675, FBGN0040104, FBGN0001083, FBGN0040092	837	47	11594	1.17888	1	1	1
Annotation Cluster 88	Enrichment Score: 0.3107858228215117
Category	Term	Count	%	PValue	Genes	List Total	Pop Hits	Pop Total	Fold Enrichment	Bonferroni	Benjamini	FDR
GOTERM_BP_DIRECT	GO:0050911~detection of chemical stimulus involved in sensory perception of smell	9	0.736498	0.131923	FBGN0004622, FBGN0031634, FBGN0026396, FBGN0034865, FBGN0260874, FBGN0041624, FBGN0038309, FBGN0052704, FBGN0041625	865	76	12975	1.77632	1	1	0.994382
GOTERM_MF_DIRECT	GO:0004984~olfactory receptor activity	7	0.572831	0.329677	FBGN0031634, FBGN0026396, FBGN0034865, FBGN0260874, FBGN0041624, FBGN0052704, FBGN0041625	854	70	12701	1.48724	1	1	1
UP_KW_BIOLOGICAL_PROCESS	KW-0552~Olfaction	8	0.654664	0.410066	FBGN0031634, FBGN0039678, FBGN0026396, FBGN0034865, FBGN0034468, FBGN0035815, FBGN0041624, FBGN0041625	236	86	3314	1.30627	1	1	0.986667
GOTERM_CC_DIRECT	GO:0032590~dendrite membrane	6	0.490998	0.468199	FBGN0026396, FBGN0034865, FBGN0020258, FBGN0041624, FBGN0052704, FBGN0041625	899	68	13618	1.33658	1	1	0.977654
GOTERM_BP_DIRECT	GO:0007608~sensory perception of smell	9	0.736498	0.616303	FBGN0000121, FBGN0039678, FBGN0026396, FBGN0034865, FBGN0034468, FBGN0035815, FBGN0261588, FBGN0041624, FBGN0041625	865	127	12975	1.06299	1	1	0.994382
UP_KW_BIOLOGICAL_PROCESS	KW-0716~Sensory transduction	11	0.900164	0.647087	FBGN0000121, FBGN0031634, FBGN0265487, FBGN0039678, FBGN0026396, FBGN0001263, FBGN0034865, FBGN0034468, FBGN0035815, FBGN0041624, FBGN0041625	236	152	3314	1.01622	1	1	0.986667
GOTERM_MF_DIRECT	GO:0005549~odorant binding	7	0.572831	0.764218	FBGN0039678, FBGN0026396, FBGN0034865, FBGN0034766, FBGN0034468, FBGN0041624, FBGN0041625	854	111	12701	0.937897	1	1	1
GOTERM_MF_DIRECT	GO:0170020~ionotropic olfactory receptor activity	4	0.327332	0.767139	FBGN0026396, FBGN0034865, FBGN0041624, FBGN0041625	854	59	12701	1.0083	1	1	1
INTERPRO	IPR004117:7tm6_olfct_rcpt	4	0.327332	0.817311	FBGN0026396, FBGN0034865, FBGN0041624, FBGN0041625	837	60	11594	0.923457	1	1	1
Annotation Cluster 89	Enrichment Score: 0.30688317286598593
Category	Term	Count	%	PValue	Genes	List Total	Pop Hits	Pop Total	Fold Enrichment	Bonferroni	Benjamini	FDR
GOTERM_BP_DIRECT	GO:0006508~proteolysis	42	3.43699	0.173459	FBGN0035780, FBGN0032551, FBGN0052260, FBGN0260474, FBGN0265726, FBGN0000533, FBGN0050082, FBGN0031249, FBGN0262570, FBGN0050043, FBGN0004598, FBGN0050049, FBGN0050323, FBGN0034513, FBGN0259149, FBGN0037727, FBGN0042106, FBGN0036143, FBGN0000808, FBGN0259716, FBGN0039734, FBGN0002926, FBGN0063923, FBGN0050090, FBGN0052351, FBGN0050371, FBGN0039494, FBGN0050375, FBGN0052379, FBGN0035915, FBGN00253…	865	530	12975	1.18868	1	1	0.994382
UP_KW_MOLECULAR_FUNCTION	KW-0645~Protease	35	2.86416	0.180719	FBGN0035780, FBGN0052260, FBGN0260474, FBGN0265726, FBGN0000533, FBGN0050082, FBGN0031249, FBGN0050043, FBGN0004598, FBGN0050049, FBGN0034513, FBGN0259149, FBGN0037727, FBGN0042106, FBGN0036143, FBGN0000808, FBGN0259716, FBGN0039734, FBGN0002926, FBGN0063923, FBGN0050090, FBGN0052351, FBGN0039494, FBGN0052379, FBGN0035915, FBGN0025383, FBGN0052110, FBGN0035776, FBGN0038702, FBGN0036986, FBGN00357…	398	391	5366	1.20687	0.999998	1	1
UP_KW_MOLECULAR_FUNCTION	KW-0720~Serine protease	13	1.06383	0.358666	FBGN0042106, FBGN0000808, FBGN0002926, FBGN0052260, FBGN0260474, FBGN0050090, FBGN0039494, FBGN0000533, FBGN0050082, FBGN0031249, FBGN0004598, FBGN0025383, FBGN0033439	398	142	5366	1.23431	1	1	1
GOTERM_MF_DIRECT	GO:0004252~serine-type endopeptidase activity	18	1.473	0.425316	FBGN0042106, FBGN0000808, FBGN0002926, FBGN0032551, FBGN0052260, FBGN0260474, FBGN0050090, FBGN0050371, FBGN0039494, FBGN0000533, FBGN0050082, FBGN0050375, FBGN0031249, FBGN0262570, FBGN0004598, FBGN0025383, FBGN0034666, FBGN0033439	854	237	12701	1.12955	1	1	1
INTERPRO	IPR033116:TRYPSIN_SER	12	0.981997	0.522287	FBGN0031249, FBGN0262570, FBGN0025383, FBGN0002926, FBGN0052260, FBGN0260474, FBGN0050090, FBGN0034666, FBGN0039494, FBGN0000533, FBGN0050082, FBGN0033439	837	150	11594	1.10815	1	1	1
SMART	SM00020:Tryp_SPc	18	1.473	0.60288	FBGN0042106, FBGN0000808, FBGN0002926, FBGN0032551, FBGN0052260, FBGN0260474, FBGN0050090, FBGN0050371, FBGN0039494, FBGN0000533, FBGN0050082, FBGN0050375, FBGN0031249, FBGN0262570, FBGN0025383, FBGN0050323, FBGN0034666, FBGN0033439	378	253	5403	1.01694	1	1	1
INTERPRO	IPR018114:TRYPSIN_HIS	14	1.14566	0.619417	FBGN0042106, FBGN0002926, FBGN0032551, FBGN0260474, FBGN0050090, FBGN0050371, FBGN0039494, FBGN0000533, FBGN0050082, FBGN0050375, FBGN0031249, FBGN0025383, FBGN0034666, FBGN0033439	837	190	11594	1.02066	1	1	1
INTERPRO	IPR001254:Trypsin_dom	18	1.473	0.692903	FBGN0042106, FBGN0000808, FBGN0002926, FBGN0032551, FBGN0052260, FBGN0260474, FBGN0050090, FBGN0050371, FBGN0039494, FBGN0000533, FBGN0050082, FBGN0050375, FBGN0031249, FBGN0262570, FBGN0025383, FBGN0050323, FBGN0034666, FBGN0033439	837	259	11594	0.962677	1	1	1
INTERPRO	IPR043504:Peptidase_S1_PA_chymotrypsin	18	1.473	0.704832	FBGN0042106, FBGN0000808, FBGN0002926, FBGN0032551, FBGN0052260, FBGN0260474, FBGN0050090, FBGN0050371, FBGN0039494, FBGN0000533, FBGN0050082, FBGN0050375, FBGN0031249, FBGN0262570, FBGN0025383, FBGN0050323, FBGN0034666, FBGN0033439	837	261	11594	0.9553	1	1	1
INTERPRO	IPR009003:Peptidase_S1_PA	18	1.473	0.716484	FBGN0042106, FBGN0000808, FBGN0002926, FBGN0032551, FBGN0052260, FBGN0260474, FBGN0050090, FBGN0050371, FBGN0039494, FBGN0000533, FBGN0050082, FBGN0050375, FBGN0031249, FBGN0262570, FBGN0025383, FBGN0050323, FBGN0034666, FBGN0033439	837	263	11594	0.948035	1	1	1
INTERPRO	IPR001314:Peptidase_S1A	15	1.2275	0.782704	FBGN0042106, FBGN0032551, FBGN0052260, FBGN0260474, FBGN0050090, FBGN0050371, FBGN0039494, FBGN0000533, FBGN0050082, FBGN0050375, FBGN0031249, FBGN0262570, FBGN0025383, FBGN0034666, FBGN0033439	837	230	11594	0.903382	1	1	1
UP_SEQ_FEATURE	DOMAIN:Peptidase S1	17	1.39116	0.81304	FBGN0042106, FBGN0000808, FBGN0032551, FBGN0052260, FBGN0260474, FBGN0050090, FBGN0050371, FBGN0039494, FBGN0000533, FBGN0050082, FBGN0050375, FBGN0031249, FBGN0262570, FBGN0025383, FBGN0050323, FBGN0034666, FBGN0033439	894	257	11932	0.882859	1	1	1
Annotation Cluster 90	Enrichment Score: 0.2956865622292489
Category	Term	Count	%	PValue	Genes	List Total	Pop Hits	Pop Total	Fold Enrichment	Bonferroni	Benjamini	FDR
GOTERM_MF_DIRECT	GO:0000981~DNA-binding transcription factor activity, RNA polymerase II-specific	40	3.27332	0.0992057	FBGN0013751, FBGN0033782, FBGN0037620, FBGN0002931, FBGN0003944, FBGN0261588, FBGN0005427, FBGN0004897, FBGN0023076, FBGN0004896, FBGN0001168, FBGN0050020, FBGN0010323, FBGN0265182, FBGN0038833, FBGN0037921, FBGN0039355, FBGN0020617, FBGN0008651, FBGN0054031, FBGN0263239, FBGN0028878, FBGN0020379, FBGN0037031, FBGN0261434, FBGN0005558, FBGN0003411, FBGN0052532, FBGN0000166, FBGN0031597, FBGN00031…	854	469	12701	1.26843	1	1	1
UP_KW_BIOLOGICAL_PROCESS	KW-0805~Transcription regulation	34	2.78232	0.84456	FBGN0013751, FBGN0004919, FBGN0015299, FBGN0033782, FBGN0030373, FBGN0001323, FBGN0003944, FBGN0005427, FBGN0041702, FBGN0004897, FBGN0023076, FBGN0004896, FBGN0001168, FBGN0033762, FBGN0003082, FBGN0250850, FBGN0020617, FBGN0016034, FBGN0015381, FBGN0263239, FBGN0005558, FBGN0003411, FBGN0004400, FBGN0031435, FBGN0031434, FBGN0000166, FBGN0003130, FBGN0010433, FBGN0014859, FBGN0003270, FBGN00376…	236	536	3314	0.890748	1	1	0.986667
UP_KW_MOLECULAR_FUNCTION	KW-0238~DNA-binding	38	3.10966	0.880439	FBGN0040477, FBGN0015553, FBGN0013751, FBGN0034012, FBGN0004919, FBGN0015299, FBGN0033782, FBGN0002716, FBGN0002931, FBGN0001323, FBGN0003944, FBGN0005427, FBGN0041702, FBGN0004897, FBGN0032813, FBGN0023076, FBGN0004896, FBGN0001168, FBGN0010323, FBGN0003082, FBGN0020617, FBGN0016034, FBGN0008651, FBGN0015381, FBGN0020379, FBGN0005558, FBGN0028434, FBGN0031435, FBGN0031434, FBGN0000166, FBGN00031…	398	588	5366	0.871312	1	1	1
UP_KW_BIOLOGICAL_PROCESS	KW-0804~Transcription	35	2.86416	0.889994	FBGN0013751, FBGN0004919, FBGN0015299, FBGN0033782, FBGN0030373, FBGN0001323, FBGN0003944, FBGN0261588, FBGN0005427, FBGN0041702, FBGN0004897, FBGN0023076, FBGN0004896, FBGN0001168, FBGN0033762, FBGN0003082, FBGN0250850, FBGN0020617, FBGN0016034, FBGN0015381, FBGN0263239, FBGN0005558, FBGN0003411, FBGN0004400, FBGN0031435, FBGN0031434, FBGN0000166, FBGN0003130, FBGN0010433, FBGN0014859, FBGN00032…	236	568	3314	0.865287	1	1	0.986667
Annotation Cluster 91	Enrichment Score: 0.2845455591758923
Category	Term	Count	%	PValue	Genes	List Total	Pop Hits	Pop Total	Fold Enrichment	Bonferroni	Benjamini	FDR
PIR_SUPERFAMILY	PIRSF000654:Integrin-linked_kinase	3	0.245499	0.0637362	FBGN0038630, FBGN0030864, FBGN0024227	50	8	917	6.8775	0.941099	1	1
GOTERM_MF_DIRECT	GO:0004712~protein serine/threonine/tyrosine kinase activity	3	0.245499	0.21584	FBGN0046332, FBGN0000063, FBGN0024227	854	13	12701	3.43208	1	1	1
INTERPRO	IPR011009:Kinase-like_dom_sf	25	2.04583	0.28888	FBGN0038630, FBGN0085386, FBGN0024227, FBGN0024329, FBGN0260399, FBGN0028424, FBGN0053511, FBGN0032913, FBGN0086909, FBGN0046332, FBGN0030317, FBGN0034480, FBGN0015765, FBGN0036368, FBGN0051183, FBGN0263855, FBGN0004107, FBGN0003733, FBGN0002466, FBGN0030864, FBGN0000063, FBGN0053509, FBGN0034568, FBGN0031518, FBGN0003091	837	294	11594	1.17788	1	1	1
INTERPRO	IPR000719:Prot_kinase_dom	18	1.473	0.434706	FBGN0038630, FBGN0085386, FBGN0015765, FBGN0036368, FBGN0051183, FBGN0024227, FBGN0263855, FBGN0024329, FBGN0004107, FBGN0003733, FBGN0260399, FBGN0002466, FBGN0030864, FBGN0046332, FBGN0000063, FBGN0034568, FBGN0031518, FBGN0003091	837	222	11594	1.12312	1	1	1
SMART	SM00133:S_TK_X	3	0.245499	0.484067	FBGN0002466, FBGN0003091, FBGN0260399	378	23	5403	1.86439	1	1	1
UP_SEQ_FEATURE	DOMAIN:Protein kinase	18	1.473	0.489937	FBGN0038630, FBGN0085386, FBGN0015765, FBGN0036368, FBGN0051183, FBGN0024227, FBGN0263855, FBGN0024329, FBGN0004107, FBGN0003733, FBGN0260399, FBGN0002466, FBGN0030864, FBGN0046332, FBGN0000063, FBGN0034568, FBGN0031518, FBGN0003091	894	221	11932	1.08707	1	1	1
SMART	SM00220:S_TKc	13	1.06383	0.502031	FBGN0038630, FBGN0015765, FBGN0036368, FBGN0024227, FBGN0263855, FBGN0024329, FBGN0004107, FBGN0260399, FBGN0002466, FBGN0030864, FBGN0046332, FBGN0000063, FBGN0003091	378	167	5403	1.11268	1	1	1
INTERPRO	IPR000961:AGC-kinase_C	3	0.245499	0.568725	FBGN0002466, FBGN0003091, FBGN0260399	837	26	11594	1.59829	1	1	1
UP_SEQ_FEATURE	DOMAIN:AGC-kinase C-terminal	3	0.245499	0.589647	FBGN0002466, FBGN0003091, FBGN0260399	894	26	11932	1.54001	1	1	1
INTERPRO	IPR008271:Ser/Thr_kinase_AS	11	0.900164	0.622671	FBGN0038630, FBGN0030864, FBGN0002466, FBGN0046332, FBGN0000063, FBGN0024227, FBGN0263855, FBGN0003091, FBGN0004107, FBGN0024329, FBGN0260399	837	147	11594	1.03653	1	1	1
INTERPRO	IPR017441:Protein_kinase_ATP_BS	12	0.981997	0.643014	FBGN0038630, FBGN0002466, FBGN0015765, FBGN0046332, FBGN0000063, FBGN0024227, FBGN0263855, FBGN0031518, FBGN0003091, FBGN0004107, FBGN0024329, FBGN0003733	837	164	11594	1.01355	1	1	1
GOTERM_MF_DIRECT	GO:0004672~protein kinase activity	9	0.736498	0.660725	FBGN0038630, FBGN0030864, FBGN0046332, FBGN0000063, FBGN0024227, FBGN0263855, FBGN0004107, FBGN0086906, FBGN0024329	854	131	12701	1.02177	1	1	1
GOTERM_BP_DIRECT	GO:0018105~peptidyl-serine phosphorylation	4	0.327332	0.682198	FBGN0030864, FBGN0000063, FBGN0003091, FBGN0260399	865	52	12975	1.15385	1	1	0.994382
GOTERM_BP_DIRECT	GO:0016310~phosphorylation	13	1.06383	0.713422	FBGN0015765, FBGN0037236, FBGN0024227, FBGN0263855, FBGN0000116, FBGN0004107, FBGN0035392, FBGN0260399, FBGN0002466, FBGN0000063, FBGN0032147, FBGN0003091, FBGN0035957	865	204	12975	0.955882	1	1	0.994382
GOTERM_MF_DIRECT	GO:0106310~protein serine kinase activity	6	0.490998	0.773303	FBGN0002466, FBGN0015765, FBGN0024227, FBGN0003091, FBGN0004107, FBGN0260399	854	95	12701	0.939307	1	1	1
UP_KW_MOLECULAR_FUNCTION	KW-0723~Serine/threonine-protein kinase	8	0.654664	0.815725	FBGN0038630, FBGN0002466, FBGN0015765, FBGN0046332, FBGN0024227, FBGN0003091, FBGN0004107, FBGN0260399	398	123	5366	0.876905	1	1	1
UP_KW_MOLECULAR_FUNCTION	KW-0418~Kinase	19	1.55483	0.846816	FBGN0042711, FBGN0038630, FBGN0015765, FBGN0042710, FBGN0037236, FBGN0085413, FBGN0024227, FBGN0263855, FBGN0000116, FBGN0024329, FBGN0004107, FBGN0035392, FBGN0003733, FBGN0260399, FBGN0002466, FBGN0046332, FBGN0000063, FBGN0032147, FBGN0003091	398	297	5366	0.862511	1	1	1
GOTERM_MF_DIRECT	GO:0004674~protein serine/threonine kinase activity	9	0.736498	0.850371	FBGN0038630, FBGN0030864, FBGN0002466, FBGN0015765, FBGN0046332, FBGN0000063, FBGN0024227, FBGN0003091, FBGN0260399	854	160	12701	0.836571	1	1	1
GOTERM_BP_DIRECT	GO:0006468~protein phosphorylation	6	0.490998	0.972491	FBGN0038630, FBGN0046332, FBGN0003091, FBGN0004107, FBGN0024329, FBGN0010314	865	148	12975	0.608108	1	1	0.994382
Annotation Cluster 92	Enrichment Score: 0.28317686006515186
Category	Term	Count	%	PValue	Genes	List Total	Pop Hits	Pop Total	Fold Enrichment	Bonferroni	Benjamini	FDR
INTERPRO	IPR001766:Fork_head_dom	3	0.245499	0.402638	FBGN0004897, FBGN0004896, FBGN0021738	837	19	11594	2.18713	1	1	1
UP_SEQ_FEATURE	DNA_BIND:Fork-head	3	0.245499	0.421424	FBGN0004897, FBGN0004896, FBGN0021738	894	19	11932	2.10738	1	1	1
INTERPRO	IPR036390:WH_DNA-bd_sf	7	0.572831	0.833364	FBGN0004897, FBGN0004896, FBGN0035918, FBGN0021738, FBGN0024941, FBGN0038252, FBGN0020379	837	113	11594	0.858079	1	1	1
Annotation Cluster 93	Enrichment Score: 0.26988830930369423
Category	Term	Count	%	PValue	Genes	List Total	Pop Hits	Pop Total	Fold Enrichment	Bonferroni	Benjamini	FDR
UP_KW_MOLECULAR_FUNCTION	KW-0722~Serine protease inhibitor	6	0.490998	0.339847	FBGN0262009, FBGN0033574, FBGN0033112, FBGN0032178, FBGN0085305, FBGN0262870	398	52	5366	1.55566	1	1	1
UP_KW_MOLECULAR_FUNCTION	KW-0646~Protease inhibitor	6	0.490998	0.37	FBGN0262009, FBGN0033574, FBGN0033112, FBGN0032178, FBGN0085305, FBGN0262870	398	54	5366	1.49805	1	1	1
INTERPRO	IPR023795:Serpin_CS	3	0.245499	0.376391	FBGN0033574, FBGN0033112, FBGN0032178	837	18	11594	2.30864	1	1	1
UP_SEQ_FEATURE	DOMAIN:Serpin	3	0.245499	0.589647	FBGN0033574, FBGN0033112, FBGN0032178	894	26	11932	1.54001	1	1	1
SMART	SM00093:SERPIN	3	0.245499	0.629611	FBGN0033574, FBGN0033112, FBGN0032178	378	30	5403	1.42937	1	1	1
INTERPRO	IPR023796:Serpin_dom	3	0.245499	0.647538	FBGN0033574, FBGN0033112, FBGN0032178	837	30	11594	1.38519	1	1	1
INTERPRO	IPR000215:Serpin_fam	3	0.245499	0.647538	FBGN0033574, FBGN0033112, FBGN0032178	837	30	11594	1.38519	1	1	1
INTERPRO	IPR042178:Serpin_sf_1	3	0.245499	0.647538	FBGN0033574, FBGN0033112, FBGN0032178	837	30	11594	1.38519	1	1	1
INTERPRO	IPR036186:Serpin_sf	3	0.245499	0.647538	FBGN0033574, FBGN0033112, FBGN0032178	837	30	11594	1.38519	1	1	1
INTERPRO	IPR042185:Serpin_sf_2	3	0.245499	0.647538	FBGN0033574, FBGN0033112, FBGN0032178	837	30	11594	1.38519	1	1	1
Annotation Cluster 94	Enrichment Score: 0.2616917857920874
Category	Term	Count	%	PValue	Genes	List Total	Pop Hits	Pop Total	Fold Enrichment	Bonferroni	Benjamini	FDR
SMART	SM00494:ChtBD2	8	0.654664	0.346931	FBGN0052037, FBGN0035398, FBGN0037487, FBGN0037488, FBGN0036948, FBGN0038492, FBGN0038629	378	82	5403	1.3945	1	1	1
INTERPRO	IPR002557:Chitin-bd_dom	8	0.654664	0.599168	FBGN0052037, FBGN0035398, FBGN0037487, FBGN0037488, FBGN0036948, FBGN0038492, FBGN0038629	837	101	11594	1.09718	1	1	1
INTERPRO	IPR036508:Chitin-bd_dom_sf	8	0.654664	0.609708	FBGN0052037, FBGN0035398, FBGN0037487, FBGN0037488, FBGN0036948, FBGN0038492, FBGN0038629	837	102	11594	1.08642	1	1	1
GOTERM_MF_DIRECT	GO:0008061~chitin binding	9	0.736498	0.617084	FBGN0052037, FBGN0035398, FBGN0034157, FBGN0037487, FBGN0037488, FBGN0036948, FBGN0038492, FBGN0038629	854	126	12701	1.06231	1	1	1
UP_SEQ_FEATURE	DOMAIN:Chitin-binding type-2	8	0.654664	0.628468	FBGN0052037, FBGN0035398, FBGN0037487, FBGN0037488, FBGN0036948, FBGN0038492, FBGN0038629	894	100	11932	1.06774	1	1	1
Annotation Cluster 95	Enrichment Score: 0.23658393013990583
Category	Term	Count	%	PValue	Genes	List Total	Pop Hits	Pop Total	Fold Enrichment	Bonferroni	Benjamini	FDR
SMART	SM00324:RhoGAP	3	0.245499	0.460559	FBGN0086356, FBGN0034249, FBGN0259216	378	22	5403	1.94913	1	1	1
INTERPRO	IPR000198:RhoGAP_dom	3	0.245499	0.477928	FBGN0086356, FBGN0034249, FBGN0259216	837	22	11594	1.88889	1	1	1
UP_SEQ_FEATURE	DOMAIN:Rho-GAP	3	0.245499	0.498111	FBGN0086356, FBGN0034249, FBGN0259216	894	22	11932	1.82001	1	1	1
INTERPRO	IPR008936:Rho_GTPase_activation_prot	3	0.245499	0.628968	FBGN0086356, FBGN0034249, FBGN0259216	837	29	11594	1.43295	1	1	1
GOTERM_MF_DIRECT	GO:0005096~GTPase activator activity	4	0.327332	0.951651	FBGN0086356, FBGN0024941, FBGN0034249, FBGN0259216	854	92	12701	0.646625	1	1	1
Annotation Cluster 96	Enrichment Score: 0.20820815661234013
Category	Term	Count	%	PValue	Genes	List Total	Pop Hits	Pop Total	Fold Enrichment	Bonferroni	Benjamini	FDR
GOTERM_MF_DIRECT	GO:0004842~ubiquitin-protein transferase activity	9	0.736498	0.367638	FBGN0017456, FBGN0029877, FBGN0037781, FBGN0015321, FBGN0036421, FBGN0038627, FBGN0027052, FBGN0036082, FBGN0052847	854	101	12701	1.32526	1	1	1
GOTERM_MF_DIRECT	GO:0061630~ubiquitin protein ligase activity	12	0.981997	0.461421	FBGN0031999, FBGN0029877, FBGN0037781, FBGN0004919, FBGN0028531, FBGN0036421, FBGN0038627, FBGN0085404, FBGN0027052, FBGN0032877, FBGN0036082, FBGN0052847	854	154	12701	1.15889	1	1	1
SMART	SM00184:RING	7	0.572831	0.489342	FBGN0031999, FBGN0004919, FBGN0036421, FBGN0038627, FBGN0032877, FBGN0036082, FBGN0052847	378	80	5403	1.25069	1	1	1
GOTERM_BP_DIRECT	GO:0016567~protein ubiquitination	11	0.900164	0.666971	FBGN0039343, FBGN0029877, FBGN0004919, FBGN0030386, FBGN0036421, FBGN0038627, FBGN0027052, FBGN0029879, FBGN0032877, FBGN0036082, FBGN0052847	865	165	12975	1	1	1	0.994382
UP_SEQ_FEATURE	DOMAIN:RING-type	8	0.654664	0.669423	FBGN0031999, FBGN0004919, FBGN0036421, FBGN0038627, FBGN0085404, FBGN0032877, FBGN0036082, FBGN0052847	894	104	11932	1.02667	1	1	1
INTERPRO	IPR001841:Znf_RING	8	0.654664	0.799434	FBGN0031999, FBGN0004919, FBGN0036421, FBGN0038627, FBGN0085404, FBGN0032877, FBGN0036082, FBGN0052847	837	124	11594	0.893668	1	1	1
UP_KW_BIOLOGICAL_PROCESS	KW-0833~Ubl conjugation pathway	10	0.818331	0.83034	FBGN0036143, FBGN0017456, FBGN0030961, FBGN0037781, FBGN0004919, FBGN0015321, FBGN0036421, FBGN0038627, FBGN0036082, FBGN0052847	236	163	3314	0.861495	1	1	0.986667
INTERPRO	IPR013083:Znf_RING/FYVE/PHD	13	1.06383	0.877722	FBGN0037781, FBGN0004919, FBGN0036421, FBGN0085404, FBGN0036082, FBGN0026428, FBGN0031999, FBGN0029877, FBGN0038627, FBGN0027052, FBGN0032877, FBGN0052847, FBGN0030657	837	220	11594	0.818519	1	1	1
Annotation Cluster 97	Enrichment Score: 0.20617281881957664
Category	Term	Count	%	PValue	Genes	List Total	Pop Hits	Pop Total	Fold Enrichment	Bonferroni	Benjamini	FDR
GOTERM_CC_DIRECT	GO:0045211~postsynaptic membrane	5	0.409165	0.436361	FBGN0040752, FBGN0051146, FBGN0028400, FBGN0015519, FBGN0266347	899	51	13618	1.48509	1	1	0.977654
GOTERM_CC_DIRECT	GO:0045202~synapse	11	0.900164	0.705077	FBGN0051146, FBGN0029733, FBGN0052056, FBGN0028400, FBGN0028531, FBGN0015519, FBGN0015926, FBGN0010414, FBGN0030603, FBGN0002567, FBGN0266347	899	172	13618	0.968764	1	1	0.977654
GOTERM_BP_DIRECT	GO:0007268~chemical synaptic transmission	6	0.490998	0.782347	FBGN0051146, FBGN0029733, FBGN0052056, FBGN0015519, FBGN0266347, FBGN0026439	865	97	12975	0.927835	1	1	0.994382
Annotation Cluster 98	Enrichment Score: 0.1749551742639532
Category	Term	Count	%	PValue	Genes	List Total	Pop Hits	Pop Total	Fold Enrichment	Bonferroni	Benjamini	FDR
UP_SEQ_FEATURE	DOMAIN:AAA+ ATPase	5	0.409165	0.567806	FBGN0037375, FBGN0035918, FBGN0028700, FBGN0051453, FBGN0031519	894	53	11932	1.25913	1	1	1
INTERPRO	IPR003960:ATPase_AAA_CS	3	0.245499	0.609645	FBGN0037375, FBGN0051453, FBGN0031519	837	28	11594	1.48413	1	1	1
INTERPRO	IPR003959:ATPase_AAA_core	4	0.327332	0.624088	FBGN0037375, FBGN0051495, FBGN0051453, FBGN0031519	837	44	11594	1.25926	1	1	1
SMART	SM00382:AAA	8	0.654664	0.772536	FBGN0037375, FBGN0035918, FBGN0010549, FBGN0028700, FBGN0051453, FBGN0032908, FBGN0032167, FBGN0031519	378	124	5403	0.922171	1	1	1
INTERPRO	IPR003593:AAA+_ATPase	8	0.654664	0.799434	FBGN0037375, FBGN0035918, FBGN0010549, FBGN0028700, FBGN0051453, FBGN0032908, FBGN0032167, FBGN0031519	837	124	11594	0.893668	1	1	1
Annotation Cluster 99	Enrichment Score: 0.1742684359624535
Category	Term	Count	%	PValue	Genes	List Total	Pop Hits	Pop Total	Fold Enrichment	Bonferroni	Benjamini	FDR
SMART	SM00325:RhoGEF	3	0.245499	0.484067	FBGN0050440, FBGN0035761, FBGN0015803	378	23	5403	1.86439	1	1	1
INTERPRO	IPR035899:DBL_dom_sf	3	0.245499	0.524787	FBGN0050440, FBGN0035761, FBGN0015803	837	24	11594	1.73148	1	1	1
INTERPRO	IPR000219:DH-domain	3	0.245499	0.524787	FBGN0050440, FBGN0035761, FBGN0015803	837	24	11594	1.73148	1	1	1
UP_SEQ_FEATURE	DOMAIN:DH	3	0.245499	0.545487	FBGN0050440, FBGN0035761, FBGN0015803	894	24	11932	1.66834	1	1	1
SMART	SM00233:PH	5	0.409165	0.686182	FBGN0050440, FBGN0035761, FBGN0085413, FBGN0015803, FBGN0261385	378	66	5403	1.08285	1	1	1
UP_SEQ_FEATURE	DOMAIN:PH	5	0.409165	0.759024	FBGN0050440, FBGN0035761, FBGN0085413, FBGN0015803, FBGN0261385	894	68	11932	0.981379	1	1	1
INTERPRO	IPR001849:PH_domain	5	0.409165	0.772314	FBGN0050440, FBGN0035761, FBGN0085413, FBGN0015803, FBGN0261385	837	72	11594	0.961934	1	1	1
INTERPRO	IPR011993:PH-like_dom_sf	8	0.654664	0.936717	FBGN0050440, FBGN0000244, FBGN0035761, FBGN0085413, FBGN0015803, FBGN0261385, FBGN0032225, FBGN0035945	837	155	11594	0.714934	1	1	1
GOTERM_MF_DIRECT	GO:0005085~guanyl-nucleotide exchange factor activity	3	0.245499	0.985893	FBGN0050440, FBGN0035761, FBGN0015803	854	90	12701	0.495746	1	1	1
Annotation Cluster 100	Enrichment Score: 0.1734150172381457
Category	Term	Count	%	PValue	Genes	List Total	Pop Hits	Pop Total	Fold Enrichment	Bonferroni	Benjamini	FDR
GOTERM_CC_DIRECT	GO:0005815~microtubule organizing center	3	0.245499	0.578802	FBGN0051907, FBGN0000140, FBGN0052371	899	29	13618	1.56703	1	1	0.977654
INTERPRO	IPR001715:CH_dom	3	0.245499	0.682454	FBGN0051907, FBGN0000140, FBGN0052371	837	32	11594	1.29861	1	1	1
UP_SEQ_FEATURE	DOMAIN:Calponin-homology (CH)	3	0.245499	0.702645	FBGN0051907, FBGN0000140, FBGN0052371	894	32	11932	1.25126	1	1	1
INTERPRO	IPR036872:CH_dom_sf	3	0.245499	0.729459	FBGN0051907, FBGN0000140, FBGN0052371	837	35	11594	1.1873	1	1	1
Annotation Cluster 101	Enrichment Score: 0.16913302908345762
Category	Term	Count	%	PValue	Genes	List Total	Pop Hits	Pop Total	Fold Enrichment	Bonferroni	Benjamini	FDR
KEGG_PATHWAY	dme03040:Spliceosome	9	0.736498	0.479139	FBGN0013277, FBGN0013278, FBGN0013279, FBGN0034564, FBGN0051354, FBGN0043022, FBGN0043021, FBGN0004191, FBGN0001216	188	144	3589	1.19315	1	1	1
GOTERM_CC_DIRECT	GO:0046540~U4/U6 x U5 tri-snRNP complex	3	0.245499	0.649799	FBGN0034564, FBGN0043022, FBGN0043021	899	33	13618	1.37709	1	1	0.977654
GOTERM_BP_DIRECT	GO:0000398~mRNA splicing, via spliceosome	7	0.572831	0.998528	FBGN0003741, FBGN0263829, FBGN0034564, FBGN0043022, FBGN0261287, FBGN0043021, FBGN0004191	865	232	12975	0.452586	1	1	0.998528
Annotation Cluster 102	Enrichment Score: 0.15598259106200277
Category	Term	Count	%	PValue	Genes	List Total	Pop Hits	Pop Total	Fold Enrichment	Bonferroni	Benjamini	FDR
UP_SEQ_FEATURE	REPEAT:ANK	6	0.490998	0.658386	FBGN0003114, FBGN0040752, FBGN0016920, FBGN0086898, FBGN0031675, FBGN0037759	894	74	11932	1.08217	1	1	1
SMART	SM00248:ANK	6	0.490998	0.676426	FBGN0003114, FBGN0040752, FBGN0016920, FBGN0086898, FBGN0031675, FBGN0037759	378	81	5403	1.05879	1	1	1
UP_KW_DOMAIN	KW-0040~ANK repeat	5	0.409165	0.683826	FBGN0003114, FBGN0040752, FBGN0016920, FBGN0031675, FBGN0037759	587	62	7914	1.08727	1	1	1
INTERPRO	IPR002110:Ankyrin_rpt	6	0.490998	0.733561	FBGN0003114, FBGN0040752, FBGN0016920, FBGN0086898, FBGN0031675, FBGN0037759	837	84	11594	0.989418	1	1	1
INTERPRO	IPR036770:Ankyrin_rpt-contain_sf	6	0.490998	0.743027	FBGN0003114, FBGN0040752, FBGN0016920, FBGN0086898, FBGN0031675, FBGN0037759	837	85	11594	0.977778	1	1	1
Annotation Cluster 103	Enrichment Score: 0.15508853318506666
Category	Term	Count	%	PValue	Genes	List Total	Pop Hits	Pop Total	Fold Enrichment	Bonferroni	Benjamini	FDR
SMART	SM00454:SAM	3	0.245499	0.571439	FBGN0085413, FBGN0031644, FBGN0016070	378	27	5403	1.58818	1	1	1
INTERPRO	IPR001660:SAM	3	0.245499	0.698823	FBGN0085413, FBGN0031644, FBGN0016070	837	33	11594	1.25926	1	1	1
UP_SEQ_FEATURE	DOMAIN:SAM	3	0.245499	0.702645	FBGN0085413, FBGN0031644, FBGN0016070	894	32	11932	1.25126	1	1	1
INTERPRO	IPR013761:SAM/pointed_sf	3	0.245499	0.854227	FBGN0085413, FBGN0031644, FBGN0016070	837	46	11594	0.903382	1	1	1
Annotation Cluster 104	Enrichment Score: 0.14711584832395605
Category	Term	Count	%	PValue	Genes	List Total	Pop Hits	Pop Total	Fold Enrichment	Bonferroni	Benjamini	FDR
SMART	SM00326:SH3	5	0.409165	0.624514	FBGN0040752, FBGN0015803, FBGN0250785, FBGN0259734, FBGN0086906	378	61	5403	1.17161	1	1	1
INTERPRO	IPR036028:SH3-like_dom_sf	5	0.409165	0.74277	FBGN0040752, FBGN0015803, FBGN0250785, FBGN0259734, FBGN0086906	837	69	11594	1.00376	1	1	1
INTERPRO	IPR001452:SH3_domain	5	0.409165	0.74277	FBGN0040752, FBGN0015803, FBGN0250785, FBGN0259734, FBGN0086906	837	69	11594	1.00376	1	1	1
UP_SEQ_FEATURE	DOMAIN:SH3	5	0.409165	0.748662	FBGN0040752, FBGN0015803, FBGN0250785, FBGN0259734, FBGN0086906	894	67	11932	0.996027	1	1	1
Annotation Cluster 105	Enrichment Score: 0.14106039645687082
Category	Term	Count	%	PValue	Genes	List Total	Pop Hits	Pop Total	Fold Enrichment	Bonferroni	Benjamini	FDR
INTERPRO	IPR036058:Kazal_dom_sf	3	0.245499	0.665363	FBGN0034716, FBGN0038631, FBGN0063923	837	31	11594	1.3405	1	1	1
INTERPRO	IPR002350:Kazal_dom	3	0.245499	0.743761	FBGN0034716, FBGN0038631, FBGN0063923	837	36	11594	1.15432	1	1	1
UP_SEQ_FEATURE	DOMAIN:Kazal-like	3	0.245499	0.762652	FBGN0034716, FBGN0038631, FBGN0063923	894	36	11932	1.11223	1	1	1
Annotation Cluster 106	Enrichment Score: 0.13361267839825394
Category	Term	Count	%	PValue	Genes	List Total	Pop Hits	Pop Total	Fold Enrichment	Bonferroni	Benjamini	FDR
GOTERM_CC_DIRECT	GO:0019005~SCF ubiquitin ligase complex	5	0.409165	0.628852	FBGN0039673, FBGN0037236, FBGN0039667, FBGN0032878, FBGN0010314	899	65	13618	1.16523	1	1	0.977654
INTERPRO	IPR001810:F-box_dom	3	0.245499	0.698823	FBGN0037236, FBGN0039667, FBGN0032878	837	33	11594	1.25926	1	1	1
UP_SEQ_FEATURE	DOMAIN:F-box	3	0.245499	0.718735	FBGN0037236, FBGN0039667, FBGN0032878	894	33	11932	1.21334	1	1	1
GOTERM_BP_DIRECT	GO:0031146~SCF-dependent proteasomal ubiquitin-dependent protein catabolic process	3	0.245499	0.924836	FBGN0037236, FBGN0039667, FBGN0032878	865	62	12975	0.725806	1	1	0.994382
Annotation Cluster 107	Enrichment Score: 0.10944037145834339
Category	Term	Count	%	PValue	Genes	List Total	Pop Hits	Pop Total	Fold Enrichment	Bonferroni	Benjamini	FDR
GOTERM_BP_DIRECT	GO:0007606~sensory perception of chemical stimulus	6	0.490998	0.733093	FBGN0039678, FBGN0036783, FBGN0053481, FBGN0034766, FBGN0034468, FBGN0040823	865	91	12975	0.989011	1	1	0.994382
GOTERM_MF_DIRECT	GO:0005549~odorant binding	7	0.572831	0.764218	FBGN0039678, FBGN0026396, FBGN0034865, FBGN0034766, FBGN0034468, FBGN0041624, FBGN0041625	854	111	12701	0.937897	1	1	1
INTERPRO	IPR006170:PBP/GOBP	3	0.245499	0.770426	FBGN0039678, FBGN0034766, FBGN0034468	837	38	11594	1.09357	1	1	1
INTERPRO	IPR036728:PBP_GOBP_sf	3	0.245499	0.845534	FBGN0039678, FBGN0034766, FBGN0034468	837	45	11594	0.923457	1	1	1
Annotation Cluster 108	Enrichment Score: 0.08908078057007263
Category	Term	Count	%	PValue	Genes	List Total	Pop Hits	Pop Total	Fold Enrichment	Bonferroni	Benjamini	FDR
SMART	SM00225:BTB	5	0.409165	0.750317	FBGN0262580, FBGN0030961, FBGN0003380, FBGN0001301, FBGN0030228	378	72	5403	0.992615	1	1	1
INTERPRO	IPR000210:BTB/POZ_dom	5	0.409165	0.807474	FBGN0262580, FBGN0030961, FBGN0003380, FBGN0001301, FBGN0030228	837	76	11594	0.911306	1	1	1
UP_SEQ_FEATURE	DOMAIN:BTB	5	0.409165	0.814349	FBGN0262580, FBGN0030961, FBGN0003380, FBGN0001301, FBGN0030228	894	74	11932	0.901808	1	1	1
INTERPRO	IPR011333:SKP1/BTB/POZ_sf	5	0.409165	0.892264	FBGN0262580, FBGN0030961, FBGN0003380, FBGN0001301, FBGN0030228	837	89	11594	0.778194	1	1	1
Annotation Cluster 109	Enrichment Score: 0.08661167085704814
Category	Term	Count	%	PValue	Genes	List Total	Pop Hits	Pop Total	Fold Enrichment	Bonferroni	Benjamini	FDR
KEGG_PATHWAY	dme02010:ABC transporters	3	0.245499	0.597092	FBGN0010549, FBGN0032908, FBGN0032167	188	38	3589	1.50714	1	1	1
SMART	SM00382:AAA	8	0.654664	0.772536	FBGN0037375, FBGN0035918, FBGN0010549, FBGN0028700, FBGN0051453, FBGN0032908, FBGN0032167, FBGN0031519	378	124	5403	0.922171	1	1	1
INTERPRO	IPR003593:AAA+_ATPase	8	0.654664	0.799434	FBGN0037375, FBGN0035918, FBGN0010549, FBGN0028700, FBGN0051453, FBGN0032908, FBGN0032167, FBGN0031519	837	124	11594	0.893668	1	1	1
GOTERM_MF_DIRECT	GO:0042626~ATPase-coupled transmembrane transporter activity	3	0.245499	0.850409	FBGN0010549, FBGN0032908, FBGN0032167	854	49	12701	0.910553	1	1	1
INTERPRO	IPR017871:ABC_transporter-like_CS	3	0.245499	0.86247	FBGN0010549, FBGN0032908, FBGN0032167	837	47	11594	0.884161	1	1	1
GOTERM_MF_DIRECT	GO:0140359~ABC-type transporter activity	3	0.245499	0.872855	FBGN0010549, FBGN0032908, FBGN0032167	854	52	12701	0.858021	1	1	1
INTERPRO	IPR003439:ABC_transporter-like_ATP-bd	3	0.245499	0.924257	FBGN0010549, FBGN0032908, FBGN0032167	837	57	11594	0.729045	1	1	1
UP_SEQ_FEATURE	DOMAIN:ABC transporter	3	0.245499	0.929517	FBGN0010549, FBGN0032908, FBGN0032167	894	56	11932	0.715005	1	1	1
Annotation Cluster 110	Enrichment Score: 0.08282576084696722
Category	Term	Count	%	PValue	Genes	List Total	Pop Hits	Pop Total	Fold Enrichment	Bonferroni	Benjamini	FDR
UP_SEQ_FEATURE	REPEAT:TPR	4	0.327332	0.790376	FBGN0016919, FBGN0034467, FBGN0027052, FBGN0029879	894	55	11932	0.970673	1	1	1
INTERPRO	IPR019734:TPR_repeat	5	0.409165	0.807474	FBGN0085303, FBGN0016919, FBGN0034467, FBGN0027052, FBGN0029879	837	76	11594	0.911306	1	1	1
SMART	SM00028:TPR	4	0.327332	0.826207	FBGN0085303, FBGN0016919, FBGN0027052, FBGN0029879	378	63	5403	0.907533	1	1	1
UP_KW_DOMAIN	KW-0802~TPR repeat	4	0.327332	0.839998	FBGN0016919, FBGN0034467, FBGN0029879, FBGN0086906	587	61	7914	0.884073	1	1	1
INTERPRO	IPR011990:TPR-like_helical_dom_sf	9	0.736498	0.870045	FBGN0035264, FBGN0085303, FBGN0016919, FBGN0034467, FBGN0027052, FBGN0039616, FBGN0036282, FBGN0029879, FBGN0033427	837	153	11594	0.814815	1	1	1
Annotation Cluster 111	Enrichment Score: 0.07814379894427502
Category	Term	Count	%	PValue	Genes	List Total	Pop Hits	Pop Total	Fold Enrichment	Bonferroni	Benjamini	FDR
INTERPRO	IPR012934:Znf_AD	7	0.572831	0.689983	FBGN0039355, FBGN0050020, FBGN0031597, FBGN0037620, FBGN0037921, FBGN0037717, FBGN0037618	837	95	11594	1.02066	1	1	1
UP_SEQ_FEATURE	DOMAIN:ZAD	7	0.572831	0.695057	FBGN0039355, FBGN0050020, FBGN0031597, FBGN0037620, FBGN0037921, FBGN0037717, FBGN0037618	894	92	11932	1.01551	1	1	1
SMART	SM00868:zf-AD	6	0.490998	0.745362	FBGN0039355, FBGN0050020, FBGN0037620, FBGN0037921, FBGN0037717, FBGN0037618	378	88	5403	0.974567	1	1	1
GOTERM_MF_DIRECT	GO:0000976~transcription cis-regulatory region binding	6	0.490998	0.864409	FBGN0039355, FBGN0050020, FBGN0031597, FBGN0016034, FBGN0043001, FBGN0037921	854	109	12701	0.818662	1	1	1
INTERPRO	IPR036236:Znf_C2H2_sf	16	1.30933	0.887954	FBGN0039355, FBGN0033782, FBGN0037620, FBGN0263239, FBGN0028878, FBGN0037031, FBGN0261434, FBGN0050020, FBGN0031597, FBGN0033993, FBGN0035687, FBGN0037921, FBGN0037717, FBGN0037618, FBGN0031874, FBGN0030933	837	271	11594	0.817822	1	1	1
INTERPRO	IPR013087:Znf_C2H2_type	17	1.39116	0.928854	FBGN0039201, FBGN0039355, FBGN0033782, FBGN0037620, FBGN0263239, FBGN0028878, FBGN0037031, FBGN0261434, FBGN0050020, FBGN0031597, FBGN0003483, FBGN0033993, FBGN0035687, FBGN0037921, FBGN0037717, FBGN0037618, FBGN0030933	837	303	11594	0.777167	1	1	1
SMART	SM00355:ZnF_C2H2	14	1.14566	0.954369	FBGN0039355, FBGN0033782, FBGN0037620, FBGN0263239, FBGN0028878, FBGN0037031, FBGN0261434, FBGN0050020, FBGN0031597, FBGN0033993, FBGN0035687, FBGN0037921, FBGN0037717, FBGN0037618	378	275	5403	0.727677	1	1	1
UP_SEQ_FEATURE	DOMAIN:C2H2-type	13	1.06383	0.974654	FBGN0039355, FBGN0033782, FBGN0037620, FBGN0028878, FBGN0037031, FBGN0261434, FBGN0050020, FBGN0031597, FBGN0033993, FBGN0035687, FBGN0037921, FBGN0037717, FBGN0030933	894	257	11932	0.675128	1	1	1
Annotation Cluster 112	Enrichment Score: 0.07527663535517379
Category	Term	Count	%	PValue	Genes	List Total	Pop Hits	Pop Total	Fold Enrichment	Bonferroni	Benjamini	FDR
UP_KW_DOMAIN	KW-0853~WD repeat	9	0.736498	0.663765	FBGN0032891, FBGN0033540, FBGN0036354, FBGN0036421, FBGN0032520, FBGN0283433, FBGN0250850	587	119	7914	1.01966	1	1	1
UP_SEQ_FEATURE	REPEAT:WD 7	3	0.245499	0.66817	FBGN0033540, FBGN0036354, FBGN0250850	894	30	11932	1.33468	1	1	1
UP_SEQ_FEATURE	REPEAT:WD 6	3	0.245499	0.800494	FBGN0033540, FBGN0036354, FBGN0250850	894	39	11932	1.02667	1	1	1
UP_SEQ_FEATURE	REPEAT:WD 5	3	0.245499	0.890739	FBGN0033540, FBGN0036354, FBGN0250850	894	49	11932	0.817148	1	1	1
UP_SEQ_FEATURE	REPEAT:WD 4	3	0.245499	0.920016	FBGN0033540, FBGN0036354, FBGN0250850	894	54	11932	0.741486	1	1	1
UP_SEQ_FEATURE	REPEAT:WD 3	3	0.245499	0.94179	FBGN0033540, FBGN0036354, FBGN0250850	894	59	11932	0.678649	1	1	1
UP_SEQ_FEATURE	REPEAT:WD 1	3	0.245499	0.955024	FBGN0033540, FBGN0036354, FBGN0250850	894	63	11932	0.63556	1	1	1
UP_SEQ_FEATURE	REPEAT:WD 2	3	0.245499	0.955024	FBGN0033540, FBGN0036354, FBGN0250850	894	63	11932	0.63556	1	1	1
Annotation Cluster 113	Enrichment Score: 0.05694358487458964
Category	Term	Count	%	PValue	Genes	List Total	Pop Hits	Pop Total	Fold Enrichment	Bonferroni	Benjamini	FDR
UP_SEQ_FEATURE	TOPO_DOM:Extracellular	29	2.37316	0.694105	FBGN0004919, FBGN0035300, FBGN0003747, FBGN0262870, FBGN0041624, FBGN0028704, FBGN0041625, FBGN0003380, FBGN0035649, FBGN0039734, FBGN0041231, FBGN0261612, FBGN0003733, FBGN0004622, FBGN0004842, FBGN0267796, FBGN0031634, FBGN0027106, FBGN0003892, FBGN0261053, FBGN0265194, FBGN0026396, FBGN0265296, FBGN0051760, FBGN0024177, FBGN0034865, FBGN0037238, FBGN0010414, FBGN0035815	894	404	11932	0.958059	1	1	1
UP_SEQ_FEATURE	TOPO_DOM:Cytoplasmic	35	2.86416	0.843029	FBGN0004919, FBGN0044872, FBGN0035300, FBGN0003747, FBGN0262870, FBGN0041624, FBGN0028704, FBGN0041625, FBGN0004852, FBGN0004598, FBGN0003380, FBGN0035649, FBGN0039734, FBGN0011286, FBGN0041231, FBGN0261612, FBGN0003733, FBGN0004622, FBGN0004842, FBGN0267796, FBGN0031634, FBGN0027106, FBGN0029762, FBGN0027583, FBGN0003892, FBGN0261053, FBGN0265194, FBGN0026396, FBGN0265296, FBGN0051760, FBGN00241…	894	527	11932	0.886407	1	1	1
UP_SEQ_FEATURE	TRANSMEM:Helical; Name=6	13	1.06383	0.878075	FBGN0041231, FBGN0003747, FBGN0041624, FBGN0028704, FBGN0041625, FBGN0031757, FBGN0004842, FBGN0004622, FBGN0029762, FBGN0026396, FBGN0051760, FBGN0034865, FBGN0010414	894	212	11932	0.818433	1	1	1
UP_SEQ_FEATURE	TRANSMEM:Helical; Name=5	13	1.06383	0.888996	FBGN0041231, FBGN0003747, FBGN0041624, FBGN0028704, FBGN0041625, FBGN0031757, FBGN0004842, FBGN0004622, FBGN0029762, FBGN0026396, FBGN0051760, FBGN0034865, FBGN0010414	894	215	11932	0.807013	1	1	1
UP_SEQ_FEATURE	TRANSMEM:Helical; Name=7	12	0.981997	0.891307	FBGN0004842, FBGN0004622, FBGN0029762, FBGN0026396, FBGN0051760, FBGN0041231, FBGN0034865, FBGN0003747, FBGN0010414, FBGN0041624, FBGN0028704, FBGN0041625	894	200	11932	0.800805	1	1	1
UP_SEQ_FEATURE	TRANSMEM:Helical; Name=3	13	1.06383	0.902306	FBGN0041231, FBGN0003747, FBGN0041624, FBGN0028704, FBGN0041625, FBGN0031757, FBGN0004842, FBGN0004622, FBGN0029762, FBGN0026396, FBGN0051760, FBGN0034865, FBGN0010414	894	219	11932	0.792273	1	1	1
UP_SEQ_FEATURE	TRANSMEM:Helical; Name=4	13	1.06383	0.902306	FBGN0041231, FBGN0003747, FBGN0041624, FBGN0028704, FBGN0041625, FBGN0031757, FBGN0004842, FBGN0004622, FBGN0029762, FBGN0026396, FBGN0051760, FBGN0034865, FBGN0010414	894	219	11932	0.792273	1	1	1
UP_SEQ_FEATURE	TRANSMEM:Helical; Name=1	13	1.06383	0.908451	FBGN0041231, FBGN0003747, FBGN0041624, FBGN0028704, FBGN0041625, FBGN0031757, FBGN0004842, FBGN0004622, FBGN0029762, FBGN0026396, FBGN0051760, FBGN0034865, FBGN0010414	894	221	11932	0.785103	1	1	1
UP_SEQ_FEATURE	TRANSMEM:Helical; Name=2	13	1.06383	0.908451	FBGN0041231, FBGN0003747, FBGN0041624, FBGN0028704, FBGN0041625, FBGN0031757, FBGN0004842, FBGN0004622, FBGN0029762, FBGN0026396, FBGN0051760, FBGN0034865, FBGN0010414	894	221	11932	0.785103	1	1	1
UP_KW_MOLECULAR_FUNCTION	KW-0807~Transducer	11	0.900164	0.985205	FBGN0004842, FBGN0004622, FBGN0003255, FBGN0026396, FBGN0051760, FBGN0041231, FBGN0035610, FBGN0034865, FBGN0003747, FBGN0041624, FBGN0041625	398	237	5366	0.625766	1	1	1
Annotation Cluster 114	Enrichment Score: 0.05266162213953579
Category	Term	Count	%	PValue	Genes	List Total	Pop Hits	Pop Total	Fold Enrichment	Bonferroni	Benjamini	FDR
INTERPRO	IPR036116:FN3_sf	4	0.327332	0.849837	FBGN0051774, FBGN0265296, FBGN0086906, FBGN0003733	837	64	11594	0.865741	1	1	1
SMART	SM00060:FN3	3	0.245499	0.858304	FBGN0051774, FBGN0265296, FBGN0086906	378	48	5403	0.893353	1	1	1
UP_SEQ_FEATURE	DOMAIN:Fibronectin type-III	3	0.245499	0.890739	FBGN0051774, FBGN0265296, FBGN0086906	894	49	11932	0.817148	1	1	1
INTERPRO	IPR003961:FN3_dom	3	0.245499	0.947603	FBGN0051774, FBGN0265296, FBGN0086906	837	63	11594	0.659612	1	1	1
Annotation Cluster 115	Enrichment Score: 0.028727445654249804
Category	Term	Count	%	PValue	Genes	List Total	Pop Hits	Pop Total	Fold Enrichment	Bonferroni	Benjamini	FDR
UP_KW_PTM	KW-0449~Lipoprotein	8	0.654664	0.924909	FBGN0040323, FBGN0004622, FBGN0052056, FBGN0032422, FBGN0036986, FBGN0052670, FBGN0260941, FBGN0002567	165	171	2606	0.738898	1	1	1
UP_KW_PTM	KW-0336~GPI-anchor	3	0.245499	0.93885	FBGN0040323, FBGN0032422, FBGN0036986	165	69	2606	0.686693	1	1	1
GOTERM_CC_DIRECT	GO:0098552~side of membrane	3	0.245499	0.944327	FBGN0040323, FBGN0032422, FBGN0036986	899	68	13618	0.668292	1	1	0.977654
Annotation Cluster 116	Enrichment Score: 0.01769919898549458
Category	Term	Count	%	PValue	Genes	List Total	Pop Hits	Pop Total	Fold Enrichment	Bonferroni	Benjamini	FDR
SMART	SM00174:RHO	3	0.245499	0.929351	FBGN0260658, FBGN0052670, FBGN0002567	378	60	5403	0.714683	1	1	1
SMART	SM00173:RAS	3	0.245499	0.947613	FBGN0260658, FBGN0052670, FBGN0002567	378	65	5403	0.659707	1	1	1
INTERPRO	IPR001806:Small_GTPase	3	0.245499	0.953729	FBGN0260658, FBGN0052670, FBGN0002567	837	65	11594	0.639316	1	1	1
SMART	SM00175:RAB	3	0.245499	0.963622	FBGN0260658, FBGN0052670, FBGN0002567	378	71	5403	0.603957	1	1	1
GOTERM_MF_DIRECT	GO:0005525~GTP binding	8	0.654664	0.967914	FBGN0260658, FBGN0001098, FBGN0034047, FBGN0010097, FBGN0087040, FBGN0050424, FBGN0052670, FBGN0002567	854	184	12701	0.646625	1	1	1
GOTERM_MF_DIRECT	GO:0003924~GTPase activity	3	0.245499	0.999598	FBGN0260658, FBGN0052670, FBGN0002567	854	147	12701	0.303518	1	1	1
Annotation Cluster 117	Enrichment Score: 0.011064676387539382
Category	Term	Count	%	PValue	Genes	List Total	Pop Hits	Pop Total	Fold Enrichment	Bonferroni	Benjamini	FDR
UP_SEQ_FEATURE	TRANSIT:Mitochondrion	8	0.654664	0.943653	FBGN0029783, FBGN0001098, FBGN0032154, FBGN0033753, FBGN0042185, FBGN0038681, FBGN0038680, FBGN0030966	894	152	11932	0.702461	1	1	1
UP_KW_DOMAIN	KW-0809~Transit peptide	10	0.818331	0.981803	FBGN0033020, FBGN0029783, FBGN0001098, FBGN0032154, FBGN0032907, FBGN0033753, FBGN0042185, FBGN0038681, FBGN0038680, FBGN0030966	587	215	7914	0.627075	1	1	1
UP_KW_CELLULAR_COMPONENT	KW-0496~Mitochondrion	15	1.2275	0.99993	FBGN0039651, FBGN0032154, FBGN0040705, FBGN0265726, FBGN0038681, FBGN0038680, FBGN0031757, FBGN0029783, FBGN0032907, FBGN0001098, FBGN0033762, FBGN0027360, FBGN0033753, FBGN0042185, FBGN0030966	499	426	6727	0.474682	1	1	0.99993

## Sheet: Table S2E
Gene	Annotation clusters the gene appears in
⍺Tub67C	2, 7, 22, 56, 116
Apc2	7, 11, 39, 85
barr	1, 4, 8
BubR1	31, 56, 91
Cdk2	1, 56, 91
Cenp-C	4
cid	4, 31, 90
cmet	2, 7, 56
glu	8, 56
IncenP	4, 7, 8, 11
Klp61F	1, 2, 7, 30, 56
mei-S332	1, 4, 31, 80
neb	2, 7, 8, 31, 56
pav	2, 7, 11, 56
pim	None
Rx	58, 72, 90
scra	1, 2, 7, 11, 50, 63, 68, 99
SMC2	8, 56
sti	11, 56, 66, 91
thr	1
tum	11, 66, 95
