# Supplementary material for: Genome-Wide Expression Profiling and Phenotypic Analysis of Downstream Targets Identify the Fox Transcription Factor Jumeau as a Master Regulator of Cardiac Progenitor Cell Division
Source: Int J Mol Sci. 2024 Dec 1;25(23):12933. doi: 10.3390/ijms252312933 (PMC11641245; doi:10.3390/ijms252312933)
Supplement: Supplementary file 1 [file ijms-25-12933-s001.zip › TableS3.xlsx]

## Sheet: Key
Key to Table S3: Analysis of cardiac progenitor cell division defects due to mutations in 21 selected jumu-activated genes
Worksheet Tabs	Description
All worksheet tabs other than "Key"	Report describing the state (normal, exhibiting cell division defects along the Svp lineage, or exhibiting cell division defects along the Tin lineage) of every cardiac hemisegment examined for wild-type embryos and mutants of the selected 21 jumu-activated genes. Each hemisegment is uniquely identified by the embryo genotype, the embryo no., whether it is located on the left or right side of the…

## Sheet: Wild-type
Wild-type (Oregon R iso 2G)
Embryo No.	Left (L) or Right (R)	Hemisegment No.	Hemisegment with any cell division defects along the Svp lineage	Hemisegment with any cell division defects along the Tin lineage	Hemisegment with any cell division defects
1	L	A2	0	0	0
1	L	A3	0	0	0
1	L	A4	0	0	0
1	L	A5	0	0	0
1	L	A6	0	0	0
1	L	A7	0	0	0
1	L	A8	0	0	0
1	R	A2	0	0	0
1	R	A3	0	0	0
1	R	A4	0	0	0
1	R	A5	0	0	0
1	R	A6	0	0	0
1	R	A7	0	0	0
1	R	A8	0	0	0
2	L	A2	0	0	0
2	L	A3	0	0	0
2	L	A4	0	0	0
2	L	A5	0	0	0
2	L	A6	0	0	0
2	L	A7	0	0	0
2	L	A8	0	0	0
2	R	A2	0	0	0
2	R	A3	0	0	0
2	R	A4	0	0	0
2	R	A5	0	0	0
2	R	A6	0	0	0
2	R	A7	0	0	0
2	R	A8	0	0	0
3	L	A2	0	0	0
3	L	A3	0	0	0
3	L	A4	0	0	0
3	L	A5	0	0	0
3	L	A6	0	0	0
3	L	A7	0	0	0
3	L	A8	0	0	0
3	R	A2	0	0	0
3	R	A3	0	0	0
3	R	A4	0	0	0
3	R	A5	0	0	0
3	R	A6	0	0	0
3	R	A7	0	0	0
3	R	A8	0	0	0
4	L	A2	0	0	0
4	L	A3	0	0	0
4	L	A4	0	0	0
4	L	A5	0	0	0
4	L	A6	0	0	0
4	L	A7	0	0	0
4	L	A8	0	0	0
4	R	A2	0	0	0
4	R	A3	0	0	0
4	R	A4	0	0	0
4	R	A5	0	0	0
4	R	A6	0	0	0
4	R	A7	0	0	0
4	R	A8	0	0	0
5	L	A2	0	0	0
5	L	A3	0	0	0
5	L	A4	0	0	0
5	L	A5	0	0	0
5	L	A6	0	0	0
5	L	A7	0	0	0
5	L	A8	0	0	0
5	R	A2	0	0	0
5	R	A3	0	0	0
5	R	A4	0	0	0
5	R	A5	0	0	0
5	R	A6	0	0	0
5	R	A7	0	0	0
5	R	A8	0	0	0
6	L	A2	0	0	0
6	L	A3	0	0	0
6	L	A4	0	0	0
6	L	A5	0	0	0
6	L	A6	0	0	0
6	L	A7	0	0	0
6	L	A8	0	0	0
6	R	A2	0	0	0
6	R	A3	0	0	0
6	R	A4	0	0	0
6	R	A5	0	0	0
6	R	A6	0	0	0
6	R	A7	0	0	0
6	R	A8	0	0	0
7	L	A2	0	0	0
7	L	A3	0	0	0
7	L	A4	0	0	0
7	L	A5	0	0	0
7	L	A6	0	0	0
7	L	A7	0	0	0
7	L	A8	0	0	0
7	R	A2	0	0	0
7	R	A3	0	0	0
7	R	A4	0	0	0
7	R	A5	0	0	0
7	R	A6	0	0	0
7	R	A7	0	0	0
7	R	A8	0	0	0
8	L	A2	0	0	0
8	L	A3	0	0	0
8	L	A4	0	0	0
8	L	A5	0	0	0
8	L	A6	0	0	0
8	L	A7	0	0	0
8	L	A8	0	0	0
8	R	A2	0	0	0
8	R	A3	0	0	0
8	R	A4	0	0	0
8	R	A5	0	0	0
8	R	A6	0	0	0
8	R	A7	0	0	0
8	R	A8	0	0	0
9	L	A2	0	0	0
9	L	A3	0	0	0
9	L	A4	0	0	0
9	L	A5	0	0	0
9	L	A6	0	0	0
9	L	A7	0	0	0
9	L	A8	0	0	0
9	R	A2	0	0	0
9	R	A3	0	0	0
9	R	A4	0	0	0
9	R	A5	0	0	0
9	R	A6	0	0	0
9	R	A7	0	0	0
9	R	A8	0	0	0
10	L	A2	0	0	0
10	L	A3	0	0	0
10	L	A4	0	0	0
10	L	A5	0	0	0
10	L	A6	0	0	0
10	L	A7	0	0	0
10	L	A8	0	0	0
10	R	A2	0	0	0
10	R	A3	0	0	0
10	R	A4	0	0	0
10	R	A5	0	0	0
10	R	A6	0	0	0
10	R	A7	0	0	0
10	R	A8	0	0	0
11	L	A2	0	0	0
11	L	A3	0	0	0
11	L	A4	0	0	0
11	L	A5	0	0	0
11	L	A6	0	0	0
11	L	A7	0	0	0
11	L	A8	0	0	0
11	R	A2	0	0	0
11	R	A3	0	0	0
11	R	A4	0	0	0
11	R	A5	0	0	0
11	R	A6	0	0	0
11	R	A7	0	0	0
11	R	A8	0	0	0
12	L	A2	0	0	0
12	L	A3	0	0	0
12	L	A4	0	0	0
12	L	A5	0	0	0
12	L	A6	0	0	0
12	L	A7	0	0	0
12	L	A8	0	0	0
12	R	A2	0	0	0
12	R	A3	0	0	0
12	R	A4	0	0	0
12	R	A5	0	0	0
12	R	A6	0	0	0
12	R	A7	0	0	0
12	R	A8	0	0	0
13	L	A2	0	0	0
13	L	A3	0	0	0
13	L	A4	0	0	0
13	L	A5	0	0	0
13	L	A6	0	0	0
13	L	A7	0	0	0
13	L	A8	0	0	0
13	R	A2	0	0	0
13	R	A3	0	0	0
13	R	A4	0	0	0
13	R	A5	0	0	0
13	R	A6	0	0	0
13	R	A7	0	0	0
13	R	A8	0	0	0
14	L	A2	0	0	0
14	L	A3	0	0	0
14	L	A4	0	0	0
14	L	A5	0	0	0
14	L	A6	0	0	0
14	L	A7	0	0	0
14	L	A8	0	0	0
14	R	A2	0	0	0
14	R	A3	0	0	0
14	R	A4	0	0	0
14	R	A5	0	0	0
14	R	A6	0	0	0
14	R	A7	0	0	0
14	R	A8	0	0	0

## Sheet: αTub67C
αTub67C1
Embryo No.	Left (L) or Right (R)	Hemisegment No.	Hemisegment with any cell division defects along the Svp lineage	Hemisegment with any cell division defects along the Tin lineage	Hemisegment with any cell division defects
1	L	A2	0	1	1
1	L	A3	0	1	1
1	L	A4	1	1	1
1	L	A5	1	1	1
1	L	A6	1	1	1
1	L	A7	1	1	1
1	L	A8	0	0	0
1	R	A2	0	1	1
1	R	A3	0	1	1
1	R	A4	1	1	1
1	R	A5	0	1	1
1	R	A6
1	R	A7	1	0	1
1	R	A8	0	0	0
2	L	A2	0	1	1
2	L	A3	1	1	1
2	L	A4	0	1	1
2	L	A5	1	1	1
2	L	A6	0	1	1
2	L	A7	0	1	1
2	L	A8	0	0	0
2	R	A2	0	1	1
2	R	A3	1	1	1
2	R	A4	0	1	1
2	R	A5	1	1	1
2	R	A6	0	1	1
2	R	A7	0	1	1
2	R	A8	0	1	1
3	L	A2
3	L	A3	1	0	1
3	L	A4	1	1	1
3	L	A5	1	1	1
3	L	A6	1	1	1
3	L	A7	1	1	1
3	L	A8	0	1	1
3	R	A2
3	R	A3
3	R	A4	1	0	1
3	R	A5	1	1	1
3	R	A6	1	1	1
3	R	A7	1	1	1
3	R	A8	0	0	0
4	L	A2	1	1	1
4	L	A3	0	1	1
4	L	A4	0	1	1
4	L	A5	0	1	1
4	L	A6	0	1	1
4	L	A7	0	1	1
4	L	A8	1	1	1
4	R	A2	0	1	1
4	R	A3	0	1	1
4	R	A4	0	1	1
4	R	A5	1	1	1
4	R	A6	0	1	1
4	R	A7	1	1	1
4	R	A8	1	0	1
5	L	A2	1	1	1
5	L	A3	0	1	1
5	L	A4	0	1	1
5	L	A5	0	1	1
5	L	A6	1	1	1
5	L	A7	0	1	1
5	L	A8	0	1	1
5	R	A2	1	1	1
5	R	A3	0	1	1
5	R	A4	0	1	1
5	R	A5	0	1	1
5	R	A6	1	1	1
5	R	A7	1	1	1
5	R	A8	0	0	0
6	L	A2
6	L	A3
6	L	A4
6	L	A5
6	L	A6	0	0	0
6	L	A7	0	0	0
6	L	A8	0	1	1
6	R	A2
6	R	A3
6	R	A4
6	R	A5
6	R	A6	1	1	1
6	R	A7	0	0	0
6	R	A8	1	1	1
7	L	A2	0	0	0
7	L	A3	0	0	0
7	L	A4	0	0	0
7	L	A5	0	1	1
7	L	A6
7	L	A7
7	L	A8
7	R	A2	0	1	1
7	R	A3	0	1	1
7	R	A4	0	1	1
7	R	A5	0	0	0
7	R	A6
7	R	A7
7	R	A8
8	L	A2	0	1	1
8	L	A3	1	0	1
8	L	A4	0	0	0
8	L	A5	0	1	1
8	L	A6	1	1	1
8	L	A7	0	0	0
8	L	A8	0	1	1
8	R	A2	1	0	1
8	R	A3	0	1	1
8	R	A4	0	0	0
8	R	A5	0	1	1
8	R	A6	1	1	1
8	R	A7	0	1	1
8	R	A8	1	1	1
9	L	A2	1	0	1
9	L	A3	0	0	0
9	L	A4	0	0	0
9	L	A5	1	1	1
9	L	A6	0	0	0
9	L	A7	0	0	0
9	L	A8	0	0	0
9	R	A2	1	1	1
9	R	A3	0	0	0
9	R	A4	0	1	1
9	R	A5	1	1	1
9	R	A6	0	0	0
9	R	A7	0	0	0
9	R	A8	0	0	0
10	L	A2	1	0	1
10	L	A3	0	0	0
10	L	A4	0	0	0
10	L	A5	1	0	1
10	L	A6	0	0	0
10	L	A7	0	0	0
10	L	A8	0	0	0
10	R	A2	1	0	1
10	R	A3	0	0	0
10	R	A4	0	0	0
10	R	A5	0	0	0
10	R	A6	0	1	1
10	R	A7	0	0	0
10	R	A8	0	0	0
11	L	A2	0	0	0
11	L	A3	0	0	0
11	L	A4	0	1	1
11	L	A5	0	0	0
11	L	A6	0	1	1
11	L	A7
11	L	A8
11	R	A2	0	0	0
11	R	A3	0	0	0
11	R	A4	0	0	0
11	R	A5	0	0	0
11	R	A6	0	0	0
11	R	A7
11	R	A8
12	L	A2	0	0	0
12	L	A3	0	0	0
12	L	A4	0	1	1
12	L	A5	1	1	1
12	L	A6	0	1	1
12	L	A7	0	1	1
12	L	A8
12	R	A2	0	0	0
12	R	A3	0	1	1
12	R	A4	1	1	1
12	R	A5	0	0	0
12	R	A6	1	0	1
12	R	A7	0	0	0
12	R	A8

## Sheet: Apc2
Apc2d40
Embryo No.	Left (L) or Right (R)	Hemisegment No.	Hemisegment with any cell division defects along the Svp lineage	Hemisegment with any cell division defects along the Tin lineage	Hemisegment with any cell division defects
1	L	A2	0	0	0
1	L	A3	0	0	0
1	L	A4	0	1	1
1	L	A5	0	1	1
1	L	A6	0	0	0
1	L	A7
1	L	A8
1	R	A2	0	1	1
1	R	A3	0	0	0
1	R	A4	0	0	0
1	R	A5	0	1	1
1	R	A6	1	1	1
1	R	A7
1	R	A8
2	L	A2	0	1	1
2	L	A3	0	1	1
2	L	A4	1	1	1
2	L	A5	1	1	1
2	L	A6	0	0	0
2	L	A7	0	1	1
2	L	A8	0	1	1
2	R	A2
2	R	A3
2	R	A4	1	0	1
2	R	A5	0	1	1
2	R	A6	1	1	1
2	R	A7	0	0	0
2	R	A8	0	1	1
3	L	A2	0	1	1
3	L	A3	0	1	1
3	L	A4	1	1	1
3	L	A5
3	L	A6
3	L	A7
3	L	A8
3	R	A2	0	1	1
3	R	A3	0	1	1
3	R	A4	0	0	0
3	R	A5
3	R	A6
3	R	A7
3	R	A8
4	L	A2	0	0	0
4	L	A3	0	0	0
4	L	A4	0	1	1
4	L	A5	0	0	0
4	L	A6	0	0	0
4	L	A7	0	0	0
4	L	A8	0	0	0
4	R	A2	0	0	0
4	R	A3	0	0	0
4	R	A4	0	0	0
4	R	A5	0	1	1
4	R	A6	1	0	1
4	R	A7	0	0	0
4	R	A8	0	0	0
5	L	A2	0	0	0
5	L	A3	0	1	1
5	L	A4	0	0	0
5	L	A5	0	0	0
5	L	A6	0	0	0
5	L	A7	0	0	0
5	L	A8	0	0	0
5	R	A2	0	0	0
5	R	A3	0	0	0
5	R	A4	0	0	0
5	R	A5	0	1	1
5	R	A6	0	0	0
5	R	A7	0	0	0
5	R	A8	0	0	0
6	L	A2	0	0	0
6	L	A3	0	1	1
6	L	A4	0	1	1
6	L	A5	0	0	0
6	L	A6	0	0	0
6	L	A7	0	0	0
6	L	A8	0	0	0
6	R	A2	0	1	1
6	R	A3	0	0	0
6	R	A4	0	1	1
6	R	A5	1	0	1
6	R	A6	0	0	0
6	R	A7	1	0	1
6	R	A8	0	0	0
7	L	A2	0	0	0
7	L	A3	0	1	1
7	L	A4	0	1	1
7	L	A5	0	1	1
7	L	A6	1	1	1
7	L	A7	0	0	0
7	L	A8	0	1	1
7	R	A2	0	0	0
7	R	A3	0	0	0
7	R	A4	0	1	1
7	R	A5	0	0	0
7	R	A6	0	1	1
7	R	A7	0	1	1
7	R	A8
8	L	A2	0	0	0
8	L	A3	0	0	0
8	L	A4	0	0	0
8	L	A5	0	0	0
8	L	A6	0	0	0
8	L	A7	0	1	1
8	L	A8	0	0	0
8	R	A2	0	0	0
8	R	A3	0	0	0
8	R	A4	1	0	1
8	R	A5	0	0	0
8	R	A6	0	0	0
8	R	A7	0	0	0
8	R	A8	0	0	0
9	L	A2	0	0	0
9	L	A3	0	1	1
9	L	A4	0	0	0
9	L	A5	0	1	1
9	L	A6	1	1	1
9	L	A7	1	0	1
9	L	A8	1	1	1
9	R	A2	0	0	0
9	R	A3	0	1	1
9	R	A4	0	1	1
9	R	A5	0	0	0
9	R	A6	0	1	1
9	R	A7	0	1	1
9	R	A8	0	0	0
10	L	A2	0	0	0
10	L	A3	0	0	0
10	L	A4	0	0	0
10	L	A5	1	0	1
10	L	A6	0	0	0
10	L	A7	0	1	1
10	L	A8	0	1	1
10	R	A2	0	1	1
10	R	A3	1	1	1
10	R	A4	1	1	1
10	R	A5	1	0	1
10	R	A6	0	0	0
10	R	A7	0	1	1
10	R	A8	0	1	1
11	L	A2	0	0	0
11	L	A3	0	0	0
11	L	A4	0	0	0
11	L	A5	0	1	1
11	L	A6	0	0	0
11	L	A7	0	0	0
11	L	A8	0	0	0
11	R	A2	0	1	1
11	R	A3	0	0	0
11	R	A4	0	0	0
11	R	A5	0	0	0
11	R	A6	1	0	1
11	R	A7	0	0	0
11	R	A8	1	0	1
12	L	A2	0	0	0
12	L	A3	0	0	0
12	L	A4	0	0	0
12	L	A5	0	0	0
12	L	A6	0	1	1
12	L	A7	1	0	1
12	L	A8	0	0	0
12	R	A2	0	0	0
12	R	A3	0	1	1
12	R	A4	0	0	0
12	R	A5	0	0	0
12	R	A6	0	0	0
12	R	A7	0	0	0
12	R	A8	0	0	0
13	L	A2	0	0	0
13	L	A3	0	0	0
13	L	A4	0	0	0
13	L	A5	0	0	0
13	L	A6	0	0	0
13	L	A7	0	0	0
13	L	A8	0	0	0
13	R	A2	0	1	1
13	R	A3	0	1	1
13	R	A4	0	1	1
13	R	A5	1	1	1
13	R	A6	0	0	0
13	R	A7	0	1	1
13	R	A8	0	0	0
14	L	A2	0	0	0
14	L	A3	0	1	1
14	L	A4	0	0	0
14	L	A5	0	0	0
14	L	A6	0	0	0
14	L	A7	0	0	0
14	L	A8	0	0	0
14	R	A2	0	1	1
14	R	A3	0	0	0
14	R	A4	0	0	0
14	R	A5	0	0	0
14	R	A6	0	0	0
14	R	A7	0	0	0
14	R	A8	0	0	0
15	L	A2
15	L	A3
15	L	A4	0	1	1
15	L	A5	0	0	0
15	L	A6	0	0	0
15	L	A7	0	0	0
15	L	A8	1	0	1
15	R	A2
15	R	A3
15	R	A4	0	0	0
15	R	A5	0	0	0
15	R	A6	0	0	0
15	R	A7	0	1	1
15	R	A8	0	0	0
16	L	A2	1	1	1
16	L	A3
16	L	A4
16	L	A5	0	1	1
16	L	A6	1	0	1
16	L	A7	0	1	1
16	L	A8	0	0	0
16	R	A2	0	1	1
16	R	A3	0	1	1
16	R	A4	0	1	1
16	R	A5	0	1	1
16	R	A6	0	1	1
16	R	A7	0	0	0
16	R	A8	0	0	0

## Sheet: barr
barrL305
Embryo No.	Left (L) or Right (R)	Hemisegment No.	Hemisegment with any cell division defects along the Svp lineage	Hemisegment with any cell division defects along the Tin lineage	Hemisegment with any cell division defects
1	L	A2
1	L	A3	0	0	0
1	L	A4	0	1	1
1	L	A5	0	0	0
1	L	A6	0	0	0
1	L	A7
1	L	A8
1	R	A2	0	1	1
1	R	A3	0	1	1
1	R	A4	0	0	0
1	R	A5	0	1	1
1	R	A6	0	0	0
1	R	A7
1	R	A8
2	L	A2	0	0	0
2	L	A3	0	0	0
2	L	A4	0	1	1
2	L	A5
2	L	A6	0	0	0
2	L	A7	0	1	1
2	L	A8	0	1	1
2	R	A2	0	0	0
2	R	A3	0	0	0
2	R	A4	0	1	1
2	R	A5	1	1	1
2	R	A6	1	1	1
2	R	A7	0	1	1
2	R	A8	1	0	1
3	L	A2	0	1	1
3	L	A3	0	1	1
3	L	A4	0	1	1
3	L	A5	1	1	1
3	L	A6	0	0	0
3	L	A7	0	0	0
3	L	A8	0	1	1
3	R	A2	0	1	1
3	R	A3	0	1	1
3	R	A4	0	0	0
3	R	A5	0	0	0
3	R	A6	0	0	0
3	R	A7	0	1	1
3	R	A8	1	0	1
4	L	A2	0	1	1
4	L	A3	1	1	1
4	L	A4	1	1	1
4	L	A5	1	0	1
4	L	A6	0	0	0
4	L	A7	0	0	0
4	L	A8	0	1	1
4	R	A2	0	0	0
4	R	A3	1	1	1
4	R	A4	0	0	0
4	R	A5	0	0	0
4	R	A6	1	0	1
4	R	A7	0	0	0
4	R	A8	0	0	0
5	L	A2	0	0	0
5	L	A3	0	0	0
5	L	A4	0	0	0
5	L	A5	0	0	0
5	L	A6	0	0	0
5	L	A7	0	0	0
5	L	A8	0	0	0
5	R	A2	0	0	0
5	R	A3	0	0	0
5	R	A4	0	0	0
5	R	A5	0	0	0
5	R	A6	0	0	0
5	R	A7	0	0	0
5	R	A8	0	0	0
6	L	A2	0	0	0
6	L	A3	1	1	1
6	L	A4	0	0	0
6	L	A5	0	1	1
6	L	A6	0	0	0
6	L	A7
6	L	A8
6	R	A2	0	0	0
6	R	A3	0	0	0
6	R	A4	1	0	1
6	R	A5	0	0	0
6	R	A6	0	0	0
6	R	A7
6	R	A8
7	L	A2	0	1	1
7	L	A3	0	0	0
7	L	A4	0	0	0
7	L	A5	0	0	0
7	L	A6	0	0	0
7	L	A7	0	0	0
7	L	A8	0	0	0
7	R	A2	1	0	1
7	R	A3	0	1	1
7	R	A4	0	0	0
7	R	A5	0	0	0
7	R	A6	0	0	0
7	R	A7	0	0	0
7	R	A8	0	0	0
8	L	A2	0	1	1
8	L	A3	0	0	0
8	L	A4	0	0	0
8	L	A5	0	0	0
8	L	A6	0	0	0
8	L	A7	1	0	1
8	L	A8	0	0	0
8	R	A2	0	0	0
8	R	A3	0	1	1
8	R	A4	0	0	0
8	R	A5	0	0	0
8	R	A6	0	0	0
8	R	A7	0	0	0
8	R	A8	0	1	1
9	L	A2	0	0	0
9	L	A3	0	0	0
9	L	A4	1	1	1
9	L	A5	0	1	1
9	L	A6	1	0	1
9	L	A7	0	0	0
9	L	A8
9	R	A2	0	0	0
9	R	A3	0	0	0
9	R	A4	0	0	0
9	R	A5	0	1	1
9	R	A6	0	1	1
9	R	A7	0	0	0
9	R	A8
10	L	A2	0	1	1
10	L	A3	0	0	0
10	L	A4	1	1	1
10	L	A5	0	1	1
10	L	A6	0	0	0
10	L	A7	0	0	0
10	L	A8	0	0	0
10	R	A2	0	0	0
10	R	A3	0	0	0
10	R	A4	0	0	0
10	R	A5	0	1	1
10	R	A6	0	0	0
10	R	A7	0	0	0
10	R	A8	0	0	0
11	L	A2	0	0	0
11	L	A3	0	1	1
11	L	A4	0	0	0
11	L	A5	1	0	1
11	L	A6	0	0	0
11	L	A7	0	0	0
11	L	A8	0	0	0
11	R	A2	0	1	1
11	R	A3	0	0	0
11	R	A4	0	0	0
11	R	A5	0	0	0
11	R	A6	1	0	1
11	R	A7	0	0	0
11	R	A8	0	1	1
12	L	A2
12	L	A3	0	1	1
12	L	A4	0	0	0
12	L	A5	0	0	0
12	L	A6	0	0	0
12	L	A7	0	0	0
12	L	A8	0	0	0
12	R	A2
12	R	A3	0	1	1
12	R	A4	0	0	0
12	R	A5	0	0	0
12	R	A6	0	0	0
12	R	A7	0	0	0
12	R	A8	0	0	0

## Sheet: BubR1
BubR1k03113
Embryo No.	Left (L) or Right (R)	Hemisegment No.	Hemisegment with any cell division defects along the Svp lineage	Hemisegment with any cell division defects along the Tin lineage	Hemisegment with any cell division defects
1	L	A2	0	1	1
1	L	A3	0	0	0
1	L	A4	0	0	0
1	L	A5	0	0	0
1	L	A6	0	0	0
1	L	A7	0	0	0
1	L	A8	0	0	0
1	R	A2	0	0	0
1	R	A3	0	0	0
1	R	A4	0	0	0
1	R	A5	0	0	0
1	R	A6	0	0	0
1	R	A7	0	0	0
1	R	A8	0	0	0
2	L	A2	0	0	0
2	L	A3	0	1	1
2	L	A4	0	0	0
2	L	A5	0	1	1
2	L	A6	1	1	1
2	L	A7	1	0	1
2	L	A8	0	0	0
2	R	A2	0	0	0
2	R	A3	0	1	1
2	R	A4	0	0	0
2	R	A5	0	0	0
2	R	A6	0	0	0
2	R	A7	0	0	0
2	R	A8	0	0	0
3	L	A2	0	0	0
3	L	A3	0	0	0
3	L	A4	0	0	0
3	L	A5	0	0	0
3	L	A6	0	0	0
3	L	A7	0	0	0
3	L	A8	0	0	0
3	R	A2	0	0	0
3	R	A3	0	0	0
3	R	A4	0	0	0
3	R	A5	0	0	0
3	R	A6	0	0	0
3	R	A7	0	0	0
3	R	A8	0	0	0
4	L	A2	0	0	0
4	L	A3	0	0	0
4	L	A4	0	0	0
4	L	A5	0	0	0
4	L	A6	0	0	0
4	L	A7	0	1	1
4	L	A8	0	0	0
4	R	A2	0	0	0
4	R	A3	0	0	0
4	R	A4	0	0	0
4	R	A5	0	0	0
4	R	A6	0	1	1
4	R	A7	0	1	1
4	R	A8	1	0	1
5	L	A2	0	0	0
5	L	A3	0	0	0
5	L	A4	0	1	1
5	L	A5	0	1	1
5	L	A6	0	1	1
5	L	A7	0	1	1
5	L	A8	0	0	0
5	R	A2	1	1	1
5	R	A3	0	1	1
5	R	A4	0	0	0
5	R	A5	0	0	0
5	R	A6	0	1	1
5	R	A7	0	0	0
5	R	A8	0	0	0
6	L	A2	0	0	0
6	L	A3	0	0	0
6	L	A4	0	0	0
6	L	A5	0	0	0
6	L	A6	0	0	0
6	L	A7	0	1	1
6	L	A8	0	0	0
6	R	A2	0	0	0
6	R	A3	0	0	0
6	R	A4	0	0	0
6	R	A5	0	0	0
6	R	A6	0	0	0
6	R	A7	0	0	0
6	R	A8	0	0	0
7	L	A2	0	0	0
7	L	A3	0	0	0
7	L	A4	1	0	1
7	L	A5	0	0	0
7	L	A6	0	0	0
7	L	A7	0	0	0
7	L	A8	0	0	0
7	R	A2	0	0	0
7	R	A3	0	1	1
7	R	A4	0	1	1
7	R	A5	0	1	1
7	R	A6	0	1	1
7	R	A7	0	0	0
7	R	A8	0	0	0
8	L	A2	0	1	1
8	L	A3	0	0	0
8	L	A4	0	0	0
8	L	A5	0	0	0
8	L	A6	0	0	0
8	L	A7	0	0	0
8	L	A8	0	0	0
8	R	A2	0	0	0
8	R	A3	0	0	0
8	R	A4	0	0	0
8	R	A5	0	0	0
8	R	A6	0	0	0
8	R	A7	0	0	0
8	R	A8	0	0	0
9	L	A2	1	0	1
9	L	A3	0	1	1
9	L	A4	0	1	1
9	L	A5	0	1	1
9	L	A6	0	1	1
9	L	A7	0	0	0
9	L	A8	0	0	0
9	R	A2	0	0	0
9	R	A3	0	1	1
9	R	A4	1	1	1
9	R	A5	0	1	1
9	R	A6	1	1	1
9	R	A7	0	0	0
9	R	A8	1	0	1
10	L	A2	0	0	0
10	L	A3	0	0	0
10	L	A4	0	0	0
10	L	A5	0	0	0
10	L	A6	0	0	0
10	L	A7	0	0	0
10	L	A8	0	0	0
10	R	A2	1	0	1
10	R	A3	0	0	0
10	R	A4	0	0	0
10	R	A5	0	0	0
10	R	A6	0	0	0
10	R	A7	0	0	0
10	R	A8	0	0	0
11	L	A2	0	0	0
11	L	A3	0	1	1
11	L	A4	0	0	0
11	L	A5	0	1	1
11	L	A6	0	0	0
11	L	A7	0	0	0
11	L	A8	0	1	1
11	R	A2	0	1	1
11	R	A3	0	0	0
11	R	A4	1	0	1
11	R	A5	0	1	1
11	R	A6	0	1	1
11	R	A7	0	0	0
11	R	A8	0	0	0
12	L	A2
12	L	A3
12	L	A4	0	1	1
12	L	A5	0	0	0
12	L	A6	0	1	1
12	L	A7	0	1	1
12	L	A8	0	0	0
12	R	A2
12	R	A3
12	R	A4	0	0	0
12	R	A5	0	0	0
12	R	A6	0	0	0
12	R	A7	0	1	1
12	R	A8	0	0	0
13	L	A2	0	0	0
13	L	A3	0	0	0
13	L	A4	0	0	0
13	L	A5	0	0	0
13	L	A6	0	0	0
13	L	A7	0	0	0
13	L	A8	0	0	0
13	R	A2	0	0	0
13	R	A3	0	1	1
13	R	A4	0	0	0
13	R	A5	0	0	0
13	R	A6	0	1	1
13	R	A7	0	0	0
13	R	A8	0	0	0
14	L	A2	0	0	0
14	L	A3	0	1	1
14	L	A4	0	1	1
14	L	A5	0	0	0
14	L	A6	1	1	1
14	L	A7	1	1	1
14	L	A8	0	1	1
14	R	A2	0	1	1
14	R	A3	0	0	0
14	R	A4	0	1	1
14	R	A5	0	1	1
14	R	A6	0	1	1
14	R	A7	1	1	1
14	R	A8	1	1	1
15	L	A2	0	0	0
15	L	A3	0	0	0
15	L	A4	0	0	0
15	L	A5	0	0	0
15	L	A6	0	0	0
15	L	A7	0	0	0
15	L	A8	0	1	1
15	R	A2	0	0	0
15	R	A3	0	0	0
15	R	A4	0	0	0
15	R	A5	0	0	0
15	R	A6	0	0	0
15	R	A7	0	0	0
15	R	A8	0	0	0
16	L	A2
16	L	A3
16	L	A4	0	0	0
16	L	A5	0	0	0
16	L	A6	0	0	0
16	L	A7	0	1	1
16	L	A8	0	0	0
16	R	A2
16	R	A3
16	R	A4	0	0	0
16	R	A5	0	0	0
16	R	A6	0	0	0
16	R	A7	0	1	1
16	R	A8	0	0	0
17	L	A2	0	0	0
17	L	A3	0	0	0
17	L	A4	0	0	0
17	L	A5	0	1	1
17	L	A6	0	1	1
17	L	A7	1	1	1
17	L	A8	0	1	1
17	R	A2	0	0	0
17	R	A3	0	0	0
17	R	A4	0	0	0
17	R	A5	0	1	1
17	R	A6	0	0	0
17	R	A7	1	1	1
17	R	A8	1	1	1

## Sheet: Cdk2
Cdk22
Embryo No.	Left (L) or Right (R)	Hemisegment No.	Hemisegment with any cell division defects along the Svp lineage	Hemisegment with any cell division defects along the Tin lineage	Hemisegment with any cell division defects
1	L	A2	0	1	1
1	L	A3	0	0	0
1	L	A4	1	1	1
1	L	A5	1	1	1
1	L	A6	1	0	1
1	L	A7	0	1	1
1	L	A8	0	0	0
1	R	A2	0	1	1
1	R	A3	0	0	0
1	R	A4	0	1	1
1	R	A5	0	0	0
1	R	A6	0	1	1
1	R	A7	0	0	0
1	R	A8	0	1	1
2	L	A2	0	0	0
2	L	A3	0	1	1
2	L	A4	0	1	1
2	L	A5	0	0	0
2	L	A6	1	0	1
2	L	A7	0	0	0
2	L	A8	0	1	1
2	R	A2	0	0	0
2	R	A3	0	0	0
2	R	A4	0	1	1
2	R	A5	0	0	0
2	R	A6	0	0	0
2	R	A7	0	1	1
2	R	A8	0	1	1
3	L	A2
3	L	A3	0	1	1
3	L	A4	0	0	0
3	L	A5	0	0	0
3	L	A6	1	0	1
3	L	A7	0	0	0
3	L	A8	0	1	1
3	R	A2
3	R	A3	0	1	1
3	R	A4	0	0	0
3	R	A5	0	1	1
3	R	A6	0	1	1
3	R	A7	1	1	1
3	R	A8	0	0	0
4	L	A2	0	0	0
4	L	A3	0	1	1
4	L	A4	1	1	1
4	L	A5
4	L	A6
4	L	A7
4	L	A8
4	R	A2	0	1	1
4	R	A3	0	1	1
4	R	A4	0	1	1
4	R	A5	1	1	1
4	R	A6
4	R	A7
4	R	A8
5	L	A2	1	1	1
5	L	A3	1	1	1
5	L	A4	1	0	1
5	L	A5	1	1	1
5	L	A6	0	0	0
5	L	A7	1	0	1
5	L	A8	0	0	0
5	R	A2	0	0	0
5	R	A3	0	0	0
5	R	A4	0	1	1
5	R	A5	1	0	1
5	R	A6	0	0	0
5	R	A7	1	0	1
5	R	A8	1	0	1
6	L	A2	0	1	1
6	L	A3	0	1	1
6	L	A4	0	1	1
6	L	A5	1	1	1
6	L	A6
6	L	A7
6	L	A8
6	R	A2	0	1	1
6	R	A3	0	1	1
6	R	A4	0	1	1
6	R	A5
6	R	A6
6	R	A7
6	R	A8
7	L	A2	1	1	1
7	L	A3	1	0	1
7	L	A4	0	0	0
7	L	A5	0	0	0
7	L	A6
7	L	A7
7	L	A8
7	R	A2	0	1	1
7	R	A3	0	0	0
7	R	A4	0	0	0
7	R	A5	0	0	0
7	R	A6
7	R	A7
7	R	A8
8	L	A2	0	1	1
8	L	A3	0	0	0
8	L	A4	0	1	1
8	L	A5	0	1	1
8	L	A6	1	1	1
8	L	A7	1	0	1
8	L	A8	0	0	0
8	R	A2	0	0	0
8	R	A3	0	0	0
8	R	A4	0	0	0
8	R	A5	0	1	1
8	R	A6	0	0	0
8	R	A7	0	0	0
8	R	A8	0	0	0
9	L	A2	1	0	1
9	L	A3
9	L	A4	0	1	1
9	L	A5	0	1	1
9	L	A6	0	1	1
9	L	A7	0	0	0
9	L	A8	0	1	1
9	R	A2	0	1	1
9	R	A3	0	1	1
9	R	A4	0	1	1
9	R	A5	0	0	0
9	R	A6	1	1	1
9	R	A7	1	0	1
9	R	A8	1	0	1
10	L	A2
10	L	A3	1	1	1
10	L	A4	1	1	1
10	L	A5	0	0	0
10	L	A6	1	0	1
10	L	A7	0	0	0
10	L	A8	0	0	0
10	R	A2	1	1	1
10	R	A3	0	1	1
10	R	A4	1	1	1
10	R	A5	0	0	0
10	R	A6	1	0	1
10	R	A7	0	0	0
10	R	A8	0	0	0
11	L	A2
11	L	A3	0	0	0
11	L	A4	1	1	1
11	L	A5	1	1	1
11	L	A6	0	1	1
11	L	A7	0	0	0
11	L	A8	0	1	1
11	R	A2
11	R	A3	0	1	1
11	R	A4	1	1	1
11	R	A5	1	0	1
11	R	A6	0	0	0
11	R	A7	0	0	0
11	R	A8	0	1	1
12	L	A2	0	0	0
12	L	A3	0	0	0
12	L	A4	0	1	1
12	L	A5	0	0	0
12	L	A6	0	0	0
12	L	A7	1	1	1
12	L	A8	0	0	0
12	R	A2	1	0	1
12	R	A3	0	1	1
12	R	A4	0	0	0
12	R	A5	0	0	0
12	R	A6	0	1	1
12	R	A7	0	0	0
12	R	A8	0	0	0
13	L	A2	0	0	0
13	L	A3	0	0	0
13	L	A4	0	0	0
13	L	A5	0	0	0
13	L	A6	0	0	0
13	L	A7
13	L	A8
13	R	A2	0	0	0
13	R	A3	0	0	0
13	R	A4	0	0	0
13	R	A5	0	0	0
13	R	A6	0	0	0
13	R	A7
13	R	A8
14	L	A2	0	0	0
14	L	A3	0	1	1
14	L	A4	0	1	1
14	L	A5	0	1	1
14	L	A6
14	L	A7
14	L	A8
14	R	A2	0	0	0
14	R	A3	0	0	0
14	R	A4	0	0	0
14	R	A5	0	0	0
14	R	A6
14	R	A7
14	R	A8

## Sheet: Cenp-C
Cenp-CSH157
Embryo No.	Left (L) or Right (R)	Hemisegment No.	Hemisegment with any cell division defects along the Svp lineage	Hemisegment with any cell division defects along the Tin lineage	Hemisegment with any cell division defects
1	L	A2	0	0	0
1	L	A3	0	0	0
1	L	A4	0	0	0
1	L	A5	0	0	0
1	L	A6	0	1	1
1	L	A7	0	1	1
1	L	A8	1	1	1
1	R	A2	0	0	0
1	R	A3	1	1	1
1	R	A4	0	0	0
1	R	A5	0	0	0
1	R	A6	1	1	1
1	R	A7	1	1	1
1	R	A8	0	0	0
2	L	A2
2	L	A3	0	1	1
2	L	A4	0	1	1
2	L	A5	1	1	1
2	L	A6	1	0	1
2	L	A7	0	1	1
2	L	A8	1	0	1
2	R	A2
2	R	A3	1	1	1
2	R	A4	1	1	1
2	R	A5	0	0	0
2	R	A6	0	0	0
2	R	A7	0	1	1
2	R	A8	1	0	1
3	L	A2	1	0	1
3	L	A3	0	1	1
3	L	A4	1	1	1
3	L	A5	0	0	0
3	L	A6	0	0	0
3	L	A7	0	0	0
3	L	A8	0	0	0
3	R	A2	0	1	1
3	R	A3	1	1	1
3	R	A4	0	1	1
3	R	A5	1	1	1
3	R	A6	0	1	1
3	R	A7	0	0	0
3	R	A8	0	1	1
4	L	A2
4	L	A3	1	1	1
4	L	A4	1	1	1
4	L	A5	1	1	1
4	L	A6	1	0	1
4	L	A7	0	0	0
4	L	A8	0	1	1
4	R	A2	0	1	1
4	R	A3	0	0	0
4	R	A4	1	0	1
4	R	A5	1	0	1
4	R	A6	1	1	1
4	R	A7	0	0	0
4	R	A8	0	1	1
5	L	A2	0	0	0
5	L	A3	1	0	1
5	L	A4	0	0	0
5	L	A5	0	0	0
5	L	A6	0	0	0
5	L	A7
5	L	A8
5	R	A2	0	0	0
5	R	A3	1	0	1
5	R	A4	0	1	1
5	R	A5	0	0	0
5	R	A6	0	0	0
5	R	A7
5	R	A8
6	L	A2	0	1	1
6	L	A3	1	0	1
6	L	A4	0	0	0
6	L	A5	1	0	1
6	L	A6	0	0	0
6	L	A7	1	0	1
6	L	A8	0	0	0
6	R	A2	1	1	1
6	R	A3	1	1	1
6	R	A4	0	0	0
6	R	A5	0	0	0
6	R	A6	0	0	0
6	R	A7	0	0	0
6	R	A8	0	0	0
7	L	A2	0	0	0
7	L	A3	1	1	1
7	L	A4	1	0	1
7	L	A5	0	1	1
7	L	A6	0	0	0
7	L	A7	0	0	0
7	L	A8	0	1	1
7	R	A2	0	1	1
7	R	A3	0	0	0
7	R	A4	0	0	0
7	R	A5	1	0	1
7	R	A6	0	1	1
7	R	A7	0	0	0
7	R	A8	0	1	1
8	L	A2	1	1	1
8	L	A3	0	0	0
8	L	A4	0	0	0
8	L	A5	0	0	0
8	L	A6	0	0	0
8	L	A7	0	0	0
8	L	A8	0	0	0
8	R	A2	1	0	1
8	R	A3	1	1	1
8	R	A4	0	1	1
8	R	A5	0	0	0
8	R	A6	0	0	0
8	R	A7	0	0	0
8	R	A8	0	0	0
9	L	A2	1	1	1
9	L	A3	0	1	1
9	L	A4	0	1	1
9	L	A5	0	0	0
9	L	A6	1	0	1
9	L	A7
9	L	A8
9	R	A2	0	0	0
9	R	A3	0	1	1
9	R	A4	0	0	0
9	R	A5	0	1	1
9	R	A6	1	1	1
9	R	A7
9	R	A8
10	L	A2	0	1	1
10	L	A3	1	0	1
10	L	A4	0	1	1
10	L	A5	0	0	0
10	L	A6	0	0	0
10	L	A7	0	0	0
10	L	A8	0	0	0
10	R	A2	1	0	1
10	R	A3	0	0	0
10	R	A4	0	0	0
10	R	A5	0	0	0
10	R	A6	1	0	1
10	R	A7	0	0	0
10	R	A8	0	0	0
11	L	A2	0	0	0
11	L	A3	0	0	0
11	L	A4	0	0	0
11	L	A5	0	0	0
11	L	A6	0	0	0
11	L	A7	0	0	0
11	L	A8	0	0	0
11	R	A2	0	0	0
11	R	A3	1	0	1
11	R	A4	0	0	0
11	R	A5	0	1	1
11	R	A6	0	0	0
11	R	A7	0	0	0
11	R	A8	0	0	0
12	L	A2
12	L	A3
12	L	A4
12	L	A5
12	L	A6	1	1	1
12	L	A7	0	0	0
12	L	A8	0	0	0
12	R	A2
12	R	A3
12	R	A4
12	R	A5
12	R	A6
12	R	A7	0	0	0
12	R	A8	0	0	0
13	L	A2	0	0	0
13	L	A3	0	1	1
13	L	A4	0	1	1
13	L	A5	0	0	0
13	L	A6	0	0	0
13	L	A7	0	0	0
13	L	A8	0	0	0
13	R	A2	1	0	1
13	R	A3	0	1	1
13	R	A4	1	0	1
13	R	A5	0	0	0
13	R	A6	0	0	0
13	R	A7	1	0	1
13	R	A8	0	0	0
14	L	A2	0	1	1
14	L	A3	0	0	0
14	L	A4	0	0	0
14	L	A5	0	1	1
14	L	A6	0	0	0
14	L	A7	1	0	1
14	L	A8	0	0	0
14	R	A2	0	0	0
14	R	A3	0	0	0
14	R	A4	0	0	0
14	R	A5	1	0	1
14	R	A6	0	0	0
14	R	A7	1	0	1
14	R	A8	0	0	0

## Sheet: cid
cidT11-2
Embryo No.	Left (L) or Right (R)	Hemisegment No.	Hemisegment with any cell division defects along the Svp lineage	Hemisegment with any cell division defects along the Tin lineage	Hemisegment with any cell division defects
1	L	A2	1	1	1
1	L	A3	1	0	1
1	L	A4	0	0	0
1	L	A5	0	1	1
1	L	A6	0	0	0
1	L	A7	0	0	0
1	L	A8
1	R	A2	0	0	0
1	R	A3	0	1	1
1	R	A4	0	1	1
1	R	A5	0	1	1
1	R	A6	0	1	1
1	R	A7	0	0	0
1	R	A8
2	L	A2	0	0	0
2	L	A3	0	1	1
2	L	A4	0	1	1
2	L	A5	0	0	0
2	L	A6	0	0	0
2	L	A7	0	0	0
2	L	A8	0	0	0
2	R	A2	0	0	0
2	R	A3	0	0	0
2	R	A4	0	0	0
2	R	A5	0	1	1
2	R	A6	1	1	1
2	R	A7	0	1	1
2	R	A8	0	0	0
3	L	A2	0	1	1
3	L	A3	0	0	0
3	L	A4	1	1	1
3	L	A5	1	1	1
3	L	A6	0	0	0
3	L	A7	0	0	0
3	L	A8
3	R	A2	1	1	1
3	R	A3	0	0	0
3	R	A4	0	0	0
3	R	A5	0	1	1
3	R	A6	0	0	0
3	R	A7	0	0	0
3	R	A8
4	L	A2	0	0	0
4	L	A3	0	0	0
4	L	A4	0	0	0
4	L	A5	1	1	1
4	L	A6	1	1	1
4	L	A7	0	1	1
4	L	A8	0	0	0
4	R	A2	0	0	0
4	R	A3	0	0	0
4	R	A4	0	0	0
4	R	A5	0	1	1
4	R	A6	0	1	1
4	R	A7	0	0	0
4	R	A8	0	0	0
5	L	A2	0	0	0
5	L	A3	0	0	0
5	L	A4	0	1	1
5	L	A5	1	1	1
5	L	A6	0	0	0
5	L	A7	0	0	0
5	L	A8	0	0	0
5	R	A2	0	0	0
5	R	A3	0	0	0
5	R	A4	0	0	0
5	R	A5	1	1	1
5	R	A6	0	0	0
5	R	A7	0	0	0
5	R	A8	0	0	0
6	L	A2	0	1	1
6	L	A3	0	0	0
6	L	A4	0	0	0
6	L	A5	1	0	1
6	L	A6	0	0	0
6	L	A7	0	0	0
6	L	A8	0	0	0
6	R	A2	0	0	0
6	R	A3	0	0	0
6	R	A4	1	1	1
6	R	A5	1	1	1
6	R	A6	0	1	1
6	R	A7	0	0	0
6	R	A8	0	0	0
7	L	A2	0	1	1
7	L	A3	1	1	1
7	L	A4	1	0	1
7	L	A5	0	0	0
7	L	A6	0	0	0
7	L	A7	0	0	0
7	L	A8	1	1	1
7	R	A2	0	0	0
7	R	A3	0	0	0
7	R	A4	0	0	0
7	R	A5
7	R	A6
7	R	A7
7	R	A8
8	L	A2	0	0	0
8	L	A3	0	1	1
8	L	A4	0	0	0
8	L	A5	0	1	1
8	L	A6	0	0	0
8	L	A7	0	0	0
8	L	A8	0	0	0
8	R	A2	1	1	1
8	R	A3	0	0	0
8	R	A4	1	1	1
8	R	A5	0	1	1
8	R	A6	0	0	0
8	R	A7	0	0	0
8	R	A8	0	0	0
9	L	A2	0	1	1
9	L	A3	1	1	1
9	L	A4	0	1	1
9	L	A5	0	1	1
9	L	A6	0	1	1
9	L	A7	0	1	1
9	L	A8	0	1	1
9	R	A2	0	1	1
9	R	A3	0	0	0
9	R	A4	0	1	1
9	R	A5	1	1	1
9	R	A6	0	0	0
9	R	A7	1	1	1
9	R	A8	0	0	0
10	L	A2	0	0	0
10	L	A3	0	0	0
10	L	A4	1	1	1
10	L	A5	0	0	0
10	L	A6	0	0	0
10	L	A7	0	0	0
10	L	A8	0	1	1
10	R	A2	0	0	0
10	R	A3	0	0	0
10	R	A4	0	1	1
10	R	A5	0	1	1
10	R	A6	0	1	1
10	R	A7	0	0	0
10	R	A8	0	0	0
11	L	A2	0	0	0
11	L	A3	1	1	1
11	L	A4	1	0	1
11	L	A5	0	0	0
11	L	A6	0	0	0
11	L	A7	0	1	1
11	L	A8	0	1	1
11	R	A2	0	1	1
11	R	A3	0	0	0
11	R	A4	0	1	1
11	R	A5	0	0	0
11	R	A6	0	0	0
11	R	A7	0	0	0
11	R	A8	0	0	0
12	L	A2	0	1	1
12	L	A3	0	0	0
12	L	A4	0	1	1
12	L	A5	0	1	1
12	L	A6	0	1	1
12	L	A7	0	1	1
12	L	A8	0	0	0
12	R	A2	0	0	0
12	R	A3	0	1	1
12	R	A4	0	0	0
12	R	A5	0	0	0
12	R	A6	0	0	0
12	R	A7	0	1	1
12	R	A8	0	0	0
13	L	A2	0	1	1
13	L	A3	0	0	0
13	L	A4	1	0	1
13	L	A5	0	0	0
13	L	A6	0	1	1
13	L	A7	0	1	1
13	L	A8	0	0	0
13	R	A2	0	1	1
13	R	A3	0	1	1
13	R	A4	0	0	0
13	R	A5	0	0	0
13	R	A6	0	0	0
13	R	A7	0	0	0
13	R	A8	0	0	0
14	L	A2	0	1	1
14	L	A3	1	1	1
14	L	A4	0	0	0
14	L	A5	1	1	1
14	L	A6	1	1	1
14	L	A7
14	L	A8
14	R	A2	0	1	1
14	R	A3	0	0	0
14	R	A4	0	0	0
14	R	A5	0	1	1
14	R	A6
14	R	A7
14	R	A8
15	L	A2	1	0	1
15	L	A3	0	0	0
15	L	A4	0	1	1
15	L	A5	0	1	1
15	L	A6	1	1	1
15	L	A7	0	1	1
15	L	A8	1	1	1
15	R	A2	0	0	0
15	R	A3	0	0	0
15	R	A4	0	0	0
15	R	A5	0	0	0
15	R	A6	1	0	1
15	R	A7	0	0	0
15	R	A8	1	0	1

## Sheet: cmet
cmet04431
Embryo No.	Left (L) or Right (R)	Hemisegment No.	Hemisegment with any cell division defects along the Svp lineage	Hemisegment with any cell division defects along the Tin lineage	Hemisegment with any cell division defects
1	L	A2	0	0	0
1	L	A3	0	0	0
1	L	A4	0	0	0
1	L	A5	0	0	0
1	L	A6	0	0	0
1	L	A7	0	0	0
1	L	A8	0	0	0
1	R	A2	0	0	0
1	R	A3	0	0	0
1	R	A4	0	0	0
1	R	A5	0	0	0
1	R	A6	0	0	0
1	R	A7	0	0	0
1	R	A8	0	0	0
2	L	A2	1	0	1
2	L	A3	0	1	1
2	L	A4	0	0	0
2	L	A5	0	0	0
2	L	A6	0	1	1
2	L	A7	0	0	0
2	L	A8	0	0	0
2	R	A2	0	0	0
2	R	A3	1	0	1
2	R	A4	0	0	0
2	R	A5	0	0	0
2	R	A6	0	1	1
2	R	A7	0	0	0
2	R	A8	0	0	0
3	L	A2	0	0	0
3	L	A3	0	0	0
3	L	A4	0	0	0
3	L	A5	0	0	0
3	L	A6	0	0	0
3	L	A7	0	0	0
3	L	A8	0	0	0
3	R	A2	0	0	0
3	R	A3	0	0	0
3	R	A4	0	0	0
3	R	A5	0	0	0
3	R	A6	0	0	0
3	R	A7	0	0	0
3	R	A8	0	0	0
4	L	A2	0	0	0
4	L	A3	0	1	1
4	L	A4	0	1	1
4	L	A5	0	0	0
4	L	A6	0	0	0
4	L	A7	0	0	0
4	L	A8	0	0	0
4	R	A2	0	0	0
4	R	A3	0	0	0
4	R	A4	0	1	1
4	R	A5	0	1	1
4	R	A6	0	0	0
4	R	A7	0	0	0
4	R	A8	0	0	0
5	L	A2	0	0	0
5	L	A3	0	1	1
5	L	A4	0	0	0
5	L	A5	0	1	1
5	L	A6	0	1	1
5	L	A7	0	0	0
5	L	A8	0	0	0
5	R	A2	1	0	1
5	R	A3	0	0	0
5	R	A4	0	0	0
5	R	A5	0	0	0
5	R	A6	0	0	0
5	R	A7	0	0	0
5	R	A8	0	0	0
6	L	A2	0	1	1
6	L	A3	0	0	0
6	L	A4	1	0	1
6	L	A5	0	0	0
6	L	A6	0	0	0
6	L	A7	0	0	0
6	L	A8	0	0	0
6	R	A2	1	0	1
6	R	A3	0	0	0
6	R	A4	0	0	0
6	R	A5	0	0	0
6	R	A6	0	0	0
6	R	A7	0	0	0
6	R	A8	0	0	0
7	L	A2	1	1	1
7	L	A3	1	1	1
7	L	A4
7	L	A5
7	L	A6	1	1	1
7	L	A7	0	1	1
7	L	A8	0	0	0
7	R	A2	1	1	1
7	R	A3	0	0	0
7	R	A4	0	1	1
7	R	A5	0	1	1
7	R	A6	0	0	0
7	R	A7	0	0	0
7	R	A8	0	0	0
8	L	A2	0	0	0
8	L	A3	0	0	0
8	L	A4	0	0	0
8	L	A5	0	1	1
8	L	A6	0	0	0
8	L	A7	0	0	0
8	L	A8	0	0	0
8	R	A2	0	0	0
8	R	A3	1	0	1
8	R	A4	0	1	1
8	R	A5	0	0	0
8	R	A6	0	0	0
8	R	A7	0	0	0
8	R	A8	0	0	0
9	L	A2	0	1	1
9	L	A3	0	0	0
9	L	A4	0	0	0
9	L	A5	0	0	0
9	L	A6	0	1	1
9	L	A7
9	L	A8
9	R	A2	0	0	0
9	R	A3	0	1	1
9	R	A4	0	0	0
9	R	A5	0	0	0
9	R	A6	0	0	0
9	R	A7
9	R	A8
10	L	A2
10	L	A3
10	L	A4
10	L	A5	0	0	0
10	L	A6	0	1	1
10	L	A7	0	0	0
10	L	A8	0	0	0
10	R	A2
10	R	A3
10	R	A4	0	0	0
10	R	A5	0	0	0
10	R	A6	0	0	0
10	R	A7	0	1	1
10	R	A8	0	0	0
11	L	A2	0	0	0
11	L	A3	0	0	0
11	L	A4	0	0	0
11	L	A5	0	0	0
11	L	A6	0	0	0
11	L	A7	0	0	0
11	L	A8	0	0	0
11	R	A2	0	0	0
11	R	A3	0	1	1
11	R	A4	0	1	1
11	R	A5	0	0	0
11	R	A6	0	0	0
11	R	A7	0	1	1
11	R	A8	0	0	0
12	L	A2	0	0	0
12	L	A3
12	L	A4
12	L	A5
12	L	A6	0	1	1
12	L	A7	0	0	0
12	L	A8	0	0	0
12	R	A2	0	0	0
12	R	A3	1	1	1
12	R	A4	0	0	0
12	R	A5	0	0	0
12	R	A6	0	0	0
12	R	A7	0	0	0
12	R	A8	0	0	0
13	L	A2	0	0	0
13	L	A3	0	1	1
13	L	A4	0	0	0
13	L	A5	0	0	0
13	L	A6	0	0	0
13	L	A7	0	0	0
13	L	A8	0	0	0
13	R	A2	0	0	0
13	R	A3	0	0	0
13	R	A4	1	0	1
13	R	A5	0	1	1
13	R	A6	1	0	1
13	R	A7	0	1	1
13	R	A8	0	0	0
14	L	A2	0	1	1
14	L	A3	0	0	0
14	L	A4	0	0	0
14	L	A5	0	0	0
14	L	A6	0	1	1
14	L	A7	0	0	0
14	L	A8	0	0	0
14	R	A2	0	1	1
14	R	A3	0	0	0
14	R	A4	0	1	1
14	R	A5	0	0	0
14	R	A6	1	1	1
14	R	A7	0	0	0
14	R	A8	0	0	0
15	L	A2	0	0	0
15	L	A3	1	0	1
15	L	A4	0	0	0
15	L	A5	0	1	1
15	L	A6	0	0	0
15	L	A7	0	0	0
15	L	A8	0	0	0
15	R	A2	0	1	1
15	R	A3	1	0	1
15	R	A4	0	1	1
15	R	A5	0	0	0
15	R	A6	0	0	0
15	R	A7	0	0	0
15	R	A8	0	0	0

[truncated: 13 more sheets: glu, Incenp, Klp61F, mei-s332, neb, pav, pim, Rx, scra, SMC2, sti, thr, tum]
