# Supplementary material for: Genome-Wide Expression Profiling and Phenotypic Analysis of Downstream Targets Identify the Fox Transcription Factor Jumeau as a Master Regulator of Cardiac Progenitor Cell Division
Source: Int J Mol Sci. 2024 Dec 1;25(23):12933. doi: 10.3390/ijms252312933 (PMC11641245; doi:10.3390/ijms252312933)
Supplement: Supplementary file 1 [file ijms-25-12933-s001.zip › TableS4.xlsx]

## Sheet: Key
Key to Table S4: Analysis of cardiac progenitor cell division defects due to the RxCR00377-TG4.2 mutation
Worksheet Tabs	Description
All worksheet tabs other than "Key"	Report describing the state (normal, exhibiting asymmetric cell division defects, exhibiting symmetric cell divisions defects, or exhibiting cell division defects at an earlier stage) of every cardiac hemisegment examined for wild-type embryos and RxCR00377-TG4.2 homozygotes. Each hemisegment is uniquely identified by the embryo genotype, the embryo no., whether it is located on the left or right…

## Sheet: Wild-type
Wild-type (Oregon R iso 2G)
Embryo No.	Left (L) or Right (R)	Hemisegment No.	Hemisegment with any asymmetric cell division defects	Hemisegment with any symmetric cell division defects	Hemisegment with any earlier Svp cell division defects	Hemisegment with any cell division defects
1	L	A2	0	0	0	0
1	L	A3	0	0	0	0
1	L	A4	0	0	0	0
1	L	A5	0	0	0	0
1	L	A6	0	0	0	0
1	L	A7	0	0	0	0
1	L	A8	0	0	0	0
1	R	A2	0	0	0	0
1	R	A3	0	0	0	0
1	R	A4	0	0	0	0
1	R	A5	0	0	0	0
1	R	A6	0	0	0	0
1	R	A7	0	0	0	0
1	R	A8	0	0	0	0
2	L	A2	0	0	0	0
2	L	A3	0	0	0	0
2	L	A4	0	0	0	0
2	L	A5	0	0	0	0
2	L	A6	0	0	0	0
2	L	A7	0	0	0	0
2	L	A8	0	0	0	0
2	R	A2	0	0	0	0
2	R	A3	0	0	0	0
2	R	A4	0	0	0	0
2	R	A5	0	0	0	0
2	R	A6	0	0	0	0
2	R	A7	0	0	0	0
2	R	A8	0	0	0	0
3	L	A2	0	0	0	0
3	L	A3	0	0	0	0
3	L	A4	0	0	0	0
3	L	A5	0	0	0	0
3	L	A6	0	0	0	0
3	L	A7	0	0	0	0
3	L	A8	0	0	0	0
3	R	A2	0	0	0	0
3	R	A3	0	0	0	0
3	R	A4	0	0	0	0
3	R	A5	0	0	0	0
3	R	A6	0	0	0	0
3	R	A7	0	0	0	0
3	R	A8	0	0	0	0
4	L	A2	0	0	0	0
4	L	A3	0	0	0	0
4	L	A4	0	0	0	0
4	L	A5	0	0	0	0
4	L	A6	0	0	0	0
4	L	A7	0	0	0	0
4	L	A8	0	0	0	0
4	R	A2	0	0	0	0
4	R	A3	0	0	0	0
4	R	A4	0	0	0	0
4	R	A5	0	0	0	0
4	R	A6	0	0	0	0
4	R	A7	0	0	0	0
4	R	A8	0	0	0	0
5	L	A2	0	0	0	0
5	L	A3	0	0	0	0
5	L	A4	0	0	0	0
5	L	A5	0	0	0	0
5	L	A6	0	0	0	0
5	L	A7	0	0	0	0
5	L	A8	0	0	0	0
5	R	A2	0	0	0	0
5	R	A3	0	0	0	0
5	R	A4	0	0	0	0
5	R	A5	0	0	0	0
5	R	A6	0	0	0	0
5	R	A7	0	0	0	0
5	R	A8	0	0	0	0
6	L	A2	0	0	0	0
6	L	A3	0	0	0	0
6	L	A4	0	0	0	0
6	L	A5	0	0	0	0
6	L	A6	0	0	0	0
6	L	A7	0	0	0	0
6	L	A8	0	0	0	0
6	R	A2	0	0	0	0
6	R	A3	0	0	0	0
6	R	A4	0	0	0	0
6	R	A5	0	0	0	0
6	R	A6	0	0	0	0
6	R	A7	0	0	0	0
6	R	A8	0	0	0	0
7	L	A2	0	0	0	0
7	L	A3	0	0	0	0
7	L	A4	0	0	0	0
7	L	A5	0	0	0	0
7	L	A6	0	0	0	0
7	L	A7	0	0	0	0
7	L	A8	0	0	0	0
7	R	A2	0	0	0	0
7	R	A3	0	0	0	0
7	R	A4	0	0	0	0
7	R	A5	0	0	0	0
7	R	A6	0	0	0	0
7	R	A7	0	0	0	0
7	R	A8	0	0	0	0
8	L	A2	0	0	0	0
8	L	A3	0	0	0	0
8	L	A4	0	0	0	0
8	L	A5	0	0	0	0
8	L	A6	0	0	0	0
8	L	A7	0	0	0	0
8	L	A8	0	0	0	0
8	R	A2	0	0	0	0
8	R	A3	0	0	0	0
8	R	A4	0	0	0	0
8	R	A5	0	0	0	0
8	R	A6	0	0	0	0
8	R	A7	0	0	0	0
8	R	A8	0	0	0	0
9	L	A2	0	0	0	0
9	L	A3	0	0	0	0
9	L	A4	0	0	0	0
9	L	A5	0	0	0	0
9	L	A6	0	0	0	0
9	L	A7	0	0	0	0
9	L	A8	0	0	0	0
9	R	A2	0	0	0	0
9	R	A3	0	0	0	0
9	R	A4	0	0	0	0
9	R	A5	0	0	0	0
9	R	A6	0	0	0	0
9	R	A7	0	0	0	0
9	R	A8	0	0	0	0
10	L	A2	0	0	0	0
10	L	A3	0	0	0	0
10	L	A4	0	0	0	0
10	L	A5	0	0	0	0
10	L	A6	0	0	0	0
10	L	A7	0	0	0	0
10	L	A8	0	0	0	0
10	R	A2	0	0	0	0
10	R	A3	0	0	0	0
10	R	A4	0	0	0	0
10	R	A5	0	0	0	0
10	R	A6	0	0	0	0
10	R	A7	0	0	0	0
10	R	A8	0	0	0	0
11	L	A2	0	0	0	0
11	L	A3	0	0	0	0
11	L	A4	0	0	0	0
11	L	A5	0	0	0	0
11	L	A6	0	0	0	0
11	L	A7	0	0	0	0
11	L	A8	0	0	0	0
11	R	A2	0	0	0	0
11	R	A3	0	0	0	0
11	R	A4	0	0	0	0
11	R	A5	0	0	0	0
11	R	A6	0	0	0	0
11	R	A7	0	0	0	0
11	R	A8	0	0	0	0
12	L	A2	0	0	0	0
12	L	A3	0	0	0	0
12	L	A4	0	0	0	0
12	L	A5	0	0	0	0
12	L	A6	0	0	0	0
12	L	A7	0	0	0	0
12	L	A8	0	0	0	0
12	R	A2	0	0	0	0
12	R	A3	0	0	0	0
12	R	A4	0	0	0	0
12	R	A5	0	0	0	0
12	R	A6	0	0	0	0
12	R	A7	0	0	0	0
12	R	A8	0	0	0	0
13	L	A2	0	0	0	0
13	L	A3	0	0	0	0
13	L	A4	0	0	0	0
13	L	A5	0	0	0	0
13	L	A6	0	0	0	0
13	L	A7	0	0	0	0
13	L	A8	0	0	0	0
13	R	A2	0	0	0	0
13	R	A3	0	0	0	0
13	R	A4	0	0	0	0
13	R	A5	0	0	0	0
13	R	A6	0	0	0	0
13	R	A7	0	0	0	0
13	R	A8	0	0	0	0
14	L	A2	0	0	0	0
14	L	A3	0	0	0	0
14	L	A4	0	0	0	0
14	L	A5	0	0	0	0
14	L	A6	0	0	0	0
14	L	A7	0	0	0	0
14	L	A8	0	0	0	0
14	R	A2	0	0	0	0
14	R	A3	0	0	0	0
14	R	A4	0	0	0	0
14	R	A5	0	0	0	0
14	R	A6	0	0	0	0
14	R	A7	0	0	0	0
14	R	A8	0	0	0	0

## Sheet: Rx homozygotes
RxCR00377-TG4.2
Embryo No.	Left (L) or Right (R)	Hemisegment No.	Hemisegment with any asymmetric cell division defects	Hemisegment with any symmetric cell division defects	Hemisegment with any earlier Svp cell division defects	Hemisegment with any cell division defects
1	L	A2	0	0	0	0
1	L	A3	0	0	0	0
1	L	A4	0	0	0	0
1	L	A5	0	1	0	1
1	L	A6	0	0	0	0
1	L	A7	0	0	0	0
1	L	A8	0	0	0	0
1	R	A2	0	0	1	1
1	R	A3	0	0	0	0
1	R	A4	0	0	0	0
1	R	A5	0	0	0	0
1	R	A6	0	0	0	0
1	R	A7	0	0	0	0
1	R	A8	0	0	0	0
2	L	A2	0	0	0	0
2	L	A3	0	0	0	0
2	L	A4	0	0	0	0
2	L	A5	0	0	0	0
2	L	A6	0	0	0	0
2	L	A7	0	0	0	0
2	L	A8	0	0	0	0
2	R	A2	0	0	0	0
2	R	A3	0	0	0	0
2	R	A4	0	0	0	0
2	R	A5	0	0	0	0
2	R	A6	0	0	0	0
2	R	A7	0	0	0	0
2	R	A8	0	0	0	0
3	L	A2	0	0	1	1
3	L	A3
3	L	A4	0	0	1	1
3	L	A5	0	1	0	1
3	L	A6
3	L	A7
3	L	A8
3	R	A2
3	R	A3	0	1	1	1
3	R	A4	0	0	1	1
3	R	A5	0	0	1	1
3	R	A6	0	1	0	1
3	R	A7	1	0	1	1
3	R	A8	0	0	1	1
4	L	A2	0	0	0	0
4	L	A3	0	1	0	1
4	L	A4	0	0	0	0
4	L	A5	0	0	0	0
4	L	A6	0	0	1	1
4	L	A7	1	0	1	1
4	L	A8	0	0	0	0
4	R	A2	0	0	1	1
4	R	A3	0	0	0	0
4	R	A4	0	0	0	0
4	R	A5	0	0	0	0
4	R	A6	0	0	0	0
4	R	A7	0	0	0	0
4	R	A8	0	0	0	0
5	L	A2	0	0	0	0
5	L	A3	0	0	0	0
5	L	A4	0	0	0	0
5	L	A5	0	0	0	0
5	L	A6	0	0	0	0
5	L	A7	0	0	0	0
5	L	A8	0	0	0	0
5	R	A2	1	0	0	1
5	R	A3	0	1	0	1
5	R	A4	0	1	0	1
5	R	A5	0	0	0	0
5	R	A6	0	1	0	1
5	R	A7	0	1	0	1
5	R	A8	0	0	0	0
6	L	A2	1	0	0	1
6	L	A3	0	0	0	0
6	L	A4	0	0	0	0
6	L	A5	0	0	0	0
6	L	A6	0	0	0	0
6	L	A7	0	0	0	0
6	L	A8	0	0	0	0
6	R	A2	0	0	0	0
6	R	A3	0	0	0	0
6	R	A4	0	0	0	0
6	R	A5	0	0	0	0
6	R	A6	0	0	0	0
6	R	A7	0	0	0	0
6	R	A8	0	0	0	0
7	L	A2	1	0	0	1
7	L	A3	0	0	0	0
7	L	A4	0	0	0	0
7	L	A5	0	0	0	0
7	L	A6	0	0	0	0
7	L	A7	0	0	0	0
7	L	A8	0	0	0	0
7	R	A2	0	0	0	0
7	R	A3	0	0	0	0
7	R	A4	0	0	0	0
7	R	A5	0	0	0	0
7	R	A6	0	0	0	0
7	R	A7	0	0	0	0
7	R	A8	0	0	0	0
8	L	A2	0	0	0	0
8	L	A3	0	0	0	0
8	L	A4	0	0	0	0
8	L	A5	0	0	0	0
8	L	A6	0	0	0	0
8	L	A7	0	0	0	0
8	L	A8	0	0	0	0
8	R	A2	0	0	0	0
8	R	A3	0	1	0	1
8	R	A4	0	0	0	0
8	R	A5	0	0	0	0
8	R	A6	0	0	0	0
8	R	A7	0	0	0	0
8	R	A8	0	0	0	0
9	L	A2	0	0	0	0
9	L	A3	0	1	0	1
9	L	A4	0	0	0	0
9	L	A5	0	0	0	0
9	L	A6	0	0	0	0
9	L	A7	0	0	0	0
9	L	A8	0	0	0	0
9	R	A2	0	0	0	0
9	R	A3	0	1	0	1
9	R	A4	0	0	0	0
9	R	A5	0	0	0	0
9	R	A6	0	0	0	0
9	R	A7	0	0	0	0
9	R	A8	0	0	0	0
10	L	A2	0	0	1	1
10	L	A3	0	0	0	0
10	L	A4	0	0	0	0
10	L	A5	0	0	0	0
10	L	A6	0	0	0	0
10	L	A7	0	0	0	0
10	L	A8	0	0	0	0
10	R	A2	0	0	0	0
10	R	A3	0	0	0	0
10	R	A4	0	0	0	0
10	R	A5	0	0	0	0
10	R	A6	0	0	0	0
10	R	A7	0	0	0	0
10	R	A8	0	1	0	1
11	L	A2	0	0	0	0
11	L	A3	0	0	0	0
11	L	A4	0	0	0	0
11	L	A5	0	0	0	0
11	L	A6	0	0	0	0
11	L	A7	0	0	0	0
11	L	A8	0	0	0	0
11	R	A2	0	0	0	0
11	R	A3	0	1	0	1
11	R	A4	0	0	0	0
11	R	A5	0	0	0	0
11	R	A6	0	0	1	1
11	R	A7	0	0	0	0
11	R	A8	0	0	0	0
12	L	A2	0	0	0	0
12	L	A3	0	0	0	0
12	L	A4	0	0	0	0
12	L	A5	0	0	0	0
12	L	A6	0	0	0	0
12	L	A7	0	0	0	0
12	L	A8	0	1	0	1
12	R	A2	0	0	0	0
12	R	A3	0	0	0	0
12	R	A4	0	0	0	0
12	R	A5	0	0	0	0
12	R	A6	0	0	0	0
12	R	A7	0	0	0	0
12	R	A8	0	0	0	0
13	L	A2	0	0	0	0
13	L	A3	0	0	0	0
13	L	A4	0	0	0	0
13	L	A5	0	0	0	0
13	L	A6	0	0	0	0
13	L	A7	0	0	0	0
13	L	A8	0	0	0	0
13	R	A2	0	0	0	0
13	R	A3	0	0	0	0
13	R	A4	0	0	0	0
13	R	A5	0	0	0	0
13	R	A6	0	0	0	0
13	R	A7	0	1	0	1
13	R	A8	0	0	0	0
