# Supplementary material for: Genome-Wide Expression Profiling and Phenotypic Analysis of Downstream Targets Identify the Fox Transcription Factor Jumeau as a Master Regulator of Cardiac Progenitor Cell Division
Source: Int J Mol Sci. 2024 Dec 1;25(23):12933. doi: 10.3390/ijms252312933 (PMC11641245; doi:10.3390/ijms252312933)
Supplement: Supplementary file 1 [file ijms-25-12933-s001.zip › TableS5.xlsx]

## Sheet: Key
Key to Table S5: Genetic interaction analysis between Rx and jumu
Worksheet Tabs	Description
All worksheet tabs other than "Key"	Report describing the state (normal, exhibiting asymmetric cell division defects, exhibiting symmetric cell divisions defects, or exhibiting cell division defects at an earlier stage) of every cardiac hemisegment examined for RxCR00377-TG4.2/+ heterozygotes, jumuDf(3R)Exel6157/+ heterozygotes and RxCR00377-TG4.2/+; jumuDf(3R)Exel6157/+ double heterozygotes. Each hemisegment is uniquely identified…

## Sheet: Rx heterozygotes
RxCR00377-TG4.2/+
Embryo No.	Left (L) or Right (R)	Hemisegment No.	Hemisegment with any asymmetric cell division defects	Hemisegment with any symmetric cell division defects	Hemisegment with any earlier Svp cell division defects	Hemisegment with any cell division defects
1	L	A2	0	0	0	0
1	L	A3	0	0	0	0
1	L	A4	0	0	0	0
1	L	A5	0	0	0	0
1	L	A6	0	0	0	0
1	L	A7	0	1	0	1
1	L	A8	0	0	0	0
1	R	A2	0	0	0	0
1	R	A3	0	0	0	0
1	R	A4	0	0	0	0
1	R	A5	0	0	0	0
1	R	A6	0	0	0	0
1	R	A7	0	0	0	0
1	R	A8	0	0	0	0
2	L	A2	0	0	0	0
2	L	A3	0	0	0	0
2	L	A4	0	1	0	1
2	L	A5	0	0	0	0
2	L	A6	0	0	0	0
2	L	A7	0	0	0	0
2	L	A8	0	0	0	0
2	R	A2	0	1	1	1
2	R	A3	0	0	1	1
2	R	A4	0	0	0	0
2	R	A5	0	1	0	1
2	R	A6	0	0	0	0
2	R	A7	0	0	0	0
2	R	A8	0	0	0	0
3	L	A2	0	0	1	1
3	L	A3	0	1	0	1
3	L	A4	0	1	0	1
3	L	A5	0	0	0	0
3	L	A6	0	0	0	0
3	L	A7	0	0	0	0
3	L	A8	0	0	0	0
3	R	A2	0	0	0	0
3	R	A3	0	0	0	0
3	R	A4	0	0	0	0
3	R	A5	0	0	0	0
3	R	A6	0	0	0	0
3	R	A7	0	0	0	0
3	R	A8	0	0	0	0
4	L	A2	0	0	0	0
4	L	A3	0	0	0	0
4	L	A4	0	0	0	0
4	L	A5	0	0	0	0
4	L	A6	0	0	0	0
4	L	A7	0	0	0	0
4	L	A8
4	R	A2	0	0	0	0
4	R	A3	0	0	0	0
4	R	A4	0	0	0	0
4	R	A5	0	0	0	0
4	R	A6	0	0	0	0
4	R	A7	0	0	0	0
4	R	A8
5	L	A2	0	0	0	0
5	L	A3	0	0	0	0
5	L	A4	0	0	0	0
5	L	A5	0	0	0	0
5	L	A6	0	0	0	0
5	L	A7	0	1	0	1
5	L	A8	0	0	0	0
5	R	A2	0	0	0	0
5	R	A3	0	0	0	0
5	R	A4	0	0	0	0
5	R	A5	0	0	0	0
5	R	A6	0	0	0	0
5	R	A7	0	0	0	0
5	R	A8	0	0	0	0
6	L	A2	0	0	0	0
6	L	A3	0	0	0	0
6	L	A4	0	0	0	0
6	L	A5	0	0	0	0
6	L	A6	0	0	0	0
6	L	A7	0	0	0	0
6	L	A8	0	0	0	0
6	R	A2	0	0	0	0
6	R	A3	0	0	0	0
6	R	A4	0	0	0	0
6	R	A5	0	0	0	0
6	R	A6	0	0	0	0
6	R	A7	0	0	0	0
6	R	A8	0	0	0	0
7	L	A2	0	0	0	0
7	L	A3	0	0	0	0
7	L	A4	0	0	0	0
7	L	A5	0	0	0	0
7	L	A6	0	0	0	0
7	L	A7	0	0	0	0
7	L	A8	0	0	0	0
7	R	A2	0	0	0	0
7	R	A3	0	0	0	0
7	R	A4	0	0	0	0
7	R	A5	0	0	0	0
7	R	A6	0	0	0	0
7	R	A7	0	1	0	1
7	R	A8	0	0	0	0
8	L	A2	0	0	0	0
8	L	A3	0	0	0	0
8	L	A4	0	0	0	0
8	L	A5	0	1	0	1
8	L	A6	0	0	0	0
8	L	A7	0	0	0	0
8	L	A8	0	0	0	0
8	R	A2	0	0	0	0
8	R	A3	0	0	0	0
8	R	A4	0	0	0	0
8	R	A5	0	0	0	0
8	R	A6	0	0	0	0
8	R	A7	0	0	0	0
8	R	A8	0	0	0	0
9	L	A2	0	0	0	0
9	L	A3	0	0	0	0
9	L	A4	0	0	0	0
9	L	A5	0	0	0	0
9	L	A6	0	0	0	0
9	L	A7	0	0	0	0
9	L	A8	0	0	0	0
9	R	A2	0	0	0	0
9	R	A3	0	0	0	0
9	R	A4	0	0	0	0
9	R	A5	0	0	0	0
9	R	A6	0	0	0	0
9	R	A7	0	0	0	0
9	R	A8	0	0	0	0
10	L	A2	0	0	0	0
10	L	A3	0	0	0	0
10	L	A4	0	0	0	0
10	L	A5	0	0	0	0
10	L	A6	0	0	0	0
10	L	A7	0	1	0	1
10	L	A8	0	0	0	0
10	R	A2	0	0	0	0
10	R	A3	0	0	0	0
10	R	A4	0	0	0	0
10	R	A5	0	0	0	0
10	R	A6	0	0	0	0
10	R	A7	0	0	0	0
10	R	A8	0	0	0	0
11	L	A2	0	0	0	0
11	L	A3	0	0	0	0
11	L	A4	0	0	0	0
11	L	A5	0	0	0	0
11	L	A6	0	0	0	0
11	L	A7	0	0	0	0
11	L	A8	0	0	0	0
11	R	A2	0	0	0	0
11	R	A3	0	0	0	0
11	R	A4	0	0	0	0
11	R	A5	0	0	0	0
11	R	A6	0	0	0	0
11	R	A7	0	0	0	0
11	R	A8	0	1	0	1
12	L	A2	0	0	0	0
12	L	A3	0	0	0	0
12	L	A4	0	0	0	0
12	L	A5	0	0	0	0
12	L	A6	0	0	0	0
12	L	A7	0	0	0	0
12	L	A8	0	0	0	0
12	R	A2	0	0	0	0
12	R	A3	0	0	0	0
12	R	A4	0	0	0	0
12	R	A5	0	0	0	0
12	R	A6	0	0	0	0
12	R	A7	0	0	0	0
12	R	A8	0	0	0	0
13	L	A2	0	0	0	0
13	L	A3	0	0	0	0
13	L	A4	0	0	0	0
13	L	A5	0	0	0	0
13	L	A6	0	0	0	0
13	L	A7	0	0	0	0
13	L	A8	0	0	0	0
13	R	A2	0	0	1	1
13	R	A3	0	0	0	0
13	R	A4	0	0	0	0
13	R	A5	0	0	0	0
13	R	A6	0	0	0	0
13	R	A7	0	0	0	0
13	R	A8	0	0	0	0
14	L	A2	0	0	0	0
14	L	A3	0	0	0	0
14	L	A4	0	0	0	0
14	L	A5	0	0	0	0
14	L	A6	0	0	0	0
14	L	A7	0	0	0	0
14	L	A8	0	0	0	0
14	R	A2	0	0	0	0
14	R	A3	0	0	0	0
14	R	A4	0	0	0	0
14	R	A5	0	0	0	0
14	R	A6	0	0	0	0
14	R	A7	0	0	0	0
14	R	A8	0	0	0	0

## Sheet: jumu heterozygotes
jumuDf(3R)Exel6157/+
Embryo No.	Left (L) or Right (R)	Hemisegment No.	Hemisegment with any asymmetric cell division defects	Hemisegment with any symmetric cell division defects	Hemisegment with any earlier Svp cell division defects	Hemisegment with any cell division defects
1	L	A2	0	0	0	0
1	L	A3	0	0	0	0
1	L	A4	0	0	0	0
1	L	A5	0	0	0	0
1	L	A6	0	0	0	0
1	L	A7	0	0	0	0
1	L	A8	0	0	0	0
1	R	A2	0	0	0	0
1	R	A3	0	0	0	0
1	R	A4	0	0	0	0
1	R	A5	0	0	0	0
1	R	A6	0	0	0	0
1	R	A7	0	0	0	0
1	R	A8	0	0	0	0
2	L	A2	0	0	0	0
2	L	A3	0	0	0	0
2	L	A4	0	0	0	0
2	L	A5	0	0	0	0
2	L	A6	0	0	0	0
2	L	A7	0	0	0	0
2	L	A8	0	0	0	0
2	R	A2	0	0	0	0
2	R	A3	0	1	0	1
2	R	A4	0	0	0	0
2	R	A5	0	0	0	0
2	R	A6	0	0	0	0
2	R	A7	0	0	0	0
2	R	A8	0	0	0	0
3	L	A2	0	0	0	0
3	L	A3	0	0	0	0
3	L	A4	0	0	0	0
3	L	A5	0	0	0	0
3	L	A6	0	0	0	0
3	L	A7	0	0	0	0
3	L	A8	0	0	0	0
3	R	A2	0	0	0	0
3	R	A3	0	0	0	0
3	R	A4	0	0	0	0
3	R	A5	0	0	0	0
3	R	A6	0	0	0	0
3	R	A7	0	0	0	0
3	R	A8	0	0	0	0
4	L	A2	0	0	0	0
4	L	A3	0	0	0	0
4	L	A4	0	0	0	0
4	L	A5	0	0	0	0
4	L	A6	0	0	0	0
4	L	A7	0	0	0	0
4	L	A8	0	0	0	0
4	R	A2	0	0	0	0
4	R	A3	0	0	0	0
4	R	A4	0	0	0	0
4	R	A5	0	0	0	0
4	R	A6	0	0	0	0
4	R	A7	0	0	0	0
4	R	A8	0	0	0	0
5	L	A2	0	0	0	0
5	L	A3	0	0	0	0
5	L	A4	0	0	0	0
5	L	A5	0	0	0	0
5	L	A6	0	0	0	0
5	L	A7	0	0	0	0
5	L	A8	0	0	0	0
5	R	A2	0	0	0	0
5	R	A3	0	0	0	0
5	R	A4	0	0	0	0
5	R	A5	0	0	0	0
5	R	A6	0	0	0	0
5	R	A7	0	0	0	0
5	R	A8	0	0	0	0
6	L	A2	0	0	0	0
6	L	A3	0	0	0	0
6	L	A4	0	0	0	0
6	L	A5	0	0	0	0
6	L	A6	0	0	0	0
6	L	A7	0	0	0	0
6	L	A8	0	0	0	0
6	R	A2	0	0	0	0
6	R	A3	0	0	0	0
6	R	A4	0	0	0	0
6	R	A5	0	0	0	0
6	R	A6	0	0	0	0
6	R	A7	0	0	0	0
6	R	A8	0	0	0	0
7	L	A2	0	0	0	0
7	L	A3	0	0	0	0
7	L	A4	0	0	0	0
7	L	A5	0	0	0	0
7	L	A6	0	0	0	0
7	L	A7	0	0	0	0
7	L	A8	0	0	0	0
7	R	A2	0	0	0	0
7	R	A3	0	0	0	0
7	R	A4	0	0	0	0
7	R	A5	0	0	0	0
7	R	A6	0	0	0	0
7	R	A7	0	0	0	0
7	R	A8	0	0	0	0
8	L	A2	0	0	0	0
8	L	A3	0	0	0	0
8	L	A4	0	0	0	0
8	L	A5	0	0	0	0
8	L	A6	0	0	0	0
8	L	A7	0	0	0	0
8	L	A8	0	0	0	0
8	R	A2	0	0	0	0
8	R	A3	0	0	0	0
8	R	A4	0	0	0	0
8	R	A5	0	0	0	0
8	R	A6	0	0	0	0
8	R	A7	0	0	0	0
8	R	A8	0	0	0	0
9	L	A2	0	0	0	0
9	L	A3	0	0	0	0
9	L	A4	0	0	0	0
9	L	A5	0	0	0	0
9	L	A6	0	0	0	0
9	L	A7	0	0	0	0
9	L	A8	0	0	0	0
9	R	A2	0	0	0	0
9	R	A3	0	0	0	0
9	R	A4	0	0	0	0
9	R	A5	0	0	0	0
9	R	A6	0	0	0	0
9	R	A7	0	0	0	0
9	R	A8	0	0	0	0
10	L	A2	0	0	0	0
10	L	A3	0	0	0	0
10	L	A4	0	0	0	0
10	L	A5	0	0	0	0
10	L	A6	0	0	0	0
10	L	A7	0	0	0	0
10	L	A8	0	0	0	0
10	R	A2	0	0	0	0
10	R	A3	0	0	0	0
10	R	A4	0	0	0	0
10	R	A5	0	0	0	0
10	R	A6	0	0	0	0
10	R	A7	0	0	0	0
10	R	A8	0	0	0	0
11	L	A2	0	0	0	0
11	L	A3	0	0	0	0
11	L	A4	0	0	0	0
11	L	A5	0	0	0	0
11	L	A6	0	0	0	0
11	L	A7	0	0	0	0
11	L	A8	0	0	0	0
11	R	A2	0	0	0	0
11	R	A3	0	0	0	0
11	R	A4	0	0	0	0
11	R	A5	0	0	0	0
11	R	A6	0	0	0	0
11	R	A7	0	0	0	0
11	R	A8	0	0	0	0
12	L	A2	0	0	0	0
12	L	A3	0	0	0	0
12	L	A4	0	0	0	0
12	L	A5	0	0	0	0
12	L	A6	0	0	0	0
12	L	A7	0	0	0	0
12	L	A8	0	0	0	0
12	R	A2	0	0	0	0
12	R	A3	0	0	0	0
12	R	A4	0	0	0	0
12	R	A5	0	0	0	0
12	R	A6	0	0	0	0
12	R	A7	0	0	0	0
12	R	A8	0	0	0	0
13	L	A2	0	0	0	0
13	L	A3	0	0	0	0
13	L	A4	0	0	0	0
13	L	A5	0	0	0	0
13	L	A6	0	0	0	0
13	L	A7	0	0	0	0
13	L	A8	0	0	0	0
13	R	A2	0	0	0	0
13	R	A3	0	0	0	0
13	R	A4	0	0	0	0
13	R	A5	0	0	0	0
13	R	A6	0	0	0	0
13	R	A7	0	0	0	0
13	R	A8	0	0	0	0
14	L	A2	0	0	0	0
14	L	A3	0	0	0	0
14	L	A4	0	0	0	0
14	L	A5	0	0	0	0
14	L	A6	0	0	0	0
14	L	A7	0	0	0	0
14	L	A8	0	0	0	0
14	R	A2	0	0	0	0
14	R	A3	0	0	0	0
14	R	A4	0	0	0	0
14	R	A5	0	0	0	0
14	R	A6	0	0	0	0
14	R	A7	0	0	0	0
14	R	A8	0	0	0	0
15	L	A2	0	0	0	0
15	L	A3	0	0	0	0
15	L	A4	0	0	0	0
15	L	A5	0	0	0	0
15	L	A6	0	0	0	0
15	L	A7	0	0	0	0
15	L	A8	0	0	0	0
15	R	A2	0	0	0	0
15	R	A3	0	0	0	0
15	R	A4	0	0	0	0
15	R	A5	0	0	0	0
15	R	A6	0	0	0	0
15	R	A7	0	0	0	0
15	R	A8	0	0	0	0
16	L	A2	0	0	0	0
16	L	A3	0	0	0	0
16	L	A4	0	0	0	0
16	L	A5	0	0	0	0
16	L	A6	0	0	0	0
16	L	A7	0	0	0	0
16	L	A8	0	0	0	0
16	R	A2	0	0	0	0
16	R	A3	0	0	0	0
16	R	A4	0	0	0	0
16	R	A5	0	0	0	0
16	R	A6	0	0	0	0
16	R	A7	0	0	0	0
16	R	A8	0	0	0	0

## Sheet: Rx jumu double heterozygotes
RxCR00377-TG4.2/+; jumuDf(3R)Exel6157/+
Embryo No.	Left (L) or Right (R)	Hemisegment No.	Hemisegment with any asymmetric cell division defects	Hemisegment with any symmetric cell division defects	Hemisegment with any earlier Svp cell division defects	Hemisegment with any cell division defects
1	L	A2	0	0	0	0
1	L	A3	0	0	0	0
1	L	A4	0	0	1	1
1	L	A5	0	0	0	0
1	L	A6	0	0	0	0
1	L	A7	1	0	0	1
1	L	A8	0	0	0	0
1	R	A2	0	0	0	0
1	R	A3	1	0	0	1
1	R	A4	0	0	0	0
1	R	A5	0	0	0	0
1	R	A6	1	0	0	1
1	R	A7	0	0	0	0
1	R	A8	0	0	0	0
2	L	A2	0	0	0	0
2	L	A3	0	0	0	0
2	L	A4	0	0	1	1
2	L	A5	0	0	0	0
2	L	A6	0	0	0	0
2	L	A7	0	0	0	0
2	L	A8	1	0	0	1
2	R	A2	0	0	0	0
2	R	A3	1	0	0	1
2	R	A4	0	0	0	0
2	R	A5	0	0	0	0
2	R	A6	0	0	0	0
2	R	A7	0	0	0	0
2	R	A8	1	0	0	1
3	L	A2	1	0	0	1
3	L	A3	0	0	0	0
3	L	A4	0	0	0	0
3	L	A5	0	0	0	0
3	L	A6	0	0	0	0
3	L	A7	0	0	0	0
3	L	A8	1	0	0	1
3	R	A2	1	0	0	1
3	R	A3	0	0	0	0
3	R	A4	0	0	0	0
3	R	A5	0	0	0	0
3	R	A6	0	0	0	0
3	R	A7	1	0	0	1
3	R	A8	1	0	0	1
4	L	A2	0	0	0	0
4	L	A3	0	0	0	0
4	L	A4	0	0	0	0
4	L	A5	0	1	0	1
4	L	A6	0	0	0	0
4	L	A7	1	0	0	1
4	L	A8
4	R	A2	1	0	0	1
4	R	A3	0	0	0	0
4	R	A4	0	0	0	0
4	R	A5	0	0	0	0
4	R	A6	0	0	0	0
4	R	A7	1	0	0	1
4	R	A8
5	L	A2	0	0	0	0
5	L	A3	0	0	0	0
5	L	A4	0	0	0	0
5	L	A5	0	0	0	0
5	L	A6	0	0	0	0
5	L	A7	0	0	0	0
5	L	A8	0	0	0	0
5	R	A2	0	0	0	0
5	R	A3	1	0	0	1
5	R	A4	0	0	0	0
5	R	A5	0	0	0	0
5	R	A6	0	0	0	0
5	R	A7	0	0	0	0
5	R	A8	0	0	0	0
6	L	A2	1	0	0	1
6	L	A3	0	0	0	0
6	L	A4	0	0	0	0
6	L	A5	0	0	0	0
6	L	A6	0	0	0	0
6	L	A7	0	0	0	0
6	L	A8	0	0	0	0
6	R	A2	1	0	0	1
6	R	A3	0	0	0	0
6	R	A4	0	0	0	0
6	R	A5	0	0	0	0
6	R	A6	0	0	0	0
6	R	A7	0	0	0	0
6	R	A8	0	0	0	0
7	L	A2	0	0	0	0
7	L	A3	0	0	0	0
7	L	A4	0	0	0	0
7	L	A5	0	0	0	0
7	L	A6	1	0	0	1
7	L	A7
7	L	A8
7	R	A2	1	0	0	1
7	R	A3	0	0	0	0
7	R	A4	1	0	0	1
7	R	A5	0	0	0	0
7	R	A6	0	0	0	0
7	R	A7
7	R	A8
8	L	A2	0	1	0	1
8	L	A3	0	0	1	1
8	L	A4	0	0	0	0
8	L	A5	0	0	0	0
8	L	A6	0	0	0	0
8	L	A7	0	0	0	0
8	L	A8	0	0	0	0
8	R	A2	0	0	0	0
8	R	A3	0	0	0	0
8	R	A4	0	0	0	0
8	R	A5	0	0	0	0
8	R	A6	0	0	0	0
8	R	A7	0	0	0	0
8	R	A8	0	0	0	0
9	L	A2	0	0	0	0
9	L	A3	1	0	0	1
9	L	A4	0	0	0	0
9	L	A5	0	0	0	0
9	L	A6	0	0	1	1
9	L	A7	0	0	0	0
9	L	A8	0	0	0	0
9	R	A2	1	0	0	1
9	R	A3	0	0	0	0
9	R	A4	0	0	0	0
9	R	A5	0	0	0	0
9	R	A6	0	0	0	0
9	R	A7	0	0	0	0
9	R	A8	0	0	0	0
10	L	A2	1	0	0	1
10	L	A3	0	0	0	0
10	L	A4	0	0	1	1
10	L	A5	0	0	0	0
10	L	A6	1	0	1	1
10	L	A7	0	0	0	0
10	L	A8	1	0	0	1
10	R	A2	1	0	0	1
10	R	A3	0	0	0	0
10	R	A4	0	0	0	0
10	R	A5	0	0	0	0
10	R	A6	0	0	0	0
10	R	A7	0	0	0	0
10	R	A8	1	0	0	1
11	L	A2	0	0	1	1
11	L	A3	0	0	0	0
11	L	A4	0	0	0	0
11	L	A5	0	0	0	0
11	L	A6	0	0	0	0
11	L	A7	0	1	0	1
11	L	A8	0	0	0	0
11	R	A2	1	0	0	1
11	R	A3	0	1	0	1
11	R	A4	1	1	0	1
11	R	A5	0	0	0	0
11	R	A6	0	0	0	0
11	R	A7	0	0	0	0
11	R	A8	0	0	0	0
12	L	A2	0	0	0	0
12	L	A3	0	0	0	0
12	L	A4	0	0	0	0
12	L	A5	0	0	0	0
12	L	A6	1	0	0	1
12	L	A7
12	L	A8
12	R	A2	0	0	0	0
12	R	A3	0	0	0	0
12	R	A4	0	0	0	0
12	R	A5	0	0	0	0
12	R	A6	1	0	0	1
12	R	A7
12	R	A8
